# Supplementary material for: Human scattered tubular cells represent a heterogeneous population of glycolytic dedifferentiated proximal tubule cells
Source: J Pathol. 2022 Dec 19;259(2):149–62. doi: 10.1002/path.6029 (PMC10107692; doi:10.1002/path.6029)
Supplement: Supplementary file 2 — Table S3. deseq2_upregulated_Scattered_vs_Proximal [file PATH-259-149-s005.xlsx]

## Sheet: Cover sheet
	Human scattered tubular cells represent a heterogeneous population of glycolytic dedifferentiated proximal tubule cells
	J Eymael, M van den Broek et al. J Pathol https://doi.org/10.1002/path.6029

## Sheet: Table S3
	baseMean	log2FoldChange	lfcSE	stat	pvalue	padj	geneName
ENSG00000180871	894.690030923973	5.77878491882331	0.588580203415479	9.8181775147882	9.40280275745033e-23	1.32194003966994e-18	CXCR2
ENSG00000163464	654.647960159148	5.9760759996891	0.618535679089473	9.6616512219413	4.38734428987528e-22	3.08408366856783e-18	CXCR1
ENSG00000182885	961.89350235644	5.58118234327678	0.593607788582931	9.40213799519083	5.3465432469123e-21	2.50556838361133e-17	ADGRG3
ENSG00000260261	54.6699231442128	2.47105078553148	0.268697232650887	9.19641323117784	3.70097215260668e-20	1.30079918733743e-16	AC124944.3
ENSG00000008516	1005.93822628195	5.53947044055396	0.620714559120128	8.92434430474168	4.48347187291405e-19	1.26066262122597e-15	MMP25
ENSG00000163563	767.803218169689	4.44601307309255	0.500136228539771	8.88960411061083	6.13270193085119e-19	1.43699427409728e-15	MNDA
ENSG00000119535	4412.55375799458	4.94214670798227	0.584455395965307	8.45598610621029	2.76738560833012e-17	5.55809632393046e-14	CSF3R
ENSG00000103569	903.138377736496	4.76241798561119	0.574577523699686	8.28855600710959	1.14631583291476e-16	1.76892489980113e-13	AQP9
ENSG00000115590	1100.36630103057	5.03886798156224	0.609581709582048	8.26610756582094	1.38403683745732e-16	1.76892489980113e-13	IL1R2
ENSG00000143546	2070.52051324618	4.81756284270019	0.580796475946501	8.29475219326907	1.0881179706499e-16	1.76892489980113e-13	S100A8
ENSG00000171316	1112.97113530602	1.21971237782813	0.147381623549882	8.27587828421034	1.27512199986916e-16	1.76892489980113e-13	CHD7
ENSG00000165801	1043.69267408992	1.61121805662568	0.19737073239551	8.16340922015212	3.25698749270341e-16	3.81583226332643e-13	ARHGEF40
ENSG00000171051	1664.02070314966	4.86637139924444	0.599615614453936	8.1158183375131	4.82522055117453e-16	5.21829044068944e-13	FPR1
ENSG00000099985	734.161699956558	4.3314430731051	0.535888448317167	8.08273267824112	6.33313479475062e-16	6.35982443424278e-13	OSM
ENSG00000105352	269.449611245763	4.53281095571512	0.564413009544452	8.03101785228805	9.66672845499205e-16	8.60489237763027e-13	CEACAM4
ENSG00000133519	90.1068739078634	3.08716995621289	0.384481973650546	8.02942704153616	9.79289266961266e-16	8.60489237763027e-13	ZDHHC8P1
ENSG00000176788	431.063778483821	4.343062995163	0.542673857454254	8.00308128999766	1.21343774886793e-15	1.00351301831378e-12	BASP1
ENSG00000222112	55.0198371432225	3.63337726516848	0.46010446366229	7.89685289346664	2.86033624337572e-15	2.23408151364551e-12	RN7SKP16
ENSG00000163220	3820.86482721058	4.55571131363883	0.578310369062575	7.87762343086379	3.33666515076618e-15	2.46895659761167e-12	S100A9
ENSG00000249138	324.079762136975	4.56181566917466	0.57959767650997	7.8706590002974	3.52777993810627e-15	2.4798529074918e-12	SLED1
ENSG00000059728	2478.52465079003	3.28181732822539	0.42382191222558	7.7433875728413	9.68023861591015e-15	6.48068927148003e-12	MXD1
ENSG00000100365	434.228100955857	3.76025538892535	0.488444708530952	7.69842588782403	1.37752590732543e-14	8.80301669594921e-12	NCF4
ENSG00000140416	2617.72136161918	1.76251276820691	0.231655137309085	7.6083474283382	2.77622725260191e-14	1.6969990845361e-11	TPM1
ENSG00000112303	429.95835729931	3.91836602997791	0.518866976025008	7.55177378987608	4.29369783844832e-14	2.43779864558706e-11	VNN2
ENSG00000254325	49.4148928777124	3.2265301361922	0.427325051693042	7.5505288618321	4.33494317801241e-14	2.43779864558706e-11	AC018607.1
ENSG00000167995	455.219615715176	2.85967504097565	0.379728253703675	7.530846106614	5.04125761393198e-14	2.72596310747191e-11	BEST1
ENSG00000105835	8026.77598944319	3.81687766687219	0.507958221600202	7.51415668565818	5.72789505485752e-14	2.98253616949044e-11	NAMPT
ENSG00000100596	1716.46376295229	1.23539024729196	0.16700700026614	7.39723631538358	1.39047974006968e-13	6.74094988470333e-11	SPTLC2
ENSG00000115828	128.923067265994	2.83339831981876	0.390589798351334	7.25415341562539	4.0418179856394e-13	1.89413063533681e-10	QPCT
ENSG00000285417	351.248972304289	2.38857261377382	0.332094102930471	7.1924571761333	6.36355301293332e-13	2.79578724402592e-10	BX571818.1
ENSG00000081052	1423.02848753201	1.7434649908116	0.24283055616766	7.17975949290269	6.98341576472855e-13	2.9751467344339e-10	COL4A4
ENSG00000116701	1122.46241280265	3.56544793039668	0.500552885452071	7.12301943315455	1.05587925755194e-12	4.36606072997728e-10	NCF2
ENSG00000225138	436.247342855918	2.05741720644559	0.289293352736426	7.11187169350587	1.14479666740551e-12	4.59848467058686e-10	SLC9A3-AS1
ENSG00000151948	240.453274188169	3.534420568131	0.497952939611227	7.09790079940179	1.26666046595712e-12	4.94666096969197e-10	GLT1D1
ENSG00000135912	349.59742388271	0.752693895911957	0.106151260670639	7.09076737437323	1.33370370505554e-12	5.06771361875022e-10	TTLL4
ENSG00000283050	144.049360598049	1.21892393609016	0.172525862209368	7.06516646536703	1.60423563899172e-12	5.93524969699593e-10	GTF2IP12
ENSG00000188897	558.107823260339	4.45596637423507	0.636842882910974	6.99696344860932	2.61569489287309e-12	9.42924474330841e-10	AC099489.1
ENSG00000145685	169.272558263127	2.00464497858999	0.286693755071439	6.99228686753388	2.7044117739448e-12	9.5053312824725e-10	LHFPL2
ENSG00000128383	404.015874468607	3.80052598790373	0.54528413005803	6.96980854274865	3.17372597324292e-12	1.08827837702006e-09	APOBEC3A
ENSG00000196739	1524.60629390791	1.61362306834715	0.233824661916596	6.9009960502914	5.16391688921205e-12	1.72855970346267e-09	COL27A1
ENSG00000141526	3022.89155405089	3.50196679785239	0.509631269677747	6.87156971366136	6.34992460617814e-12	2.07613000088973e-09	SLC16A3
ENSG00000168743	446.686278596426	1.43263314001373	0.208822394002163	6.86053402873493	6.86035988827145e-12	2.19204090157292e-09	NPNT
ENSG00000115339	126.910762271493	1.92489608350277	0.28128494876287	6.84322460895517	7.74301016189577e-12	2.36649956230636e-09	GALNT3
ENSG00000169231	402.612297101132	1.00670048941507	0.147076303741104	6.84474972383823	7.66096877982396e-12	2.36649956230636e-09	THBS3
ENSG00000197321	1607.52570394905	0.895416473522682	0.131124352712942	6.82875800716388	8.56529149473087e-12	2.56211559839194e-09	SVIL
ENSG00000197405	2048.93685670381	3.76739124131878	0.552060211852233	6.82423974855696	8.8392157815333e-12	2.58896947234535e-09	C5AR1
ENSG00000173334	2181.79657336925	2.48861522853864	0.365941503422892	6.80058207462391	1.04197288236222e-11	2.98961158227151e-09	TRIB1
ENSG00000203710	356.414605512325	3.56028198362813	0.524679916519723	6.78562657256636	1.15583764551608e-11	3.2499842916621e-09	CR1
ENSG00000241878	728.487255902844	1.24588140554415	0.18375465195168	6.78013531799873	1.20063374213771e-11	3.30974701582628e-09	PISD
ENSG00000100504	613.734523823998	2.41690793084267	0.356850220912932	6.77289178821154	1.262333717654e-11	3.41229495402057e-09	PYGL
ENSG00000182985	289.305676877638	1.49454053896388	0.220754005151905	6.77016273356155	1.2863762185297e-11	3.41229495402057e-09	CADM1
ENSG00000150681	134.5949846608	3.83926409728251	0.568935713851564	6.74815098403926	1.49741085610025e-11	3.89853689368766e-09	RGS18
ENSG00000146592	583.186263042699	1.77208491339173	0.263603608441453	6.72253662940779	1.78587822575303e-11	4.48351106711819e-09	CREB5
ENSG00000142405	131.179383848322	3.52784186464454	0.527683344362796	6.68552817202254	2.30093249782476e-11	5.67522982226636e-09	NLRP12
ENSG00000251432	90.4269920419835	2.21726091815488	0.332953869013942	6.65936372723765	2.75015561113794e-11	6.66628236844627e-09	LINC02615
ENSG00000274536	468.685728373062	4.34345644193643	0.653853515247485	6.64285859240571	3.07656980160927e-11	7.20891580680412e-09	AL034397.3
ENSG00000134698	536.127933280441	1.36097793140263	0.206571146348332	6.58842222382633	4.44525007965513e-11	1.02452083393232e-08	AGO4
ENSG00000100368	563.639427751902	3.50059898574704	0.532403795168094	6.57508270511446	4.86261319608769e-11	1.08513458609201e-08	CSF2RB
ENSG00000130449	560.527330808919	0.855098845247976	0.130019264308423	6.57670884231101	4.80975281621824e-11	1.08513458609201e-08	ZSWIM6
ENSG00000073331	528.344347873603	1.54619690536117	0.2383029977894	6.48836531518424	8.6772676637883e-11	1.87682624746461e-08	ALPK1
ENSG00000132965	503.198154680796	3.53798299501497	0.547245449864817	6.46507521604599	1.01248434813799e-10	2.1456649326184e-08	ALOX5AP
ENSG00000182022	870.15573875911	2.87895978508356	0.44556706598372	6.46133883061446	1.03780649703429e-10	2.1456649326184e-08	CHST15
ENSG00000188404	1058.17300771203	3.21639740922773	0.497725241892199	6.46219467793109	1.0319521601131e-10	2.1456649326184e-08	SELL
ENSG00000251136	211.317413557912	1.62776686883114	0.252090565426947	6.45707175147278	1.06748293885682e-10	2.17503516483885e-08	AF117829.1
ENSG00000018280	3876.96514159388	3.62004484327967	0.561776500279612	6.44392359146008	1.16423714335389e-10	2.33828714263033e-08	SLC11A1
ENSG00000169403	236.791690671071	3.09266511905407	0.480656735891155	6.43424899334897	1.2408530663933e-10	2.42293795283659e-08	PTAFR
ENSG00000124731	2582.53162982154	4.55817877787605	0.712609303595611	6.39646262668317	1.59017731064313e-10	2.98084037471091e-08	TREM1
ENSG00000146094	337.161954019056	2.9210004017918	0.457283448589056	6.38772387411903	1.68373009280942e-10	3.02858127356829e-08	DOK3
ENSG00000176597	282.991242023818	1.40826343128941	0.220625682060952	6.38304397808207	1.73602023282354e-10	3.02858127356829e-08	B3GNT5
ENSG00000185201	1711.28700899764	3.31347831142884	0.519099965515935	6.38312180994957	1.73513775211667e-10	3.02858127356829e-08	IFITM2
ENSG00000228262	1145.26069379275	1.22994958449108	0.192509359030192	6.38903786645609	1.66932722330742e-10	3.02858127356829e-08	LINC01320
ENSG00000276900	203.729955713664	3.06241771448415	0.479830121960516	6.38229567992014	1.74452706531562e-10	3.02858127356829e-08	AC023157.3
ENSG00000078618	1285.99875759316	0.786347011705767	0.123438981606229	6.37032970844022	1.88622269235946e-10	3.20267760131926e-08	NRDC
ENSG00000125505	1323.41830720911	1.87213900123019	0.293901169222542	6.3699610524945	1.89076208058538e-10	3.20267760131926e-08	MBOAT7
ENSG00000163624	248.928593028413	0.720520970783222	0.113177069843978	6.366315825074	1.93622543682692e-10	3.24064207337495e-08	CDS1
ENSG00000112137	968.14961628638	2.82076668822205	0.445486165938712	6.3318839144606	2.42185678494647e-10	4.00575112230146e-08	PHACTR1
ENSG00000143226	637.271512412232	2.82161009507224	0.445773477517765	6.32969487279511	2.45646475690775e-10	4.01574860667047e-08	FCGR2A
ENSG00000272168	158.36607838656	2.15895740099545	0.341606231914253	6.3200176088631	2.61533499290983e-10	4.17829484833174e-08	CASC15
ENSG00000115607	449.931226713782	3.34562676368461	0.530778011947441	6.30325048961505	2.91467260042364e-10	4.55304245437288e-08	IL18RAP
ENSG00000147459	1785.73899340131	2.09200806677936	0.333946702446968	6.26449685369053	3.7403111246547e-10	5.65430474209898e-08	DOCK5
ENSG00000169031	1358.88364178951	2.32176288223637	0.370802266803411	6.26145816812739	3.81394135456954e-10	5.70427675573331e-08	COL4A3
ENSG00000164830	557.092551672926	1.23434622040683	0.197278678514248	6.25686581896727	3.92791079962594e-10	5.81289451915169e-08	OXR1
ENSG00000137642	7389.9133608017	2.61044081413267	0.41912847936034	6.22825921568641	4.71646255087869e-10	6.83595329925809e-08	SORL1
ENSG00000196352	1614.5533173468	2.86252903873315	0.459588935312462	6.22845507972681	4.71057106211978e-10	6.83595329925809e-08	CD55
ENSG00000189067	2933.28893481446	1.54263925130025	0.248101977786693	6.2177628129452	5.04293067504055e-10	7.23454717963215e-08	LITAF
ENSG00000149679	120.12113896504	1.15755528012246	0.186243730663727	6.21527111810535	5.12361068704129e-10	7.27604471203167e-08	CABLES2
ENSG00000248323	757.609484318169	4.50661083350916	0.725741812286279	6.20966128341448	5.3098927472236e-10	7.46517821332166e-08	LUCAT1
ENSG00000168297	529.874547315938	0.972288565823875	0.156873604058359	6.19791055136446	5.72176404947532e-10	7.96458225461123e-08	PXK
ENSG00000206344	92.1873160302377	2.88404363653778	0.465781651741454	6.19183607974892	5.9467379397555e-10	8.19658712696299e-08	HCG27
ENSG00000272669	59.0352072864752	2.69879994551315	0.43627485686818	6.18600843717333	6.17067063952201e-10	8.42266587582912e-08	AL021707.6
ENSG00000101236	536.564432588118	2.69956380054287	0.437017817386416	6.17723967569011	6.52320087119508e-10	8.81823856232035e-08	RNF24
ENSG00000126773	938.476839500234	0.829792866555748	0.134583990957614	6.16561346302388	7.02104037847021e-10	9.22512211971147e-08	PCNX4
ENSG00000277452	194.348167819838	3.25403916124033	0.527741385428887	6.16597305249393	7.00510145286254e-10	9.22512211971147e-08	RN7SL473P
ENSG00000134815	783.545199076248	1.9770042476803	0.320749210151557	6.16370729875267	7.1061244088939e-10	9.25046324672587e-08	DHX34
ENSG00000145850	99.6256588868443	2.30285210629822	0.37403192733196	6.15683298141122	7.42140423215563e-10	9.5141070950892e-08	TIMD4
ENSG00000196189	485.734203316419	1.95218002446612	0.317187213828902	6.1546617875939	7.5237882941043e-10	9.52945402043355e-08	SEMA4A
ENSG00000125872	123.305496407301	2.21459695094403	0.360236242338553	6.14762394968226	7.86522329001179e-10	9.7855906402014e-08	LRRN4
ENSG00000133083	90.6892908617177	2.5253988926668	0.412259868503766	6.12574515640426	9.02601758779674e-10	1.09393776954168e-07	DCLK1
ENSG00000178904	274.861095824079	0.881928801457844	0.144007681609864	6.12417887434022	9.1152449874841e-10	1.0953096519576e-07	DPY19L3
ENSG00000148200	196.475870638735	1.09810252467742	0.179625929569719	6.11327399840237	9.76075681929618e-10	1.16293627222445e-07	NR6A1
ENSG00000073756	1881.57358749875	5.01411227970147	0.824974057491028	6.07790297667149	1.21764388468826e-09	1.42657128123602e-07	PTGS2
ENSG00000271533	132.651487238789	1.93589745891539	0.320328086986669	6.04348334586081	1.5082195072811e-09	1.72390715876951e-07	Z83843.1
ENSG00000234685	164.934891083787	3.18634115165803	0.527580251605396	6.03953832987906	1.5455579677788e-09	1.75233866685501e-07	NUS1P2
ENSG00000273320	233.368805454462	3.84393550687929	0.638285726532956	6.02228022199211	1.71976808058466e-09	1.93425755559517e-07	AC007032.1
ENSG00000137462	1288.87212068996	3.15263545880568	0.525300897173435	6.00158019102867	1.95406392887442e-09	2.14626443562855e-07	TLR2
ENSG00000076513	1052.82857920658	0.970612221094952	0.161842193845066	5.99727548196816	2.0065550415901e-09	2.18683390152831e-07	ANKRD13A
ENSG00000072110	1203.51261376003	2.17909999852615	0.364635137073367	5.97611084882284	2.28527531335151e-09	2.45257142216862e-07	ACTN1
ENSG00000165338	94.0502156195258	1.56496175434928	0.262391417696194	5.9642261476755	2.45796121783081e-09	2.61791490617298e-07	HECTD2
ENSG00000170345	27309.3390605448	3.03934087052733	0.510234941261034	5.95674781310679	2.57306826424384e-09	2.71990727270708e-07	FOS
ENSG00000113749	302.381465391665	2.67706485186591	0.450042405274116	5.9484724561352	2.70656420701781e-09	2.83967061093011e-07	HRH2
ENSG00000163162	2233.17934135376	2.47779867654847	0.416788480654321	5.94497878794188	2.76492658042062e-09	2.87941502178766e-07	RNF149
ENSG00000142552	165.853644531364	2.81142900039946	0.473892859235941	5.93262579421926	2.98127809738501e-09	3.0594006402289e-07	RCN3
ENSG00000198673	55.9305645252	1.72158759659858	0.290658112360305	5.92306742316028	3.15991210350922e-09	3.2192177002345e-07	FAM19A2
ENSG00000079277	550.56913058221	1.35451223795853	0.228872508206968	5.91819545549633	3.25493023550485e-09	3.29216289071674e-07	MKNK1
ENSG00000168010	1730.69131203792	2.7543662099861	0.465591546589629	5.91584239482293	3.30181265458135e-09	3.3157274364828e-07	ATG16L2
ENSG00000175414	214.942871272525	1.24830559713366	0.211468833226518	5.90302399690511	3.56898336953399e-09	3.53354487269566e-07	ARL10
ENSG00000261879	72.307079611957	1.24787140454802	0.212364723325581	5.87607670900634	4.20103713472654e-09	4.07326766049106e-07	AC087500.1
ENSG00000147894	287.818470923277	2.01683012992487	0.34367756727011	5.86837874215911	4.40077067382702e-09	4.23770102077631e-07	C9orf72
ENSG00000170927	9843.98357112532	1.14248428067089	0.195262025050967	5.85103160930898	4.8853335957703e-09	4.64073682587396e-07	PKHD1
ENSG00000204577	688.304632261514	3.41867996388879	0.584421647633204	5.84968058204857	4.92517907781976e-09	4.64718742651463e-07	LILRB3
ENSG00000066468	974.407587602128	1.04087516173772	0.177997121293602	5.84770784029044	4.98392914001486e-09	4.66418927185285e-07	FGFR2
ENSG00000068366	780.184965788924	0.89963701589969	0.153952970115505	5.84358336980916	5.10897110110758e-09	4.69457677846219e-07	ACSL4
ENSG00000173040	206.238877817574	1.66820219392373	0.285448241701346	5.84414948216465	5.09162921370733e-09	4.69457677846219e-07	EVC2
ENSG00000038219	1747.3177160707	1.19684412466454	0.20528210092434	5.83024101602338	5.53473767944591e-09	5.05278422307338e-07	BOD1L1
ENSG00000170006	546.371967231098	3.69862383202765	0.634507214621037	5.82912809626076	5.57177226249632e-09	5.05377717667328e-07	TMEM154
ENSG00000188906	2466.40394151372	1.52921149195741	0.262621374274007	5.82287521792459	5.78437437180157e-09	5.17977829892727e-07	LRRK2
ENSG00000225889	126.430209389967	2.90743629941108	0.499751745219242	5.81776117287111	5.96410317193639e-09	5.30691939837048e-07	AC012368.1
ENSG00000274008	254.434320384072	3.08126861705394	0.529841677519654	5.81545157315345	6.04704182042047e-09	5.34687804737682e-07	RF00017
ENSG00000182472	334.904093912229	1.42317705587317	0.24549418264103	5.79719258746832	6.74342366751672e-09	5.81630633997654e-07	CAPN12
ENSG00000198075	366.600284526223	1.4370068388127	0.248042324606479	5.79339369235681	6.89781539442287e-09	5.91319430671897e-07	SULT1C4
ENSG00000114268	269.657288232645	2.58132840081741	0.448014189512026	5.76171126104059	8.32653553335259e-09	7.0097462912218e-07	PFKFB4
ENSG00000148120	977.585632239192	0.966798511178551	0.168051228958888	5.75299875620112	8.76741306965976e-09	7.33696787775872e-07	C9orf3
ENSG00000184588	685.362346087956	2.41333965763504	0.419684131152992	5.75037147819936	8.90475740888802e-09	7.40780972849448e-07	PDE4B
ENSG00000134247	221.437261149782	2.09781911904402	0.364894182568023	5.74911637198531	8.9711057785204e-09	7.41910447883637e-07	PTGFRN
ENSG00000136235	319.656141879	2.95586497353313	0.514904089795729	5.740612731792	9.43345980027123e-09	7.71075647279147e-07	GPNMB
ENSG00000246263	45.7443038452463	1.71637083404088	0.298938986739693	5.74154228847857	9.38181225549275e-09	7.71075647279147e-07	UBR5-AS1
ENSG00000154845	965.24757817914	0.956356664207132	0.166865902827176	5.73128870550407	9.96704526636297e-09	8.09980863582641e-07	PPP4R1
ENSG00000084110	303.812054714966	3.46086085131117	0.604460981968074	5.72553225858003	1.03109949973175e-08	8.33116544064862e-07	HAL
ENSG00000091947	1383.97063803589	2.27445430560259	0.398387188844403	5.70915523714523	1.13538297749338e-08	9.01827642970587e-07	TMEM101
ENSG00000115271	453.008230648031	2.0898794195581	0.365976798729171	5.71041505039407	1.1270098138944e-08	9.01827642970587e-07	GCA
ENSG00000155307	783.685012070249	3.05380682552919	0.53552871872613	5.70241467683251	1.18122041620397e-08	9.32965046708519e-07	SAMSN1
ENSG00000100321	245.448387748888	1.49347536297266	0.263006806671339	5.6784665837145	1.35907576408903e-08	1.06744391996244e-06	SYNGR1
ENSG00000062716	2788.69576203302	1.56862587110319	0.276680162558952	5.66945550629768	1.43252045377221e-08	1.091396067589e-06	VMP1
ENSG00000067369	1355.7444937404	0.723868133923733	0.127688362995911	5.669021960497	1.43614960170685e-08	1.091396067589e-06	TP53BP1
ENSG00000122862	3713.15160793998	3.04786253826733	0.537264149518344	5.67293116616794	1.40374644519045e-08	1.091396067589e-06	SRGN
ENSG00000130508	325.177431498149	2.65871338895576	0.468917434675442	5.66989664352312	1.42883690376336e-08	1.091396067589e-06	PXDN
ENSG00000197329	1367.83748037404	2.10555474956018	0.371255200056675	5.6714485056068	1.41595163956872e-08	1.091396067589e-06	PELI1
ENSG00000241163	195.95062334561	3.30433302772107	0.5825712077492	5.67198135398344	1.41155343559091e-08	1.091396067589e-06	LINC00877
ENSG00000101265	938.176547563623	2.71576355399535	0.479342552327105	5.66560081263577	1.46510253488194e-08	1.10741271709168e-06	RASSF2
ENSG00000196083	298.148122005107	2.19249915663824	0.387740770823589	5.65454891932364	1.56256090855124e-08	1.17476170124716e-06	IL1RAP
ENSG00000169429	2271.84852208929	4.48830171046581	0.794592679042263	5.64855658609345	1.61800594973546e-08	1.20997583230483e-06	CXCL8
ENSG00000204160	776.698073113672	2.29658437464976	0.406749600272044	5.64618717046987	1.64045246554642e-08	1.22027096365699e-06	ZDHHC18
ENSG00000113916	1499.25336417007	2.2284772425565	0.394792820424402	5.64467519992102	1.65493378489058e-08	1.22456389904088e-06	BCL6
ENSG00000160055	253.973358647151	1.45928910463713	0.25870879617059	5.64066288521126	1.69396733068441e-08	1.24688412052838e-06	TMEM234
ENSG00000046604	1215.24170140253	1.7003999142399	0.30171434117061	5.6357941344206	1.74253445416923e-08	1.27595270266486e-06	DSG2
ENSG00000077157	1438.7469805299	1.32841297411166	0.236032009780096	5.6281051682325	1.82199995391761e-08	1.32497925695701e-06	PPP1R12B
ENSG00000235568	532.686184197924	3.34093962456184	0.594059813302926	5.62391117821365	1.86681663546039e-08	1.34592692707372e-06	NFAM1
ENSG00000140379	390.511564907848	3.5364815211603	0.629013674636486	5.62226492644069	1.88469934463011e-08	1.35188714725279e-06	BCL2A1
ENSG00000118997	317.941811884064	1.42275249861178	0.253212445500211	5.61880951704878	1.92277694612917e-08	1.36526874169849e-06	DNAH7
ENSG00000188157	3358.54854026304	1.41198486450355	0.251279211748782	5.61918693821431	1.91858181135567e-08	1.36526874169849e-06	AGRN
ENSG00000280138	1418.33846542979	2.18802460229391	0.390033208739986	5.60984181157903	2.02511638992296e-08	1.43070911185562e-06	AC027290.2
ENSG00000157111	70.555556217724	1.72830004430392	0.309101220588886	5.5913724346065	2.25281774985302e-08	1.57573953956137e-06	TMEM171
ENSG00000108846	837.219307608398	0.811176828195073	0.145274595290544	5.58374866970203	2.35388806303e-08	1.63412070432201e-06	ABCC3
ENSG00000114554	674.704203714505	0.928536362200829	0.166568054427124	5.57451646652376	2.4821832801228e-08	1.70108262744581e-06	PLXNA1
ENSG00000125731	243.083734975777	1.0611956849058	0.190366507592169	5.57448733145458	2.48259870269834e-08	1.70108262744581e-06	SH2D3A
ENSG00000142449	361.557727517352	3.27598063046564	0.587883967760488	5.57249527138037	2.51116309835542e-08	1.70552859902313e-06	FBN3
ENSG00000204410	71.0554366401063	1.95168092070679	0.350344821506035	5.57074288216123	2.53655432716543e-08	1.71449121565475e-06	MSH5
ENSG00000155966	106.152216382596	2.0880643596062	0.37509510589445	5.56675980782797	2.59519728078824e-08	1.74573581677521e-06	AFF2
ENSG00000101474	804.248761147635	0.998924326800467	0.179632126087572	5.56094474054983	2.68318153679364e-08	1.79632615360865e-06	APMAP
ENSG00000142627	283.15705504264	1.91312574240149	0.344770266427705	5.54898704642981	2.87329463719364e-08	1.89650935700965e-06	EPHA2
ENSG00000197965	507.594233938388	0.85413503427132	0.154113811249269	5.54223549043123	2.98634311441501e-08	1.96191578717573e-06	MPZL1
ENSG00000185215	1822.79304421402	2.07413964143832	0.374767910657297	5.53446435101804	3.12180914746049e-08	2.04137278158824e-06	TNFAIP2
ENSG00000279838	180.520776599343	2.88361711330853	0.521379414073981	5.53074600850919	3.18871754066815e-08	2.07547129186359e-06	AL356273.3
ENSG00000250903	370.772311653225	1.19080009144038	0.21570565472956	5.52048620576657	3.38062933230833e-08	2.1902427549734e-06	GMDS-DT
ENSG00000138772	185.571775396066	2.49961752259584	0.453080481409266	5.51693931908302	3.44954474039908e-08	2.22463988556287e-06	ANXA3
ENSG00000123689	2659.46352568168	2.67519859110696	0.48593109227301	5.50530442205982	3.68530887334667e-08	2.35507988410822e-06	G0S2
ENSG00000158816	445.42360045778	2.86355261637954	0.520413110575359	5.5024605610217	3.74527025233006e-08	2.38256807590535e-06	VWA5B1
ENSG00000149418	1258.82852087951	1.38480795115668	0.251852713250545	5.49848335276446	3.83071696423243e-08	2.4150694977643e-06	ST14
ENSG00000135253	595.690081234236	1.65989462977195	0.302113980608579	5.494266191946	3.92338330676284e-08	2.45150426265684e-06	KCP
ENSG00000011198	838.670555792565	1.66168412536799	0.302649020062615	5.49046590345545	4.0087487628594e-08	2.49376101137347e-06	ABHD5
ENSG00000134830	206.594273345796	2.96392711760136	0.54046831994755	5.48399787408261	4.15819769081549e-08	2.56403953224451e-06	C5AR2
ENSG00000157110	2432.92108208145	0.69466777502191	0.126693247460801	5.48306866344113	4.1801067903952e-08	2.56629350943957e-06	RBPMS
ENSG00000185485	248.177194533514	1.42238847508529	0.259706763152072	5.47690194056444	4.32836916316444e-08	2.64576269847517e-06	SDHAP1
ENSG00000050767	113.827650801205	2.02947616547359	0.370733312775047	5.47422121384877	4.39439847067868e-08	2.66296759048584e-06	COL23A1
ENSG00000142046	52.8652867100188	2.4609215297019	0.449521727789191	5.47453299266546	4.38666911186908e-08	2.66296759048584e-06	TMEM91
ENSG00000140044	774.427273795959	1.95778080826004	0.357861671213338	5.47077534630111	4.48070978564561e-08	2.70361797752754e-06	JDP2
ENSG00000033327	907.505115248885	2.06109640735115	0.377043115213901	5.46647405610859	4.59075580491055e-08	2.758181019711e-06	GAB2
ENSG00000124224	194.124693566339	1.65299107810119	0.302807458629182	5.45888494815921	4.79134098300801e-08	2.86578139905357e-06	PPP4R1L
ENSG00000138131	125.958649197925	2.27166080137315	0.416264793413142	5.45724941748445	4.83566874833356e-08	2.86855134737643e-06	LOXL4
ENSG00000139370	388.067962430948	1.483908869435	0.272094477992504	5.45365301193612	4.93454467533498e-08	2.91490603321573e-06	SLC15A4
ENSG00000174125	199.936206689209	1.85574518689651	0.340671290543846	5.44731897992932	5.11347126102794e-08	3.00796202756451e-06	TLR1
ENSG00000044446	787.153865233091	0.61905432730874	0.113700330283943	5.44461327212314	5.19180576378632e-08	3.041316551378e-06	PHKA2
ENSG00000274963	207.969229178831	2.95307788989742	0.542588753850678	5.44257113502599	5.25169777834518e-08	3.06363564588195e-06	RN7SL600P
ENSG00000019144	1459.14440752991	0.960535634748258	0.176678327246138	5.43663532318878	5.42961057501316e-08	3.15433450719463e-06	PHLDB1
ENSG00000154889	531.495860753334	0.727041639737727	0.133890652163157	5.43011500796758	5.63177468464608e-08	3.24496394637046e-06	MPPE1
ENSG00000171988	1911.49882164656	0.685692237209068	0.126364302191934	5.42631285351122	5.75300851545144e-08	3.28786775279398e-06	JMJD1C
ENSG00000214029	209.411159336303	1.261171954922	0.232529520543445	5.42370685655098	5.8375588290974e-08	3.32268176430285e-06	ZNF891
ENSG00000167767	88.8733112771508	2.56964291387677	0.474265719919228	5.41815021822451	6.02188117680914e-08	3.38646509859039e-06	KRT80
ENSG00000118898	620.376040694062	1.04901872628155	0.193668397850409	5.41657151050435	6.07526990181698e-08	3.40287727289422e-06	PPL
ENSG00000166405	236.646234767202	1.77648403496982	0.328543517202063	5.40714986586459	6.40355604836514e-08	3.57252359063355e-06	RIC3
ENSG00000106665	293.039970079429	1.59679518020673	0.295389293776522	5.40573139869718	6.45444614969565e-08	3.58668215093167e-06	CLIP2
ENSG00000105514	489.375944893179	1.39004621044697	0.257330096070277	5.40180193329329	6.59747749888247e-08	3.63831267833103e-06	RAB3D
ENSG00000011422	1485.7935908493	3.88153771123341	0.71914766738022	5.39741403232725	6.76082498814577e-08	3.71127258326739e-06	PLAUR
ENSG00000136040	1174.0185515728	1.84570803496218	0.342000873232606	5.39679334007681	6.7842453510187e-08	3.71127258326739e-06	PLXNC1
ENSG00000151651	801.026962968566	2.46833210912396	0.458408568750723	5.38456799760698	7.26188478947437e-08	3.94188564691969e-06	ADAM8
ENSG00000157423	216.575454904755	1.11636042193603	0.207465272819914	5.38095078160416	7.40934523720796e-08	4.0064609496118e-06	HYDIN
ENSG00000163393	187.016343964258	2.25281265285756	0.4189261602696	5.37758886054706	7.54899578255122e-08	4.06633454815661e-06	SLC22A15
ENSG00000157388	419.305261510335	1.28565972263604	0.239258887973048	5.37350872742026	7.72190659736463e-08	4.12784353050758e-06	CACNA1D
ENSG00000171357	133.452550072003	1.62970303439628	0.30347452437832	5.37014775040771	7.86721594439018e-08	4.18959049099173e-06	LURAP1
ENSG00000186635	3548.87950592116	1.15403356909087	0.215101373546357	5.36506833993861	8.09185758650285e-08	4.27682051912194e-06	ARAP1
ENSG00000204580	1984.39577223962	1.67508120945864	0.312647160806401	5.35773683387419	8.42708650561646e-08	4.43731869597235e-06	DDR1
ENSG00000197548	542.719689553209	0.712090581966594	0.132968293030947	5.35534123011464	8.53951035558652e-08	4.47973791377578e-06	ATG7
ENSG00000007062	610.228502623744	2.59533669116929	0.485152035171104	5.34953272999042	8.81816127940577e-08	4.59164923804317e-06	PROM1
ENSG00000172216	2856.32597990913	2.53774191073479	0.474342024881103	5.3500254618403	8.79418580722733e-08	4.59164923804317e-06	CEBPB
ENSG00000182541	1113.63866470146	1.6131696610899	0.301899153731419	5.34340570734104	9.12162889927917e-08	4.71474193731492e-06	LIMK2
ENSG00000203804	912.447932119476	3.04610782447584	0.570179417578737	5.34236721032675	9.17405723810708e-08	4.72447145459881e-06	ADAMTSL4-AS1
ENSG00000106780	1563.34577794231	1.73197021152143	0.324422977648084	5.33861757905502	9.36579593900766e-08	4.80561040534703e-06	MEGF9
ENSG00000009694	372.057905714121	1.06750618282006	0.200148178982981	5.33357929232438	9.62954847027636e-08	4.90513847621795e-06	TENM1
ENSG00000108582	2594.64299884376	1.65705057984679	0.310652138751173	5.33410324006834	9.60178850030534e-08	4.90513847621795e-06	CPD
ENSG00000161921	607.98931468672	1.63543165626051	0.306998666678047	5.32716208170249	9.97591381845436e-08	5.04501339473561e-06	CXCL16
ENSG00000181085	143.429051431696	2.0152335398585	0.378409905067918	5.32553062927038	1.00658751886444e-07	5.07226305652871e-06	MAPK15
ENSG00000120129	20068.8677749212	2.43449138336462	0.457728143630102	5.3186403703679	1.04545546783189e-07	5.21214735035717e-06	DUSP1
ENSG00000183486	1264.43566172307	3.11620255266742	0.585902367045895	5.31863793003473	1.04546948773079e-07	5.21214735035717e-06	MX2
ENSG00000140749	161.622458595154	2.43879064326615	0.459251016678276	5.31036525712172	1.09405746178447e-07	5.43510736933845e-06	IGSF6
ENSG00000143815	768.439459610467	1.07749103864226	0.202959676841722	5.308892167199	1.10293558699152e-07	5.44076190088201e-06	LBR
ENSG00000123243	641.458839880159	2.24089660431023	0.422172673727784	5.30800959835491	1.1082880739775e-07	5.44804966155584e-06	ITIH5
ENSG00000184730	305.973453368625	2.71254850616888	0.511162956246772	5.30662183755616	1.11675525746556e-07	5.47054430826076e-06	APOBR
ENSG00000175274	310.816437499739	1.80896801001053	0.34105164072974	5.30408827865459	1.13237507413321e-07	5.52779901640238e-06	TP53I11
ENSG00000140678	2364.25596729375	2.62282409834849	0.494739609121754	5.30142331438642	1.1490331219884e-07	5.58970818755534e-06	ITGAX
ENSG00000054793	779.049514324133	1.71284661683654	0.323312166546663	5.29781058081318	1.17199450581841e-07	5.6622236279385e-06	ATP9A
ENSG00000069399	233.745780144108	1.44494758681637	0.272715509188577	5.29836968610838	1.16841219647764e-07	5.6622236279385e-06	BCL3
ENSG00000003756	1428.60630858658	1.13333735858979	0.214092655848385	5.29367695542249	1.19881127384804e-07	5.77194784213345e-06	RBM5
ENSG00000103313	505.084989268311	3.16535002743934	0.599668343418515	5.27850112846496	1.30244864362e-07	6.22827397301144e-06	MEFV
ENSG00000116991	700.41798489891	2.28107337403944	0.432259758212913	5.27708936744438	1.31251886876711e-07	6.25515348338873e-06	SIPA1L2
ENSG00000137673	247.412917649043	2.77844534708158	0.526712777049563	5.27506730071242	1.32707376866581e-07	6.30315206542993e-06	MMP7
ENSG00000106714	100.89097626575	2.41024568533351	0.456970748506146	5.27439818240597	1.33192439412598e-07	6.30489059158828e-06	CNTNAP3
ENSG00000054690	733.859559698211	1.61726990503249	0.307271639210059	5.2633230622592	1.41474659051712e-07	6.61268012499802e-06	PLEKHH1
ENSG00000064932	1310.43734648849	1.26699242840658	0.240742001141219	5.26286407191306	1.41828437784541e-07	6.61268012499802e-06	SBNO2
ENSG00000176463	405.971725847469	2.06627384034686	0.392634997265669	5.26258192656411	1.42046333149541e-07	6.61268012499802e-06	SLCO3A1
ENSG00000249601	1024.75677815835	2.96042272459388	0.563191855743254	5.2565084072229	1.46816068081952e-07	6.81216865070683e-06	LINC01187
ENSG00000260528	72.4245045100906	3.02321733817066	0.576210003831827	5.24672830750265	1.54823956658959e-07	7.11330067538664e-06	FAM157C
ENSG00000105339	2433.77549918111	2.28854530075282	0.436529700986355	5.24258783670794	1.5833997252508e-07	7.25114551703618e-06	DENND3
ENSG00000129646	88.6007994391592	1.32988884467751	0.253760238916167	5.24072979422462	1.599427738878e-07	7.30076447431356e-06	QRICH2
ENSG00000114770	1073.20914695959	1.79067341889499	0.341744871216553	5.23979602830761	1.6075417965597e-07	7.30252801433458e-06	ABCC5
ENSG00000141519	216.97881595083	1.23341337156223	0.235407105803697	5.23949082739567	1.61020249266927e-07	7.30252801433458e-06	CCDC40
ENSG00000140950	290.883342551186	0.826250064977957	0.157751502697939	5.2376684269059	1.62617875929224e-07	7.35126918871047e-06	MEAK7
ENSG00000173175	344.841022760109	1.98767990053007	0.380061603788927	5.229888735706	1.69612090293549e-07	7.57008373789523e-06	ADCY5
ENSG00000169180	3328.22276652486	1.74750555041896	0.334243394641004	5.22824258739916	1.71128880707871e-07	7.58959285133108e-06	XPO6
ENSG00000285106	177.965655895079	3.36322976877043	0.643574639811685	5.2258581378448	1.73349233274775e-07	7.6638895302203e-06	AC016831.7
ENSG00000170190	465.482636772506	2.25443357799337	0.431958373008422	5.21909915136525	1.79795496195535e-07	7.91778674478983e-06	SLC16A5
ENSG00000171219	299.091568032171	1.25325907834493	0.240149415729282	5.21866386615619	1.80218490527971e-07	7.91778674478983e-06	CDC42BPG
ENSG00000136274	55.1407703860022	1.53867758053904	0.295219703709668	5.21197454371896	1.86841192483938e-07	8.10740841090025e-06	NACAD
ENSG00000012779	794.548690536222	2.96213779555063	0.5684545249185	5.21086149498996	1.87965744245862e-07	8.13110891800793e-06	ALOX5
ENSG00000139178	378.204321863327	1.09168126626789	0.209536449590084	5.20998264695018	1.88858294636568e-07	8.14465878618255e-06	C1RL
ENSG00000053747	175.466096824556	2.98308524047813	0.57327505362984	5.20358459973089	1.95480700394008e-07	8.37885111841269e-06	LAMA3
ENSG00000101916	150.564211399516	2.85572899216295	0.549698042048272	5.19508670891749	2.0462444417189e-07	8.69128417103504e-06	TLR8
ENSG00000185033	650.832778091714	0.836667180684271	0.161044667494581	5.19524920446327	2.04445784133065e-07	8.69128417103504e-06	SEMA4B
ENSG00000116337	1642.32136272136	1.68636496759555	0.324918652415777	5.19011437188167	2.10164949569772e-07	8.89972598193198e-06	AMPD2
ENSG00000006652	1741.15830497744	2.37284258585422	0.457391223968074	5.18777462599467	2.12821942326029e-07	8.95827451246001e-06	IFRD1
ENSG00000254087	1068.31595901029	2.34750225461555	0.45249715527349	5.18788290104657	2.12698273115435e-07	8.95827451246001e-06	LYN
ENSG00000139631	478.439102759206	1.65062181320467	0.318580261607127	5.18118041864192	2.20486096004904e-07	9.25317619024761e-06	CSAD
ENSG00000166579	1379.90363509216	1.79507396114415	0.34675659735468	5.17675503462176	2.25778348606869e-07	9.39740144907335e-06	NDEL1
ENSG00000236525	104.760630966892	3.20433353146118	0.618999752393928	5.17663136223996	2.25927995574848e-07	9.39740144907335e-06	AC007278.2
ENSG00000058085	145.618415684128	2.55959621405957	0.494666611219562	5.17438645747503	2.28661109199748e-07	9.45513686540956e-06	LAMC2
ENSG00000197822	253.70050940467	1.15373892773082	0.223077927873095	5.17190982869071	2.3171340249535e-07	9.55325139496224e-06	OCLN
ENSG00000265460	1518.53820781079	2.69208802793618	0.520618979023438	5.1709371659595	2.32922884099102e-07	9.57503750745404e-06	AC015910.1
ENSG00000247809	122.2098781482	2.14874186911622	0.416057374831613	5.16453258396359	2.41040487317813e-07	9.82257452522068e-06	NR2F2-AS1
ENSG00000166987	1095.17573262355	0.89123706156307	0.172691828678158	5.16085253358485	2.45827769684277e-07	9.98870697685333e-06	MBD6
ENSG00000229719	65.9004427476278	2.04123037390076	0.395949907429581	5.15527427990064	2.53259948915033e-07	1.02315563844726e-05	MIR194-2HG
ENSG00000164050	4001.55966239637	0.951017602247721	0.18480935379583	5.14593868067071	2.66186369411613e-07	1.06618637252361e-05	PLXNB1
ENSG00000177169	1370.5458873903	1.00967730173536	0.196421362102587	5.14036401604845	2.74206714297038e-07	1.09208844087877e-05	ULK1
ENSG00000197580	48.2071044294036	1.53767502854734	0.299334038230938	5.13698688473582	2.79178431088081e-07	1.10251954007509e-05	BCO2
ENSG00000197943	2865.89608220958	1.37196557410906	0.267069160777008	5.13711718012472	2.78985009630426e-07	1.10251954007509e-05	PLCG2
ENSG00000109381	547.604704054769	1.01276125981975	0.197314353393217	5.13272979083013	2.85569746048535e-07	1.1246008570578e-05	ELF2
ENSG00000134250	2320.60934591256	1.08157143985654	0.210791546427586	5.13100007180833	2.8820680037117e-07	1.13181547665315e-05	NOTCH2
ENSG00000073910	909.269949485719	1.79094319883258	0.349316010287818	5.12700004032719	2.94395453782358e-07	1.15289851942233e-05	FRY
ENSG00000175505	120.415835396187	1.54971194374966	0.302344802153617	5.12564440569504	2.9652179142205e-07	1.15799996266739e-05	CLCF1
ENSG00000186205	156.637104421392	1.43763236569352	0.281125093955784	5.11385285982201	3.15653269646659e-07	1.22252598290974e-05	MARC1
ENSG00000144810	138.564451052942	2.47924378699966	0.485447671991636	5.10712880098513	3.27090801598541e-07	1.25652418023804e-05	COL8A1
ENSG00000235703	195.252634861196	1.73530644975704	0.33978206384764	5.10711610291226	3.27112774711659e-07	1.25652418023804e-05	LINC00894
ENSG00000145819	2077.90793992664	1.56598051323166	0.306985567342335	5.10115353887422	3.37589548398263e-07	1.28622532816563e-05	ARHGAP26
ENSG00000225361	100.105233323526	1.54216547899537	0.302401319975828	5.09973130778212	3.40135976637825e-07	1.2924247825814e-05	PPP1R26-AS1
ENSG00000100612	629.763049096984	0.969448024447087	0.19026286722032	5.09530860440829	3.48173619379295e-07	1.31939970750768e-05	DHRS7
ENSG00000101596	2642.72793326265	2.20614142328197	0.43321072185539	5.09253652318052	3.53304626881887e-07	1.33524455627216e-05	SMCHD1
ENSG00000118242	75.2478801580099	1.36313500136838	0.26775822820569	5.09091731934089	3.56335391628621e-07	1.34308827638252e-05	MREG
ENSG00000112530	153.460807619754	1.59730969709301	0.313813458811081	5.08999742440812	3.58068377984011e-07	1.34601158451262e-05	PACRG
ENSG00000203685	305.849324313337	2.11138349446378	0.415520738242938	5.08129510789745	3.74870210240472e-07	1.39425933486e-05	STUM
ENSG00000181690	68.7812925199873	1.62834484106376	0.320556943395774	5.07973661033239	3.77958517958702e-07	1.40203662374179e-05	PLAG1
ENSG00000162399	276.393592498	2.33426169292581	0.460034500121516	5.07410138219899	3.89331452514772e-07	1.44042391865926e-05	BSND
ENSG00000185352	86.9869430337659	2.71866736252273	0.536211471374745	5.07014024812371	3.9752265700834e-07	1.46686903802631e-05	HS6ST3
ENSG00000260404	152.908789950281	1.21379782383402	0.239615511046229	5.06560622279517	4.0710268890034e-07	1.49828709509159e-05	AC110079.1
ENSG00000085117	341.815637425176	1.39993698823557	0.27655039509355	5.06214061911576	4.14575052528383e-07	1.51069466374113e-05	CD82
ENSG00000129038	80.668552018045	1.8084075648592	0.357248062103787	5.06205003383286	4.1477213187572e-07	1.51069466374113e-05	LOXL1
ENSG00000148426	134.041344763186	2.11771879946537	0.418327870666285	5.06234211957336	4.14136987634658e-07	1.51069466374113e-05	PROSER2
ENSG00000253729	3927.33950715675	1.02326871054286	0.202133864683866	5.06233189645504	4.14159202082283e-07	1.51069466374113e-05	PRKDC
ENSG00000086159	321.438959327066	2.35615419120737	0.46571824248829	5.05918380739964	4.21054846510001e-07	1.52961500958246e-05	AQP6
ENSG00000110844	426.073231655367	1.08151783627672	0.21399483664821	5.05394360544615	4.32779445300483e-07	1.56011441576397e-05	PRPF40B
ENSG00000123983	656.526545553422	0.716879343221257	0.141954318098519	5.0500707046032	4.41646566440574e-07	1.58681715416151e-05	ACSL3
ENSG00000248019	115.849889433815	2.01800308162637	0.399811284843694	5.04738900107661	4.47888825945122e-07	1.60225674401081e-05	FAM13A-AS1
ENSG00000132510	2435.5473497353	1.11117311735146	0.220193198253908	5.04635531961413	4.50317602508264e-07	1.60685664306185e-05	KDM6B
ENSG00000110841	1573.49150157854	1.07561884639042	0.213327750040758	5.04209530257979	4.60461845516418e-07	1.63566480273131e-05	PPFIBP1
ENSG00000184867	266.792599094168	1.38744956856724	0.275179017595978	5.04198895936286	4.60717876009387e-07	1.63566480273131e-05	ARMCX2
ENSG00000020577	467.395960834532	1.41262019877428	0.280361842192768	5.03856083882843	4.69045330181963e-07	1.66016453211594e-05	SAMD4A
ENSG00000242086	882.972933787439	1.61166222317878	0.319889794027034	5.03817956456145	4.69980428040504e-07	1.66016453211594e-05	MUC20-OT1
ENSG00000146122	171.358782589227	2.50468958185177	0.497214477305997	5.03744298722486	4.71792022705273e-07	1.66238697925149e-05	DAAM2
ENSG00000225062	126.171026270206	2.78181214549968	0.552421742066854	5.03566737813702	4.76186822004313e-07	1.67367763263966e-05	CATIP-AS1
ENSG00000163191	948.705894730705	1.48983534508751	0.296106500001417	5.03141722684364	4.86867304901388e-07	1.70270334318622e-05	S100A11
ENSG00000263069	98.3750277781887	2.0128026827389	0.400359591404136	5.02748710397977	4.96948894894474e-07	1.73364876261077e-05	AC124319.2
ENSG00000130775	1282.94059150086	2.41715524987818	0.481010937230718	5.02515652511823	5.03022096297733e-07	1.75049199303214e-05	THEMIS2
ENSG00000113758	486.152104959887	1.44533837165704	0.287864532825719	5.02089770305981	5.14305460344721e-07	1.7809410017208e-05	DBN1
ENSG00000184602	504.199986452677	1.35111997409575	0.269371274775742	5.01582796911285	5.2805562319008e-07	1.8240624094421e-05	SNN
ENSG00000123066	3125.80138137911	0.830576765502959	0.165613415521755	5.01515389249281	5.29910342796763e-07	1.82598272288718e-05	MED13L
ENSG00000279491	127.460205133507	2.79069009210886	0.556584233338047	5.01395822043328	5.33215694364467e-07	1.83288006040832e-05	AP003733.4
ENSG00000214135	258.586826017521	1.57281375031968	0.314086309631679	5.00758454631175	5.51173433496037e-07	1.88538863783961e-05	AC132008.2
ENSG00000224081	171.45228705025	0.994657946025367	0.19885190042704	5.00200372181161	5.67374948815664e-07	1.9267450254588e-05	SLC44A3-AS1
ENSG00000086730	319.413157855031	2.36132540147276	0.472206638632269	5.00061881449245	5.71465980335907e-07	1.93374705178908e-05	LAT2
ENSG00000179818	1110.06429606063	1.44292178851754	0.288805268986065	4.99617542845855	5.84784676167454e-07	1.96686310101393e-05	PCBP1-AS1
ENSG00000119139	161.961156600372	1.61124197084223	0.322575552567367	4.99492896476009	5.88574275825419e-07	1.97018231995942e-05	TJP2
ENSG00000176658	674.223328156414	1.21766431522787	0.244304098021394	4.98421567664919	6.2213654038118e-07	2.06288151443844e-05	MYO1D
ENSG00000063660	353.927823809316	1.30138743493276	0.261284747618772	4.98072484824699	6.33465535927863e-07	2.09550399284937e-05	GPC1
ENSG00000181409	276.581719179216	2.92189634279564	0.587749019816586	4.97133341661285	6.64939834847495e-07	2.18931829932575e-05	AATK
ENSG00000165238	78.684270009462	2.40960221643961	0.485065979372158	4.96757620387738	6.77949206264927e-07	2.22174542910923e-05	WNK2
ENSG00000137393	984.950207840948	1.69882313148182	0.342193867458821	4.96450489921842	6.88765477184763e-07	2.24671782917415e-05	RNF144B
ENSG00000253846	51.1769582273637	1.85528221394979	0.374316337289071	4.95645535374274	7.17908543473065e-07	2.33096448329973e-05	PCDHGA10
ENSG00000168350	87.7244265995334	1.98802865222802	0.401731662791909	4.94864815586565	7.47306954564127e-07	2.3987430549334e-05	DEGS2
ENSG00000136026	458.579666261509	1.31539875959537	0.265976317050189	4.94554843898812	7.59297861391602e-07	2.43165572512632e-05	CKAP4
ENSG00000146674	347.765255414121	1.82133761243044	0.368557872094085	4.94179544200725	7.74064072679399e-07	2.46770222172328e-05	IGFBP3
ENSG00000163406	203.217216614732	1.50685651901586	0.30511881786001	4.93858926691049	7.86897556113526e-07	2.50223622550073e-05	SLC15A2
ENSG00000183853	238.238015296733	2.4656170933084	0.499294368062637	4.93820329453242	7.88456254283252e-07	2.50223622550073e-05	KIRREL1
ENSG00000143126	1261.24506524782	0.903304351866768	0.183065864183188	4.93431342810509	8.04331887819392e-07	2.53984272932379e-05	CELSR2
ENSG00000160963	57.2481266659368	2.03532626574609	0.412512443872483	4.93397543753917	8.0572576803358e-07	2.53984272932379e-05	COL26A1
ENSG00000008277	205.361827821809	1.39433053005144	0.282671893254612	4.93268189489047	8.11081887118989e-07	2.54805006532937e-05	ADAM22
ENSG00000226380	223.981793332329	2.97181103212228	0.602499321144815	4.9324720009236	8.11954213861269e-07	2.54805006532937e-05	AC016831.1
ENSG00000120457	58.7982492775308	1.95306933222177	0.396067305526463	4.93115514704174	8.17447759017826e-07	2.55957640178878e-05	KCNJ5
ENSG00000158163	219.140748070437	1.8526425548469	0.375828809705588	4.92948519912085	8.24465812163803e-07	2.57581441182465e-05	DZIP1L
ENSG00000148344	40.4422236150225	2.25861606145893	0.458274830658278	4.92851867560477	8.28554157861481e-07	2.5828476508591e-05	PTGES
ENSG00000164379	253.672627384363	1.35511332316455	0.275090775490653	4.92605875550556	8.3904777206146e-07	2.60977270517966e-05	FOXQ1
ENSG00000156931	750.649027421729	0.543512127609319	0.110426817888954	4.92192148610021	8.56985970600104e-07	2.65968339087569e-05	VPS8
ENSG00000072952	178.972791831831	2.10980824044361	0.429577920228566	4.91135168055435	9.04506928447953e-07	2.78869800593197e-05	MRVI1
ENSG00000239998	229.57602588319	2.88744511198213	0.587879765829098	4.9116252673026	9.03245527163494e-07	2.78869800593197e-05	LILRA2
ENSG00000136869	540.438017946629	2.45288341427783	0.499665592131668	4.90905007850023	9.15186080060296e-07	2.80825490690727e-05	TLR4
ENSG00000165215	217.274829146116	1.57409029617387	0.32067386019366	4.90869538048174	9.16842593548926e-07	2.80825490690727e-05	CLDN3
ENSG00000169902	268.671103525586	1.74665950307503	0.356533511857453	4.89900512850912	9.63231305289854e-07	2.93754206530804e-05	TPST1
ENSG00000154678	457.450505856873	2.72795932909524	0.557077300698374	4.89691345469537	9.73536884283666e-07	2.96254438444677e-05	PDE1C
ENSG00000125618	6554.0626771939	0.621392741860233	0.127046850644831	4.89105191278909	1.00298504635271e-06	3.03246597132748e-05	PAX8
ENSG00000105520	238.846468081065	1.75202777480151	0.358263485803929	4.890333076702	1.00665493470174e-06	3.03703041351324e-05	PLPPR2
ENSG00000155760	191.908128799897	2.40666435925388	0.492214387821006	4.88946365405528	1.01111088791548e-06	3.0439417501507e-05	FZD7
ENSG00000233237	598.560724515144	1.9595064427495	0.400858924785007	4.88826946737046	1.01726227622093e-06	3.04840728152064e-05	LINC00472
ENSG00000132359	920.780380153072	1.45433192707827	0.297568491440155	4.88738548910096	1.02183893141097e-06	3.05011327743246e-05	RAP1GAP2
ENSG00000107738	3283.23473817618	2.08262809749283	0.427018496771324	4.87713790676406	1.0763618582602e-06	3.17911163136137e-05	VSIR
ENSG00000205710	547.777333645519	2.02220003588908	0.414806348321479	4.87504601622408	1.08783094345252e-06	3.20625057316539e-05	C17orf107
ENSG00000158825	156.627690068933	2.41057589420359	0.494838867014272	4.87143604694671	1.10790025266912e-06	3.24142036617998e-05	CDA
ENSG00000174130	150.260054938792	2.62217659526571	0.538511758313786	4.86930239643493	1.11992912401131e-06	3.26661484532677e-05	TLR6
ENSG00000177663	972.572528824124	1.80582256037633	0.370904082366213	4.8687050001066	1.12331951929276e-06	3.2697203150594e-05	IL17RA
ENSG00000186301	92.5283340399719	2.04589247659619	0.420335191196367	4.86728810588788	1.13140033798178e-06	3.28643746935658e-05	MST1P2
ENSG00000135821	11421.4037636696	1.71579108320091	0.352561514578867	4.86664315942259	1.13509708925107e-06	3.29037731500635e-05	GLUL
ENSG00000027697	822.031662230644	1.51439967434622	0.311667575713483	4.8590222158317	1.17966897644994e-06	3.39087280050711e-05	IFNGR1
ENSG00000178538	220.288071502097	2.51253811695543	0.51712566429374	4.85866065144322	1.18182493224873e-06	3.39087280050711e-05	CA8
ENSG00000188305	87.1389614439268	2.9374077857685	0.605051369206664	4.85480726970339	1.20503884844739e-06	3.45043608356862e-05	PEAK3
ENSG00000115159	320.385538426286	0.812049218829542	0.167291519717944	4.8540967300594	1.20936698475208e-06	3.45579073955883e-05	GPD2
ENSG00000160072	300.221677385637	1.44443838431512	0.297849721231449	4.84955425958817	1.23739218989164e-06	3.52870117600133e-05	ATAD3B
ENSG00000185274	222.973145193909	2.91470458640428	0.601589699956185	4.84500413922739	1.26609039205808e-06	3.59595248928173e-05	GALNT17
ENSG00000155974	137.049448485649	1.5202911692381	0.313874540033812	4.84362691244192	1.27490223341353e-06	3.60640855121948e-05	GRIP1
ENSG00000132334	1282.12523281983	2.49903230103712	0.516390752336537	4.83942109677534	1.30217876411094e-06	3.67617093265777e-05	PTPRE
ENSG00000136068	5573.77010721541	1.33522478815292	0.275961994860354	4.83843722331618	1.30864015377423e-06	3.67963438438237e-05	FLNB
ENSG00000158286	389.144969528346	1.69865221656747	0.35113686224288	4.8375787313168	1.31430331004109e-06	3.68818168380592e-05	RNF207
ENSG00000157404	673.73485039291	2.47151667927499	0.510980415420915	4.83681292802406	1.3193749187413e-06	3.69503824354262e-05	KIT
ENSG00000148926	1754.74931469023	2.63825456824598	0.54657331484622	4.82689969778027	1.38674919216561e-06	3.86831485965402e-05	ADM
ENSG00000073008	390.937257845137	0.988488638032385	0.204849227938752	4.82544478189555	1.39691164684139e-06	3.87360568894342e-05	PVR
ENSG00000177410	207.328811014117	1.54990710632246	0.321177749671663	4.82569887829065	1.39513166004615e-06	3.87360568894342e-05	ZFAS1
ENSG00000163617	246.714925513328	1.11105408956544	0.230345941532191	4.82341508678226	1.41120860108328e-06	3.90554758319484e-05	CCDC191
ENSG00000104177	594.593875842866	0.620751700445725	0.128833371369803	4.81825239722959	1.44821099441672e-06	3.96980293402262e-05	MYEF2
ENSG00000114626	1179.03230852611	1.8257782924134	0.378914381400532	4.81844549068054	1.44681040247678e-06	3.96980293402262e-05	ABTB1
ENSG00000173253	707.886880995945	2.5131248182045	0.521520078484372	4.81884575855272	1.44391123027007e-06	3.96980293402262e-05	DMRT2
ENSG00000101307	240.287639546275	2.76211343574078	0.573438960637222	4.81675230554869	1.45913631474949e-06	3.98330047554622e-05	SIRPB1
ENSG00000036828	524.341778909412	1.85597682565242	0.385932189168807	4.80907495601674	1.51630345164244e-06	4.10745861784993e-05	CASR
ENSG00000101384	953.933199811438	1.42566386889122	0.296629807502927	4.80620569083284	1.53821645047259e-06	4.15880482253732e-05	JAG1
ENSG00000100226	2139.67358864333	1.29889936586777	0.270472230937063	4.80233908437727	1.5682283397033e-06	4.19886478460643e-05	GTPBP1
ENSG00000151892	236.15415737282	2.40775450967728	0.501366872297987	4.80238053751233	1.56790362308978e-06	4.19886478460643e-05	GFRA1
ENSG00000164136	109.214332850301	1.00741627767947	0.209834005957356	4.80101532200747	1.57863188660563e-06	4.20340638139934e-05	IL15
ENSG00000198929	137.682320597236	1.83285568673139	0.381903818443196	4.79925991366858	1.59253013700674e-06	4.22441154644863e-05	NOS1AP
ENSG00000085514	251.525074219778	2.70920910921413	0.564960398739047	4.79539648311793	1.62353392862818e-06	4.28241341511886e-05	PILRA
ENSG00000160991	657.254617469803	1.26474309525077	0.263725279464477	4.79568397014866	1.62120702441985e-06	4.28241341511886e-05	ORAI2
ENSG00000116001	512.068105827868	1.06380023459077	0.22189333060947	4.79419652528021	1.63328103235515e-06	4.3000558115882e-05	TIA1
ENSG00000178222	94.4783662288702	1.09387829865166	0.228353838355301	4.79027769592238	1.66550652945315e-06	4.36853662268319e-05	RNF212
ENSG00000167261	272.491280254122	2.21400611959653	0.462292278809243	4.78919121318506	1.67454859686439e-06	4.38407425015204e-05	DPEP2
ENSG00000186908	344.025359533638	0.734619527416099	0.153486196111982	4.78622538068589	1.69947205964442e-06	4.44105533207081e-05	ZDHHC17
ENSG00000113249	264.453000040857	1.26546354293118	0.264496643229431	4.78442194003001	1.71480122462385e-06	4.47279970630552e-05	HAVCR1
ENSG00000014257	190.674164284507	2.07199461040921	0.433194058719672	4.78306331470265	1.726437152309e-06	4.49481109709486e-05	ACPP
ENSG00000163913	758.716401940321	0.460325009646324	0.0963863392999083	4.7758324778163	1.78965334461751e-06	4.61664887559222e-05	IFT122
ENSG00000147724	108.636197460954	2.23636110821381	0.468528587146061	4.77315828653298	1.81359140395549e-06	4.64658874521465e-05	FAM135B
ENSG00000157800	323.77529733571	0.917285070400028	0.192159053352756	4.77357196757272	1.80986832126601e-06	4.64658874521465e-05	SLC37A3
ENSG00000259972	105.779043072557	1.47896719025835	0.30981452028496	4.77371812301769	1.80855469535672e-06	4.64658874521465e-05	AC009120.2
ENSG00000166444	470.330828795662	1.37465719690736	0.288044430618666	4.7723790178996	1.82062473202866e-06	4.6538478377438e-05	ST5
ENSG00000137731	798.172672464243	2.34743845349455	0.492170977241786	4.7695588769781	1.84629775944925e-06	4.69386983726891e-05	FXYD2
ENSG00000164007	292.544653983212	1.4456628303238	0.30326143405476	4.76705135563909	1.86941671366305e-06	4.74406671072001e-05	CLDN19
ENSG00000117115	769.120855402384	2.15068163939875	0.45126458966005	4.76589940508941	1.88013052047702e-06	4.76265855628584e-05	PADI2
ENSG00000129654	51.3482421024679	2.04183413091593	0.428827885843008	4.7614303974239	1.92225596733505e-06	4.84318936286083e-05	FOXJ1
ENSG00000062282	256.126739845662	2.1272770316921	0.446856105630359	4.76054149174319	1.93074234450018e-06	4.84719761095143e-05	DGAT2
ENSG00000100558	65.999620410595	1.65547380172737	0.347907289434401	4.75837630312001	1.95156426741947e-06	4.89073833077545e-05	PLEK2
ENSG00000004777	157.312601349058	1.68017703387226	0.35330552652104	4.75559227849271	1.97865452074505e-06	4.94101312738093e-05	ARHGAP33
ENSG00000012232	624.267728565496	0.780949730435915	0.164330616238818	4.75230817184412	2.01107538605972e-06	5.00419625709975e-05	EXTL3
ENSG00000243156	1491.27341972847	1.0865641373381	0.228738281532058	4.7502505049021	2.03164815127959e-06	5.03755579520984e-05	MICAL3
ENSG00000122678	460.209937934513	0.799860536750959	0.168445816074219	4.74847375489893	2.04957478590443e-06	5.07047286266887e-05	POLM
ENSG00000186715	325.018263431214	1.75414694390077	0.369432451540587	4.74822105255161	2.05213675144646e-06	5.07047286266887e-05	MST1L
ENSG00000123700	196.582302575611	3.29521360951709	0.694263603974797	4.74634359435139	2.07126749172538e-06	5.10876309932756e-05	KCNJ2
ENSG00000090376	864.951550736902	2.4921146901644	0.525317408525632	4.74401694997854	2.0952130583475e-06	5.14975531246634e-05	IRAK3
ENSG00000136193	977.275887884755	1.22160767489892	0.257633352261364	4.74165190250533	2.11982626396026e-06	5.20115836736778e-05	SCRN1
ENSG00000198691	124.074470661825	2.56543519875995	0.542161470647152	4.73186557447122	2.22465724903003e-06	5.42052968182203e-05	ABCA4
ENSG00000049089	594.400368831983	2.02808260109286	0.428780593579948	4.72988430786972	2.2464781917925e-06	5.46422783709528e-05	COL9A2
ENSG00000204175	109.763866219552	1.36084099388607	0.288018177678744	4.72484412217882	2.30291934253988e-06	5.57258916295494e-05	GPRIN2
ENSG00000103496	612.888940240137	0.57993021300832	0.12298252655154	4.71554967416677	2.41059070590426e-06	5.79324696312958e-05	STX4
ENSG00000279598	46.9326782486109	1.8750146508432	0.398196080388705	4.70877224359635	2.49213345366067e-06	5.94854061545251e-05	AC009948.4
ENSG00000123095	170.854200225531	1.28181668820407	0.27227351777525	4.70782725649491	2.50371129131857e-06	5.96604695671995e-05	BHLHE41
ENSG00000185950	2836.11789611814	1.48825327972502	0.316280613283513	4.70548372938355	2.5326470509669e-06	6.01460893404453e-05	IRS2
ENSG00000275131	275.187581688818	1.43009919488537	0.304174049390153	4.70158186654193	2.58153721857943e-06	6.10214368631515e-05	AC241952.1
ENSG00000124006	1931.53121672322	0.751881389062427	0.160140137318126	4.69514639898666	2.66415850123763e-06	6.26344554663877e-05	OBSL1
ENSG00000075223	340.249399629396	2.60367725901899	0.555871743535627	4.68395324874454	2.81394216568024e-06	6.54057208068664e-05	SEMA3C
ENSG00000137575	1635.27796465558	1.12834509412106	0.24092952049278	4.68329946373209	2.82293623096531e-06	6.54057208068664e-05	SDCBP
ENSG00000163347	123.922687905213	2.39595359765712	0.511395444394261	4.68512894262303	2.79783738312118e-06	6.54057208068664e-05	CLDN1
ENSG00000188735	521.234159911789	0.847954187641821	0.181044481539927	4.68367873148796	2.8177153224928e-06	6.54057208068664e-05	TMEM120B
ENSG00000042062	491.349714181316	1.37969279191293	0.29561864827496	4.66713720519301	3.05425385827063e-06	6.98730840006867e-05	RIPOR3
ENSG00000065320	177.729036540359	2.63375946074705	0.5650345987138	4.66123573094874	3.14316467518019e-06	7.16203438709211e-05	NTN1
ENSG00000187672	49.647435930396	1.84987200099971	0.397708234409337	4.6513293941401	3.29802053543851e-06	7.45448082117845e-05	ERC2
ENSG00000213398	65.9417587078208	1.74551125607432	0.375320724909845	4.65071907897867	3.30779649732601e-06	7.46457639741675e-05	LCAT
ENSG00000156011	296.062383752426	2.27092320971358	0.490228325584092	4.63237861053387	3.6148829424506e-06	8.04139862150522e-05	PSD3
ENSG00000280407	92.9359866477334	2.94483956002052	0.636348952330876	4.62771180691647	3.69728025494095e-06	8.1987481236932e-05	AC132872.4
ENSG00000146038	855.248544599347	0.879895297306656	0.190220591995573	4.62565744368588	3.73412022575782e-06	8.25440192671842e-05	DCDC2
ENSG00000168769	1297.94132630687	0.842264445124232	0.182116561542226	4.62486463609705	3.74843117852691e-06	8.26006174591062e-05	TET2
ENSG00000087206	380.325791919572	0.892775978604017	0.193330278622108	4.61787974944719	3.87680787470373e-06	8.43715819047366e-05	UIMC1
ENSG00000167967	409.706475900874	0.57159211483246	0.123761310022155	4.61850407635582	3.86516388539721e-06	8.43715819047366e-05	E4F1
ENSG00000202058	42.1198834059405	2.01826441189371	0.436977637313473	4.6186903849404	3.86169564240948e-06	8.43715819047366e-05	RN7SKP80
ENSG00000260852	42.6622230988115	1.51463206826012	0.328396719602822	4.61220218670876	3.98425156995266e-06	8.63090798489438e-05	FBXL19-AS1
ENSG00000142279	179.260118582837	1.61450149445795	0.350088812499098	4.61169119610788	3.99406046077462e-06	8.63884554123544e-05	WTIP
ENSG00000161249	290.586712329995	1.97222227883585	0.427989583398112	4.60810813005536	4.06349340528067e-06	8.74759761846514e-05	DMKN
ENSG00000153922	1045.69132061615	0.987662703092011	0.214377026008202	4.60712941812256	4.08265919114052e-06	8.76306955240375e-05	CHD1
ENSG00000099219	764.359622649566	0.87549327112829	0.190113996389202	4.60509635143316	4.1227493171946e-06	8.83562997720106e-05	ERMP1
ENSG00000180773	148.186187405513	0.976951099049951	0.212160563382338	4.60477236426533	4.12917278227457e-06	8.83592696286122e-05	SLC36A4
ENSG00000135250	590.774138549563	0.849121555934184	0.184504447771188	4.60217391066482	4.18103854637786e-06	8.87933850808554e-05	SRPK2
ENSG00000198743	2372.66333781838	1.42050529047865	0.308892634230849	4.59870237442128	4.25130615943177e-06	9.00137248425471e-05	SLC5A3
ENSG00000165025	870.338151224238	1.67422467044749	0.364135271507117	4.59780966429879	4.26955766005797e-06	9.02479853341472e-05	SYK
ENSG00000110492	75.07936837962	1.20302054384947	0.26180935014946	4.59502513245879	4.32697113416689e-06	9.12037288984292e-05	MDK
ENSG00000153292	720.541883852811	2.36081656695201	0.514330803851435	4.5900742270804	4.43088412360019e-06	9.28372576657156e-05	ADGRF1
ENSG00000113209	49.3898961375667	1.32415597540694	0.288510520205729	4.58962804705604	4.44036540878606e-06	9.28974661936358e-05	PCDHB5
ENSG00000127663	1818.41626175142	0.841354920727232	0.183376003157378	4.58814079400105	4.47210998150164e-06	9.32839677001951e-05	KDM4B
ENSG00000128011	49.1048875934913	2.54462344896757	0.554749346882846	4.5869787197874	4.49706499129241e-06	9.36655358704889e-05	LRFN1
ENSG00000124067	560.696158761375	1.26838883211321	0.276584944714266	4.58589253085905	4.52051098159799e-06	9.38757221422248e-05	SLC12A4
ENSG00000006327	189.102087911521	1.68542047211376	0.367636794990604	4.58447167171294	4.55135784769002e-06	9.43769026263628e-05	TNFRSF12A
ENSG00000112655	296.973656410568	2.03186744460685	0.443350556108751	4.58298160814408	4.58392372019805e-06	9.4912199679329e-05	PTK7
ENSG00000101336	625.282137625397	2.30982705909216	0.504183859790464	4.58131892609991	4.62052572303345e-06	9.55293693237166e-05	HCK
ENSG00000055609	3881.70755389142	0.766199159773945	0.167295733970716	4.57990853435666	4.65179316259894e-06	9.60345962892488e-05	KMT2C
ENSG00000104859	483.167739247025	1.18765215863464	0.259392909892351	4.57858373664692	4.68134756921505e-06	9.650302855659e-05	CLASRP
ENSG00000106133	102.872282593173	1.51201353294791	0.330649320019462	4.57286146198308	4.81108260035096e-06	9.85991403474259e-05	NSUN5P2
ENSG00000131051	3067.40997612503	0.961465858740379	0.210296811180994	4.57194692273714	4.83213353484213e-06	9.88474969868459e-05	RBM39
ENSG00000277443	922.707743790368	1.79269217212132	0.392126014562739	4.57172466386948	4.83726281577281e-06	9.88474969868459e-05	MARCKS
ENSG00000162949	169.714390091704	1.80930350431624	0.39631924917596	4.56526779377536	4.98857112259605e-06	0.00010158558900519	CAPN13
ENSG00000167173	751.839085401861	1.45992402615568	0.319802193974189	4.56508446053223	4.99293278345445e-06	0.00010158558900519	C15orf39
ENSG00000125753	1505.71773725636	1.38917070898066	0.304337776334487	4.56456876866272	5.00522114465426e-06	0.000101652299906892	VASP
ENSG00000111913	2484.01607995296	2.25059559669754	0.4931970503707	4.5632787037269	5.03608893326594e-06	0.000102020712266262	RIPOR2
ENSG00000070371	129.412086378012	1.08865895365672	0.238655084356518	4.56164156984986	5.07552367688106e-06	0.000102671636508303	CLTCL1
ENSG00000162458	177.117395964561	1.33603771801361	0.293060357343188	4.55891656628618	5.14181920706184e-06	0.000103565667954273	FBLIM1
ENSG00000253438	125.064239440299	1.19227197571329	0.261509511314677	4.55919163214917	5.13508979741831e-06	0.000103565667954273	PCAT1
ENSG00000142156	2512.54428280248	1.61433127502922	0.354128075510958	4.55860855624045	5.14936460896278e-06	0.000103569266147937	COL6A1
ENSG00000186766	101.762806877662	2.55055589001886	0.55974948146996	4.55660250603688	5.19876736178452e-06	0.000104264579656674	FOXI2
ENSG00000196730	2013.8668653945	0.630910355915878	0.13858657389624	4.55246376455081	5.30212952918205e-06	0.000106035048436373	DAPK1
ENSG00000102908	2265.03483090951	0.633556673413149	0.139179559546242	4.55208132198933	5.31177945152895e-06	0.000106077141063985	NFAT5
ENSG00000064547	240.230817506921	2.3456690566102	0.515636963678036	4.54907080337793	5.38833126076754e-06	0.00010718217408694	LPAR2
ENSG00000159840	1623.82819438462	1.43636537283255	0.315753661668394	4.54900622606565	5.38998485521492e-06	0.00010718217408694	ZYX
ENSG00000110721	551.620032863979	1.11025485661468	0.244122353812294	4.54794425531535	5.41724792423666e-06	0.000107518082451952	CHKA
ENSG00000186866	448.771152558128	1.19525220383212	0.262836936485565	4.54750469935478	5.4285708574923e-06	0.000107518082451952	POFUT2
ENSG00000175182	272.725812721853	0.638568441644029	0.140449837960222	4.54659436363953	5.45209314400841e-06	0.000107807282013522	FAM131A
ENSG00000100784	224.347260243475	1.18887645175136	0.261523630850398	4.54596186159349	5.46849386621764e-06	0.000107979712451059	RPS6KA5
ENSG00000160191	375.150060048311	0.820954777847724	0.180840504952905	4.5396620522682	5.63444623416293e-06	0.000110789761686848	PDE9A
ENSG00000176945	314.164412942998	1.23474986789286	0.272173362810714	4.53663009172423	5.71602355397443e-06	0.00011192419936675	MUC20
ENSG00000116793	295.945489728164	1.02817306611954	0.226733678578977	4.53471699733131	5.76807731086207e-06	0.000112473507508197	PHTF1
ENSG00000149596	92.9751634292283	2.42170812954198	0.534176157174673	4.53353841614853	5.80037109061375e-06	0.000112790341857453	JPH2
ENSG00000239857	113.138487590652	1.83413664952394	0.404567834472984	4.53357012900742	5.79949987954509e-06	0.000112790341857453	GET4
ENSG00000183775	145.431269774763	1.65435619291023	0.365004263489582	4.53242977792628	5.83090629407172e-06	0.00011322750219386	KCTD16
ENSG00000182240	612.911553434958	1.81980721380081	0.401561004245207	4.53183251003519	5.84742054342183e-06	0.000113391566096507	BACE2
ENSG00000143882	1026.57808175526	2.40694027666669	0.531308555255948	4.53021178156485	5.89245897774108e-06	0.000113950592528283	ATP6V1C2
ENSG00000121316	459.019358061415	1.10447505617007	0.244251546709753	4.52187538235952	6.12941433245498e-06	0.000117723273360635	PLBD1
ENSG00000134755	374.86978379169	0.835369702637835	0.185019515259669	4.51503562456869	6.33061229357738e-06	0.000120926736732886	DSC2
ENSG00000258469	34.7258305995084	1.89744596728744	0.42093995009721	4.50764050038313	6.55525218423043e-06	0.000124205243204981	CHMP4BP1
ENSG00000100968	71.3606983914981	2.11237732387582	0.468921562645963	4.50475621542417	6.64491813422484e-06	0.000125397186643043	NFATC4
ENSG00000215644	272.89657849328	2.56542837807763	0.569815739905101	4.50220693886919	6.72514519575553e-06	0.000126065088409503	GCGR
ENSG00000235245	56.6252167774212	1.62409150828714	0.360931257118899	4.49972529741897	6.80413322916731e-06	0.000127375910877315	AL360181.2
ENSG00000164989	133.542659348238	1.03482448207866	0.230127204459652	4.49674989321002	6.90000729026892e-06	0.000128531953495973	CCDC171
ENSG00000179542	77.7351290416184	1.67810084332753	0.373187089866946	4.49667442656129	6.9024557144505e-06	0.000128531953495973	SLITRK4
ENSG00000109684	530.73978157337	2.46577751817702	0.548422351007594	4.49612878404162	6.92018316828655e-06	0.000128691607358387	CLNK
ENSG00000173868	311.614222424825	2.39299985359643	0.532859762234149	4.49086236792056	7.09353794309637e-06	0.000131394005193665	PHOSPHO1
ENSG00000087253	287.461535939049	1.28278932311193	0.286235436687381	4.48158808691797	7.40896404823777e-06	0.000136619961580232	LPCAT2
ENSG00000179406	291.7341309226	1.57132712521914	0.350836038247356	4.47880763067813	7.50611383211394e-06	0.000138126249169751	LINC00174
ENSG00000123636	1286.46859222551	1.1741138273788	0.262246448675879	4.47713909304427	7.56499647003605e-06	0.000138846325551223	BAZ2B
ENSG00000138621	250.495687658151	1.41054174358774	0.315211513721059	4.47490552275947	7.64451075108742e-06	0.000139940334179086	PPCDC
ENSG00000153310	775.746667652445	1.34525396301851	0.300814644912115	4.47203613843844	7.74783298361077e-06	0.000141643329222833	FAM49B
ENSG00000273373	32.6245658405742	1.56615806197827	0.35029195427759	4.47100780606901	7.78518564257065e-06	0.000141960992151622	AL355488.1
ENSG00000171700	218.25844190647	2.09576623384702	0.468896390347848	4.46957212080965	7.83762287727563e-06	0.000142547399782171	RGS19
ENSG00000239569	78.2568426070462	1.3214897075025	0.295805963445175	4.4674207785112	7.9168314532108e-06	0.000143431357475117	KMT2E-AS1
ENSG00000106123	112.877078188861	1.66546162338851	0.372950986931735	4.46563136108113	7.98329703697337e-06	0.000144449386155481	EPHB6
ENSG00000169122	172.865022602217	1.12528282755474	0.252650847862356	4.45390481399766	8.43224949076993e-06	0.000152180995623536	FAM110B
ENSG00000167535	113.834795639582	2.00138797634628	0.449474473804732	4.45272889337816	8.47857793586944e-06	0.00015282093230819	CACNB3
ENSG00000114270	254.578129900892	2.79669666590559	0.628286726328234	4.45130630444757	8.53494972518816e-06	0.000153640023286069	COL7A1
ENSG00000164663	103.8930848116	1.37493772167367	0.308904539673846	4.4510117045395	8.54666828559841e-06	0.000153654232004128	USP49
ENSG00000152952	266.46879016524	0.832810521614379	0.187128492879694	4.45047415707985	8.56809042391003e-06	0.000153722794983594	PLOD2
ENSG00000143384	11912.3662092165	1.44938898056871	0.325837278919778	4.44819876158354	8.65933829647976e-06	0.000154887579020622	MCL1
ENSG00000173320	332.514474074002	0.924649638274487	0.207932131040107	4.44688194003136	8.71256892177179e-06	0.000155444170648718	STOX2
ENSG00000278600	166.520672310153	1.32428758833383	0.297786883311166	4.44709845379603	8.70379523431226e-06	0.000155444170648718	AC015871.3
ENSG00000159263	518.652632210953	1.68937245749136	0.380016448112023	4.44552457106636	8.76776584387898e-06	0.000156032936707715	SIM2
ENSG00000198185	145.387176086708	1.07402820415953	0.24179378349209	4.44191818601764	8.91604629467837e-06	0.000158271079364752	ZNF334
ENSG00000102524	95.9948804687002	2.60956859849203	0.587544138914121	4.44148520197127	8.93400918509594e-06	0.000158389956031858	TNFSF13B
ENSG00000157600	774.95375642404	1.03047712629375	0.232082324349456	4.44013618521901	8.99019682555854e-06	0.000158415416861898	TMEM164
ENSG00000150782	257.951652111386	1.6660055615684	0.375410981600461	4.4378178668771	9.08754626224868e-06	0.00015990214380595	IL18
ENSG00000109436	845.804418244727	1.40626313355117	0.317113862160145	4.43456846689657	9.22568974488808e-06	0.000161765254872068	TBC1D9
ENSG00000214212	83.8224940521558	1.97717588149776	0.445818652445111	4.43493306225268	9.21009014941051e-06	0.000161765254872068	C19orf38
ENSG00000137177	1092.15646147434	0.618668859492266	0.139530448018996	4.43393444424431	9.25287720756987e-06	0.000162000249889446	KIF13A
ENSG00000117139	892.165607712956	0.672347511272554	0.151691970540519	4.43232103107896	9.32240748976482e-06	0.000163014585694781	KDM5B
ENSG00000111799	260.914235299695	2.29952044196062	0.519025304590778	4.43045921195242	9.40326324174865e-06	0.000164224196168626	COL12A1
ENSG00000119508	363.699912103435	1.7771088745145	0.401142584142761	4.43011773061235	9.41816574323564e-06	0.000164280387325248	NR4A3
ENSG00000272219	43.8056538807007	2.03248571978945	0.458887035583502	4.42916352431928	9.45992772826803e-06	0.000164804366705973	AC005072.1
ENSG00000178031	436.923757519017	2.22892593619535	0.503713479343551	4.4249876717616	9.64477909633298e-06	0.000167816768954635	ADAMTSL1
ENSG00000108405	185.957079643252	2.51255053752165	0.567965602403989	4.4237723673528	9.69922162673895e-06	0.000167932705480693	P2RX1
ENSG00000138759	3165.35538763925	0.927632760515432	0.209826652496297	4.42094819451882	9.82687335272893e-06	0.000169724831039332	FRAS1
ENSG00000158887	39.8835494318815	1.93864319812814	0.438838607192874	4.41766783129928	9.97715933254807e-06	0.000171898141000359	MPZ
ENSG00000124357	854.977724319879	0.662639430827318	0.15028280265508	4.40928315895312	1.03713346109088e-05	0.000176740113084566	NAGK
ENSG00000160323	117.625553845681	1.06825802669221	0.242237965481482	4.4099529343755	1.03393088349241e-05	0.000176740113084566	ADAMTS13
ENSG00000006453	247.165973034657	1.79752240891688	0.40773692263088	4.40853479081207	1.04072304076525e-05	0.00017713710932347	BAIAP2L1
ENSG00000119922	1052.00101234688	2.49253966930709	0.565674740198754	4.40631248344467	1.05145249139746e-05	0.000178330550305041	IFIT2
ENSG00000229419	79.8362477805426	0.906540853874645	0.205875663246966	4.40334151000241	1.06596165035518e-05	0.000180451306494591	RALGAPA1P1
ENSG00000261553	83.0040681006082	2.13510314810617	0.484897052735317	4.40320916792957	1.06661238848428e-05	0.000180451306494591	AL137782.1
ENSG00000117410	1195.59045171208	0.81629824663919	0.18547604861908	4.40109789224406	1.07704516073639e-05	0.000180910130403739	ATP6V0B
ENSG00000120709	1059.35210369328	1.24565494515213	0.282966706655049	4.40212546513696	1.07195534391184e-05	0.000180910130403739	FAM53C
ENSG00000204528	162.998676109642	2.56238043761868	0.582123820436401	4.40177905054245	1.07366864743694e-05	0.000180910130403739	PSORS1C3
ENSG00000261326	40.4115140605689	1.77098964344432	0.402583027315534	4.39906683412232	1.08717344332077e-05	0.000182393453933732	LINC01355
ENSG00000214595	154.195722444941	0.974779193917799	0.221681021813828	4.39721535899648	1.09648537790837e-05	0.000183736447294562	EML6
ENSG00000067082	8714.36315577988	0.710704420097917	0.161741512048778	4.39407552888206	1.11245136892733e-05	0.000185747669783247	KLF6
ENSG00000155275	293.492593991313	0.856368371814876	0.194958639352451	4.39256436472514	1.12021450274256e-05	0.000186822012978146	TRMT44
ENSG00000172771	64.5726588456967	1.67997268274615	0.382519203209751	4.39186495383592	1.12382499020166e-05	0.00018720207982518	EFCAB12
ENSG00000170949	412.714832449713	0.9464807928741	0.215609184884639	4.38979811263845	1.13455943852455e-05	0.000188320792753443	ZNF160
ENSG00000203709	2755.82113082495	1.92545358798214	0.438667096792717	4.38932758362768	1.1370168427983e-05	0.00018850612963327	MIR29B2CHG
ENSG00000116679	4600.52112402285	1.06520602157036	0.242705785677247	4.3888777459425	1.13937093388945e-05	0.000188673921785062	IVNS1ABP
ENSG00000115956	907.242157549042	2.29472751144371	0.522985795370273	4.38774347555471	1.14532747342093e-05	0.00018921947380606	PLEK
ENSG00000182310	128.204296651384	1.42587802026642	0.325038461328831	4.38679784059126	1.15031611787569e-05	0.000189649972057819	SPACA6
ENSG00000252481	768.337303466139	2.0819269303858	0.474596268537295	4.38673261549716	1.1506609727955e-05	0.000189649972057819	SCARNA13
ENSG00000167766	530.956780547335	0.951733114061774	0.216999638400896	4.38587419350209	1.15520878566572e-05	0.000190176584516093	ZNF83
ENSG00000270344	141.427652110428	1.59152889019065	0.362995123960358	4.38443600240884	1.16286661989073e-05	0.00019121335449174	POC1B-AS1
ENSG00000179820	685.471333313789	1.96205853509719	0.447722343756893	4.38231096226584	1.17427042053424e-05	0.000192637897809696	MYADM
ENSG00000165152	97.0023833339296	1.63062847519012	0.372452570106369	4.37808356302771	1.19727447751515e-05	0.000195954387420088	TMEM246
ENSG00000025708	607.115382760484	2.17637642870601	0.497187790462794	4.37737303782177	1.2011828893163e-05	0.000196031588178727	TYMP
ENSG00000135480	837.898784315007	1.82958634497513	0.417977388432668	4.37723761047389	1.20192921978848e-05	0.000196031588178727	KRT7
ENSG00000174607	385.471187886463	1.76733580074559	0.403741261549843	4.37739703383626	1.20105069512463e-05	0.000196031588178727	UGT8
ENSG00000143624	2042.67366735119	0.574032744819479	0.131223064101162	4.37448057436724	1.2172196122906e-05	0.000197891317563411	INTS3
ENSG00000142675	124.925869140897	1.84741253030419	0.422492425129976	4.37265243213733	1.22746056787304e-05	0.000199041154829609	CNKSR1
ENSG00000253210	50.4116238252852	1.64756287868813	0.377477738246122	4.36466236749012	1.27319252487177e-05	0.000204803360493961	AC040970.1
ENSG00000185917	247.764529324365	0.975903029619303	0.223694583525928	4.36265829166215	1.28491554471038e-05	0.000206452887349522	SETD4
ENSG00000267002	185.166457400894	1.32239772405899	0.303369125082175	4.35903859267415	1.30635076228336e-05	0.00020917978777838	AC060780.1
ENSG00000139722	835.678977949731	0.866799398731338	0.199156548325776	4.35235198650584	1.346847981538e-05	0.000214443213730949	VPS37B
ENSG00000115290	457.06819488471	1.44166965299024	0.331391527329606	4.35035157539298	1.35919430912744e-05	0.000215685621354936	GRB14
ENSG00000107249	1397.24556802813	0.744953145451221	0.171324194079506	4.34820749896837	1.37254716368047e-05	0.000217304510970538	GLIS3
ENSG00000117616	1097.40574027865	1.47638168625291	0.339987807759433	4.34245479560714	1.40899482422574e-05	0.000221083239216403	RSRP1
ENSG00000163611	31.46305885152	1.68974946824886	0.389163727554719	4.3420014472219	1.41190602999567e-05	0.000221293053240904	SPICE1
ENSG00000104856	205.705732954269	0.950379881762372	0.218909084890275	4.34143645632038	1.41554218559755e-05	0.000221615897408864	RELB
ENSG00000161996	619.326223464727	1.12147140833989	0.258681028647004	4.33534462966068	1.45531936628079e-05	0.000226589241974637	WDR90
ENSG00000215386	186.491539781156	1.02543580304523	0.236529642605822	4.3353373883633	1.45536727721102e-05	0.000226589241974637	MIR99AHG
ENSG00000110446	313.574141781308	2.16377351614656	0.499285032826469	4.33374400169251	1.46594633332557e-05	0.000227699280825649	SLC15A3
ENSG00000163806	25.5713443741459	2.04152119610248	0.471098618829462	4.33353254393961	1.46735577514786e-05	0.000227699280825649	SPDYA
ENSG00000182983	95.402508585755	1.37496928631558	0.317448547781734	4.33131383313481	1.48222239949116e-05	0.000229499611392579	ZNF662
ENSG00000215218	149.982746938501	2.00930382118491	0.463931067087244	4.33103959560235	1.48406988893682e-05	0.000229532877541945	UBE2QL1
ENSG00000077150	895.634491182218	1.552494961454	0.359179749225386	4.32233433205	1.54387002112934e-05	0.000236957081081412	NFKB2
ENSG00000106066	666.871067665167	0.969929318479099	0.224495304000314	4.32048822935619	1.55684360991045e-05	0.000238427715814063	CPVL
ENSG00000059145	395.343254660805	1.11068302372116	0.257142461428567	4.319329516995	1.56503954343156e-05	0.000238902181770947	UNKL
ENSG00000168502	299.945343007413	1.10164322236073	0.255037724171859	4.31953047706143	1.56361514819637e-05	0.000238902181770947	MTCL1
ENSG00000213347	80.26006190598	1.63639581767276	0.378849629381199	4.31938080643129	1.56467588886703e-05	0.000238902181770947	MXD3
ENSG00000101104	434.367557788868	1.8849822916637	0.436782761374103	4.31560596790407	1.59165674600006e-05	0.000242176430649511	PABPC1L
ENSG00000149639	1010.99599642307	0.958832674993623	0.22216659270644	4.31582743072708	1.59006165898696e-05	0.000242176430649511	SOGA1
ENSG00000198223	330.077877045576	2.4576473704214	0.569744234901921	4.31359761076736	1.60619175009226e-05	0.000243334588518827	CSF2RA
ENSG00000229689	86.9211058321783	1.30883614461379	0.303751230219104	4.30890812744921	1.6406249766377e-05	0.000246954459813163	AC009237.3
ENSG00000065615	271.865174155647	1.03057711108816	0.23928585255505	4.30688693077276	1.65568187562213e-05	0.00024895434747991	CYB5R4
ENSG00000118495	335.048838650825	0.563086902818867	0.130763482949796	4.3061479406682	1.66121978771432e-05	0.000249520181575594	PLAGL1
ENSG00000188895	1058.04645009641	1.10977667309261	0.25785265462889	4.30391796698712	1.67803818160025e-05	0.000251047003488046	MSL1
ENSG00000213462	304.336490374355	1.64333921842132	0.381829738089083	4.30385340504285	1.67852751460817e-05	0.000251047003488046	ERV3-1
ENSG00000135074	596.168778887312	2.07281488015774	0.481815322566367	4.30209414909634	1.69191386646829e-05	0.00025224408323094	ADAM19
ENSG00000205730	379.076194609209	1.72082609218646	0.400098798537	4.30100289848114	1.70026835983171e-05	0.000253221110920275	ITPRIPL2
ENSG00000156113	145.393396001158	2.16605097870664	0.50378800802019	4.29952865932417	1.71161741894183e-05	0.000254372402673395	KCNMA1
ENSG00000128815	856.771174985575	1.82258650147638	0.424099319001443	4.29754639966818	1.7269911758961e-05	0.000256386155669729	WDFY4
ENSG00000130653	310.92463929232	0.904841050175408	0.210664622746646	4.29517323971195	1.7455697082761e-05	0.000258598150986868	PNPLA7
ENSG00000011478	77.7364818743873	1.1353146792494	0.264352696649852	4.29469679574777	1.74932248382469e-05	0.000258609093586659	QPCTL
ENSG00000124766	893.572455842944	1.32208525273264	0.307827240881187	4.2948936193822	1.74777124478025e-05	0.000258609093586659	SOX4
ENSG00000039068	1658.64168409005	1.52787157389949	0.355817451873924	4.29397593022181	1.75501509711924e-05	0.000258906162123813	CDH1
ENSG00000084070	3447.14061445184	1.87199004254141	0.435949080074241	4.29405664125411	1.75437685260607e-05	0.000258906162123813	SMAP2
ENSG00000116183	563.820549601931	2.08177666592851	0.484949664213418	4.29276854806183	1.76458925030484e-05	0.000260045705136643	PAPPA2
ENSG00000179832	1001.9196965928	0.875014387493495	0.204142015478274	4.28630228541374	1.81671742996857e-05	0.000266054482790919	MROH1
ENSG00000181274	294.379831917841	1.74806234577198	0.407818023302084	4.28637834987772	1.81609579152191e-05	0.000266054482790919	FRAT2
ENSG00000213613	76.3809829485039	2.46789399081034	0.575700342956042	4.28676831793858	1.81291195058261e-05	0.000266054482790919	RPL11P3
ENSG00000162591	474.266212951243	1.68625587891811	0.393514298403441	4.28511971676647	1.82640811021432e-05	0.000267195334250813	MEGF6
ENSG00000187554	133.303319977951	1.89544935338981	0.442776806285001	4.28082349049189	1.86203004518176e-05	0.000271840918018799	TLR5
ENSG00000143341	163.104678351452	1.16989070708394	0.273405658772236	4.27895571853739	1.87772211328669e-05	0.000273847460484415	HMCN1
ENSG00000109323	540.212163736285	0.621523231430935	0.145313431833913	4.27712169196659	1.8932531876867e-05	0.00027554085471726	MANBA
ENSG00000184292	582.383623105035	2.09846589846654	0.490855515715878	4.27511931979836	1.91034955958735e-05	0.000277454591510729	TACSTD2
ENSG00000079134	258.436753348531	0.741652920630767	0.173632855825332	4.27138583366298	1.94261971308605e-05	0.000281269727562068	THOC1
ENSG00000136279	1815.70276992629	0.774116027927793	0.181277670482818	4.27033305241621	1.95181278535454e-05	0.000282088290659704	DBNL
ENSG00000157765	123.253530463925	1.48953278677542	0.348850772713189	4.26982797025379	1.95623794494652e-05	0.000282369088993872	SLC34A2
ENSG00000163814	120.022813217878	1.8348061460883	0.42974254621178	4.26954734238508	1.95870072799166e-05	0.000282434600357279	CDCP1
ENSG00000116741	2241.56828329616	2.44748650718	0.573613299797007	4.26678828410382	1.98307189494696e-05	0.000285363436755981	RGS2
ENSG00000168398	130.300149755269	2.06952741990141	0.485091777192725	4.26625953521202	1.98777526616664e-05	0.000285455898539702	BDKRB2
ENSG00000136883	2677.34592413666	0.882137896578281	0.207058668633377	4.26032825575739	2.04126885536297e-05	0.000291945054298555	KIF12
ENSG00000197872	206.945460297982	1.96518821951029	0.461372254253903	4.25944170112321	2.04938140445006e-05	0.000292510184417903	FAM49A
ENSG00000205363	333.607706633358	2.39069000951212	0.561241206391832	4.25964804844186	2.04749045632724e-05	0.000292510184417903	INSYN1
ENSG00000068400	810.778364761422	0.469020972575362	0.110168014059869	4.2573243838314	2.06888061740621e-05	0.000293801945455696	GRIPAP1
ENSG00000125355	44.8504856287022	2.16261078936587	0.50842717779304	4.25353105385366	2.10425741217485e-05	0.000297490466046074	TMEM255A
ENSG00000196209	193.7547053247	2.31294554686177	0.543918109232345	4.25237826724712	2.11512196584846e-05	0.000298259776508159	SIRPB2
ENSG00000066336	768.093252605794	2.45982104477763	0.578801673019071	4.2498513038966	2.13912471854965e-05	0.000301342228638172	SPI1
ENSG00000026025	5616.71031686766	1.22737001037343	0.289055788080652	4.24613538626314	2.17489243976138e-05	0.000304372481957684	VIM
ENSG00000273247	154.530004345537	1.14054824619116	0.268613677589132	4.24605424573995	2.17567977649711e-05	0.000304372481957684	AC097376.2
ENSG00000140332	2202.74780982842	1.1083324876642	0.261061322365071	4.24548714310999	2.18119016406254e-05	0.000304824577699356	TLE3
ENSG00000042429	128.997622894444	1.29576333847208	0.305233000354474	4.24516135859254	2.1843617320048e-05	0.000304964663259736	MED17
ENSG00000176155	921.477935214689	1.28246925511867	0.302159666860433	4.24434296093873	2.19234834853608e-05	0.000305776045953063	CCDC57
ENSG00000138119	772.511267164696	1.4926184387312	0.351729014965151	4.24366024758886	2.19903210005125e-05	0.000306100913808124	MYOF
ENSG00000151849	84.5627677546266	0.967206151438818	0.227909555490492	4.24381570731977	2.19750844883146e-05	0.000306100913808124	CENPJ
ENSG00000104885	998.703290437993	1.01092627339263	0.238686663270068	4.23536975021012	2.28175934351703e-05	0.00031419446239477	DOT1L
ENSG00000204271	162.863303370474	0.784503769779835	0.185255058351056	4.23472253207365	2.28834079037543e-05	0.000314792398942154	SPIN3
ENSG00000153029	369.639835014273	1.17109914908726	0.276710825518399	4.23221298586091	2.31403115141765e-05	0.000317704726150203	MR1
ENSG00000151376	373.198086006466	1.72706046046504	0.408170297982366	4.23122522388842	2.3242180045424e-05	0.0003184812955737	ME3
ENSG00000276975	75.2968161340492	2.4424745188572	0.57724034370709	4.23129558681122	2.32349093780874e-05	0.0003184812955737	HYDIN2
ENSG00000115652	417.778809176003	0.779999988205645	0.184378667275559	4.23042426616476	2.33250965002694e-05	0.000318685647907956	UXS1
ENSG00000247095	33.4042748244319	1.42716255349576	0.337342497601303	4.23060410011693	2.33064553268418e-05	0.000318685647907956	MIR210HG
ENSG00000198742	847.343539447557	0.765272271623208	0.181014624358465	4.2276820137346	2.36111156893103e-05	0.000321967677474311	SMURF1
ENSG00000240233	40.9027721818611	1.68032017725543	0.397555920039016	4.22662597274497	2.3722149143873e-05	0.000323168308928014	RN7SL587P
ENSG00000120075	102.852923062834	1.32459289069392	0.313507105891364	4.22508091779239	2.38854936801268e-05	0.000324764173741685	HOXB5
ENSG00000272941	130.275567750412	1.17524197628908	0.278218273388999	4.22417248864844	2.3982032577363e-05	0.000325133458057036	AC083862.2
ENSG00000280128	164.11914419965	1.0491949005855	0.248409226267559	4.22365512082641	2.40371791322332e-05	0.000325253803099197	AL662795.2
ENSG00000141574	279.483900848759	2.1172791788926	0.50160520726187	4.22100717504562	2.43213194300467e-05	0.000327208939006992	SECTM1
ENSG00000236699	133.032320356795	2.27595722423509	0.539230145393639	4.22075294505954	2.43487673131114e-05	0.000327208939006992	ARHGEF38
ENSG00000171163	213.974381047556	1.32262797771056	0.313903525042311	4.21348558456707	2.51459643332886e-05	0.000335096789158014	ZNF692
ENSG00000120868	419.739303674626	1.39419060262612	0.331027468662254	4.21170668482682	2.53448506454956e-05	0.000337108093874194	APAF1
ENSG00000167123	168.627316741954	1.42037433568571	0.337284019801704	4.21121147844709	2.54004818849196e-05	0.000337223312463509	CERCAM
ENSG00000112877	95.8208416791123	0.957408581581899	0.227391438712308	4.21039854008399	2.54920588957346e-05	0.000338106467938805	CEP72
ENSG00000170525	4113.48273906625	1.81239921447891	0.430545417471806	4.20954245691767	2.5588835586387e-05	0.000339028505654263	PFKFB3
ENSG00000128833	472.847050659572	1.45408812551817	0.345526750073514	4.2083228728566	2.57273082621865e-05	0.000340263618869313	MYO5C
ENSG00000239887	143.74286969569	0.925615707816874	0.220027807878889	4.2068123876704	2.5899798221209e-05	0.000341580922318928	C1orf226
ENSG00000065923	347.145969048458	1.02146918167051	0.242842356552093	4.20630567160301	2.59579086701566e-05	0.000342026464848858	SLC9A7
ENSG00000185219	1033.20017875576	0.974605994182053	0.23177401047583	4.20498395044896	2.61100684380792e-05	0.000343387700814738	ZNF445
ENSG00000250959	31.8108884090462	1.03250809693699	0.245713152756297	4.20208721167258	2.64465202339188e-05	0.000346701409118538	GLUD1P3
ENSG00000084444	254.555216364439	1.76035760686052	0.419310607687644	4.19821863455421	2.690228374705e-05	0.000351504839404996	FAM234B
ENSG00000115457	172.661456018592	1.83399316872574	0.436847909118959	4.19824183758729	2.68995280280858e-05	0.000351504839404996	IGFBP2
ENSG00000105855	2433.22937414912	0.977477930161294	0.233006945687311	4.19505919567326	2.72800333178862e-05	0.000355449479533051	ITGB8
ENSG00000006747	1797.21325113015	1.83362982010573	0.437210438102906	4.19392965104403	2.74163039597787e-05	0.000356301680273735	SCIN
ENSG00000238105	333.124833362604	1.48375553961084	0.353790065555355	4.193886951805	2.74214679604652e-05	0.000356301680273735	GOLGA2P5
ENSG00000119771	228.630070813487	1.03689986603664	0.247443824528004	4.19044552037017	2.7840725761828e-05	0.000360085338993137	KLHL29
ENSG00000101144	122.42633509745	1.34930132775448	0.322019366548341	4.19012478105699	2.78801092977862e-05	0.000360263287332331	BMP7
ENSG00000255031	88.2310329865302	1.72928416626558	0.412788568269802	4.18927339367427	2.79849081100844e-05	0.000361285420679225	AP002807.1
ENSG00000130066	12825.5948838421	1.48127287152289	0.353735733598694	4.18751268483203	2.82028262954266e-05	0.000363431287706144	SAT1
ENSG00000279555	105.314495916814	1.8770238076884	0.448396240365522	4.18608284083358	2.83809802707485e-05	0.000365057823994925	AC091181.1
ENSG00000131037	265.965588637125	1.76784629132622	0.422668002444513	4.18258841715443	2.88208874463678e-05	0.00036988855044667	EPS8L1
ENSG00000241388	408.360089868002	1.16158526572772	0.27772318817532	4.18252891794702	2.88284335278283e-05	0.00036988855044667	HNF1A-AS1
ENSG00000158156	181.686424607077	1.40961515263915	0.337376285246972	4.17816904826981	2.93865209441132e-05	0.000375928205598988	XKR8
ENSG00000258820	89.5770195344658	2.09149165491578	0.50062152353938	4.1777901200272	2.94355079058494e-05	0.000376212550589397	AF111167.1
ENSG00000138735	89.6909683600891	1.63790218018064	0.392117960694809	4.17706492525457	2.95294758969465e-05	0.000377070755345296	PDE5A
ENSG00000213073	120.625463487274	2.20046162800206	0.527003417606442	4.17542193178969	2.97434246102631e-05	0.000378943676440226	AL353625.1
ENSG00000107968	431.537410978209	2.00394094108649	0.480043457948577	4.17449901233975	2.98642515170097e-05	0.000379621620323363	MAP3K8
ENSG00000154358	2280.36300126539	1.59282468239649	0.38156013404629	4.17450498694722	2.98634678343766e-05	0.000379621620323363	OBSCN
ENSG00000071054	1255.91867184757	1.06489808409456	0.255138314631015	4.17380700203586	2.99551541017578e-05	0.00038040554413921	MAP4K4
ENSG00000095015	1344.73046458352	0.738040652598484	0.17692517304485	4.1714847011137	3.0262137805133e-05	0.000382948150677196	MAP3K1
ENSG00000196547	1706.04755502826	1.06853695683554	0.256266432102763	4.16963294048226	3.05090611608855e-05	0.000385033115674048	MAN2A2
ENSG00000165195	142.871924096614	0.663872770331633	0.159225884563203	4.16937718482649	3.05433150550433e-05	0.000385119700770272	PIGA
ENSG00000175147	265.526112928969	1.83581272022649	0.440333285705217	4.16914364601427	3.05746253213381e-05	0.000385169047842915	TMEM51-AS1
ENSG00000187244	2806.09690231804	1.02905290097587	0.247154503373746	4.16360166183072	3.13266447704165e-05	0.00039288251456493	BCAM
ENSG00000177990	365.66147284776	1.68317865330328	0.404907935359502	4.1569416312102	3.22536352918415e-05	0.000400931793605659	DPY19L2
ENSG00000141431	181.643344884063	0.867075586863429	0.208621673767294	4.15621047998399	3.23569750673066e-05	0.000401861053419844	ASXL3
ENSG00000233006	304.415574258034	1.58657790545267	0.38180496322079	4.15546694854038	3.24623871902568e-05	0.000402459172405485	MIR3936HG
ENSG00000134152	272.206860590578	0.97667650828346	0.235098819657162	4.15432331692571	3.26251594648428e-05	0.000403765067707944	KATNBL1
ENSG00000153162	73.3745947331629	1.55900853500963	0.375594030209284	4.15078092199959	3.3134280703049e-05	0.000408282906450275	BMP6
ENSG00000132003	230.668340401039	0.964953386137227	0.232510102851737	4.15015680739061	3.322475830348e-05	0.000409025286329794	ZSWIM4
ENSG00000067900	1330.74491728601	0.849936639351731	0.204817843687293	4.14971969263272	3.32882663160735e-05	0.000409448588046962	ROCK1
ENSG00000196369	81.0285102027745	1.76773913200487	0.426054325096051	4.14909326787459	3.33794800786097e-05	0.00040985337155037	SRGAP2B
ENSG00000163660	2417.0875460638	1.50360248649408	0.362510420856458	4.14774969211011	3.35759195946558e-05	0.000411385825043666	CCNL1
ENSG00000279289	310.78437461587	2.17728159956016	0.524944747747074	4.1476395542664	3.3592071068364e-05	0.000411385825043666	AL136164.3
ENSG00000153246	178.851006507922	1.05785572162044	0.255308086090516	4.14344777644602	3.42123007472024e-05	0.000417889431976472	PLA2R1
ENSG00000241990	54.0999743686067	1.91380447127936	0.462269402146391	4.14001978585055	3.47275867105005e-05	0.00042271440827959	PRR34-AS1
ENSG00000189136	133.18444331087	2.07454384856827	0.501478076852886	4.13685850752925	3.52093067493005e-05	0.000426730727231393	UBE2Q2P1
ENSG00000119121	183.452112791612	2.3598914602769	0.570646681782879	4.13546864568433	3.54230980450499e-05	0.000428647537100669	TRPM6
ENSG00000265206	172.437617286885	2.66766094499704	0.645548093840476	4.13239690497213	3.5899980408765e-05	0.000433979212869155	AC004687.1
ENSG00000115041	207.87186072459	1.8375364354864	0.444701905916829	4.13206332385288	3.59521336959939e-05	0.000434236295216476	KCNIP3
ENSG00000206341	506.902041862523	1.34975366785643	0.326940319869498	4.1284405312725	3.65231870553316e-05	0.000438496572853038	HLA-H
ENSG00000159322	665.464748263552	0.813172467941826	0.197158304206031	4.1244647098002	3.71597959795183e-05	0.0004453790039864	ADPGK
ENSG00000083223	1154.88046335803	1.36003432830778	0.329797673228637	4.12384452259283	3.72600452624725e-05	0.000446200150208774	TUT7
ENSG00000163945	1031.82367609048	0.569367742300482	0.13812499454939	4.1221195639352	3.75402256979138e-05	0.00044917279411657	UVSSA
ENSG00000100626	159.487006540197	2.28106708470135	0.553828108592598	4.11872754255477	3.80970266156639e-05	0.00045428846241698	GALNT16
ENSG00000187037	51.433893449114	2.34895966358405	0.570685479056005	4.11603194717616	3.85450902006592e-05	0.000458586958945611	GPR141
ENSG00000161010	449.607512745926	0.736450374906484	0.179027751008066	4.11361015685944	3.89519033634523e-05	0.000461742688174207	MRNIP
ENSG00000168591	445.101577262736	0.646432097926961	0.157144748029465	4.11360930627954	3.89520469574372e-05	0.000461742688174207	TMUB2
ENSG00000059377	531.38406471161	2.02271517815548	0.491966101119432	4.11149299423872	3.93108805188075e-05	0.000462774484201128	TBXAS1
ENSG00000105655	312.627917923353	1.21973587377561	0.296606070821564	4.11230919986594	3.91721178064117e-05	0.000462774484201128	ISYNA1
ENSG00000152926	194.158189353638	1.14783700727165	0.279187412581466	4.11134942173195	3.93353374080907e-05	0.000462774484201128	ZNF117
ENSG00000163121	51.9515818928775	1.58889780419292	0.386440438911336	4.11162405432799	3.92885676608299e-05	0.000462774484201128	NEURL3
ENSG00000177042	239.666609483688	0.78149087387758	0.190065904090447	4.11168366897457	3.92784223005925e-05	0.000462774484201128	TMEM80
ENSG00000197956	1467.1128189059	1.30771301240996	0.318096620721835	4.11105597237233	3.9385370031459e-05	0.000462975683338028	S100A6
ENSG00000184908	2327.53466260551	2.38113003726257	0.579714773787347	4.10741651744764	4.00109321523406e-05	0.000469258906936874	CLCNKB
ENSG00000055732	85.3560053295448	1.25815526584303	0.306420711359415	4.10597332099815	4.02615951535935e-05	0.000471698138553643	MCOLN3
ENSG00000136098	125.595635872154	1.01461506641143	0.247246905408745	4.10365122562032	4.06680410503623e-05	0.000475667212252116	NEK3
ENSG00000152520	793.773346006299	0.719337804521028	0.175374495598865	4.10172415358714	4.10082977343169e-05	0.00047885021415844	PAN3
ENSG00000119900	952.052868590096	1.75117961977481	0.427047132754092	4.10067059455753	4.1195461497212e-05	0.000480237971135409	OGFRL1
ENSG00000104881	242.996019872031	0.708612703171469	0.172844024380513	4.099723468666	4.13644091110964e-05	0.000481057786714554	PPP1R13L
ENSG00000010539	131.168896228824	1.2199460793271	0.297820276629679	4.09624923169361	4.19897869215398e-05	0.000487074599282119	ZNF200
ENSG00000265727	58.5418798339413	1.60292561540696	0.391393787700854	4.09542937516446	4.21386674153133e-05	0.000488398619284328	RN7SL648P
ENSG00000236017	117.326228189534	1.60290051812701	0.391596793659242	4.09324219217641	4.25382993665584e-05	0.000491814104271747	ASMTL-AS1
ENSG00000007392	667.880106536789	1.05281708273164	0.257225598175261	4.09297165678782	4.25879794810927e-05	0.000491983897719542	LUC7L
ENSG00000141497	91.2743842768278	2.00138259817713	0.489178228676361	4.0913157635665	4.28932631803828e-05	0.000494292120535247	ZMYND15
ENSG00000105559	98.6607685914636	1.92677616584393	0.471070143487032	4.09021075201505	4.30981389469953e-05	0.000495067186620996	PLEKHA4
ENSG00000130695	297.693000144166	1.14617152532611	0.280215278993774	4.09032487251195	4.30769374153296e-05	0.000495067186620996	CEP85
ENSG00000131080	29.6690044127247	1.28332089783217	0.313755559303112	4.09019333611994	4.31013753769187e-05	0.000495067186620996	EDA2R
ENSG00000158106	546.15332529667	0.779735651718505	0.190651493011406	4.08984812760871	4.3165573747225e-05	0.000495399837805907	RHPN1
ENSG00000153291	218.813847279478	2.02743160502809	0.495929391288098	4.08814569300312	4.34835041771201e-05	0.000498235195783318	SLC25A27
ENSG00000181381	610.504023121268	2.06844660795893	0.506060883607023	4.08734734290423	4.36333603171851e-05	0.000499545124347969	DDX60L
ENSG00000170919	356.322957791873	1.05402512597119	0.257976941715331	4.08573386040941	4.39377195671683e-05	0.000502620341248836	TPT1-AS1
ENSG00000168461	468.548805186537	1.70662825138367	0.417954874841218	4.08328351722665	4.44037941189436e-05	0.000505893793774901	RAB31
ENSG00000070404	624.585578820197	2.27054088822238	0.556493344988241	4.08008632748403	4.5018978599417e-05	0.000512072670007447	FSTL3
ENSG00000135407	99.4562974076225	1.82199028811555	0.446588461990917	4.07979704624032	4.50750374068996e-05	0.000512295837432176	AVIL
ENSG00000232587	59.4558017617148	1.30093256053304	0.319067740984744	4.07729266681097	4.5563127589303e-05	0.000516174061867857	EEF1A1P3
ENSG00000106348	309.042881536717	1.6889242726108	0.414253300711891	4.07703274713417	4.56140706600128e-05	0.000516335120297198	IMPDH1
ENSG00000170909	77.6755361540331	2.22190980907485	0.546530365010484	4.06548281911514	4.79331255626065e-05	0.000533987172967262	OSCAR
ENSG00000177943	250.322816161559	1.59052297031459	0.391313283586643	4.0645769950266	4.81196524708543e-05	0.000535640692072637	MAMDC4
ENSG00000110274	542.101036453982	0.771117584745069	0.189796700503084	4.0628608542778	4.84749279119167e-05	0.000538679292682072	CEP164
ENSG00000130702	4641.49388228068	0.683875102343139	0.168342439774239	4.06240460373671	4.85697985070242e-05	0.000538944591326167	LAMA5
ENSG00000125814	187.635154466218	0.58192000639771	0.143264118931713	4.06186846180991	4.86815062944947e-05	0.000539077907447641	NAPB
ENSG00000257621	600.304451135873	0.861179511860445	0.212019445983659	4.06179493520052	4.86968449006689e-05	0.000539077907447641	PSMA3-AS1
ENSG00000103490	90.29422694296	1.75742714689513	0.432828907134069	4.0603275750036	4.90039150860627e-05	0.000542034645351371	PYCARD
ENSG00000152527	465.567350421514	1.60969052437319	0.396460779579476	4.0601507318847	4.90410462256877e-05	0.000542034645351371	PLEKHH2
ENSG00000064225	214.949933944071	0.945585795931921	0.232905447152566	4.0599556922879	4.90820289453762e-05	0.000542061464998464	ST3GAL6
ENSG00000186010	34.8650316011368	1.78090173047337	0.438699687118728	4.05950079921391	4.91777396103775e-05	0.000542692183031631	NDUFA13
ENSG00000184489	196.239972763209	1.38010001003508	0.34037120289977	4.0546908736033	5.02006451385426e-05	0.000550631357481506	PTP4A3
ENSG00000170549	144.956951748468	1.45239201172359	0.358261790015975	4.05399641323409	5.03499885074344e-05	0.00055087197542881	IRX1
ENSG00000043039	72.2065967732245	1.27142518126106	0.313703466640448	4.0529522828586	5.05753210151816e-05	0.000552907028112316	BARX2
ENSG00000198113	148.517712119566	1.40884551527721	0.347816362229744	4.05054410392176	5.10986770844864e-05	0.000556896357465732	TOR4A
ENSG00000197461	296.921419988721	0.870043094175442	0.214848923977961	4.04955760571875	5.13145457281429e-05	0.000558815800458529	PDGFA
ENSG00000002016	222.411701428063	0.734443568332692	0.181602860965194	4.04422906351379	5.24955757775071e-05	0.000569690623337714	RAD52
ENSG00000122547	123.089790617457	1.12340808495786	0.277786714645882	4.04413899487585	5.25157584355699e-05	0.000569690623337714	EEPD1
ENSG00000177694	166.196956545563	1.13148525610699	0.279896283655806	4.04251618252425	5.28806617981055e-05	0.000572840732643506	NAALADL2
ENSG00000129353	1636.95703919856	0.955219616173015	0.236610014659654	4.03710560411835	5.41147132102106e-05	0.000582095449902334	SLC44A2
ENSG00000111962	125.403787262125	1.65237302500287	0.409324835118445	4.03682572674763	5.41792844837487e-05	0.000582254737391273	UST
ENSG00000238741	920.983068822961	1.9585813624268	0.485195789167281	4.03668252312788	5.42123516071681e-05	0.000582254737391273	SCARNA7
ENSG00000171798	67.8230513307635	1.84965175071957	0.4582601949954	4.03624790221664	5.43128269671239e-05	0.000582888575825035	KNDC1
ENSG00000148219	322.670553236782	0.87827707922351	0.217652105873984	4.03523354711768	5.45480116999384e-05	0.000584966053767684	ASTN2
ENSG00000069122	3971.15953500059	2.23853845539704	0.55481791642355	4.03472632936412	5.46659749274607e-05	0.000585784254196014	ADGRF5
ENSG00000111319	2359.17034161428	1.66201433191257	0.412008639153623	4.0339307819535	5.4851481687971e-05	0.000587324433397703	SCNN1A
ENSG00000255423	48.6768533966184	2.06969715315987	0.513751213840272	4.02859807899811	5.61104514959938e-05	0.000596714703163523	EBLN2
ENSG00000131503	78.8937312953212	1.19393250382473	0.296672816513015	4.02440816067268	5.7118778582934e-05	0.000605605511385723	ANKHD1
ENSG00000140526	3259.69959050721	0.649470485558748	0.161432168854065	4.02317883832602	5.74178630937862e-05	0.000608317812536202	ABHD2
ENSG00000113240	356.735992824235	1.03368929778184	0.25696913756108	4.02262041112288	5.75542134463206e-05	0.00060930322804354	CLK4
ENSG00000183386	104.121759254025	1.36731615432752	0.340012965735542	4.02136474816375	5.78619277399496e-05	0.000612099956430362	FHL3
ENSG00000102362	155.225676628826	1.05893893821465	0.263400334629701	4.02026421000321	5.81329076621082e-05	0.000614042485966626	SYTL4
ENSG00000100038	356.495797983995	0.76939457834306	0.191403817757956	4.0197452033899	5.82611166693144e-05	0.00061426291191779	TOP3B
ENSG00000153179	502.28973704226	1.87654970470247	0.466993485083226	4.01836377731915	5.86036733935376e-05	0.000617160332763854	RASSF3
ENSG00000074803	6302.27327657271	2.11451772399494	0.52638225940692	4.01707634747682	5.89246380016126e-05	0.000618931657604269	SLC12A1
ENSG00000142149	237.432307580752	1.02829219520939	0.256002337907393	4.01672970495046	5.90113422693398e-05	0.000618931657604269	HUNK
ENSG00000170448	217.310516720254	0.871069836375502	0.216875267100864	4.01645539401405	5.90800401525663e-05	0.000618931657604269	NFXL1
ENSG00000184305	395.239465011074	1.10640769968365	0.275414991051497	4.01723847877536	5.88841261892939e-05	0.000618931657604269	CCSER1
ENSG00000196605	142.706580970359	1.3430839328206	0.334392743301323	4.01648648101893	5.90722509817415e-05	0.000618931657604269	ZNF846
ENSG00000183287	48.3244573309681	2.09129200245525	0.520868289299102	4.01501117541513	5.94429781545369e-05	0.000621807165085294	CCBE1
ENSG00000150995	2249.06783337668	1.19056541168263	0.296700784279024	4.01268036609907	6.00331768447951e-05	0.000625189950563684	ITPR1
ENSG00000253372	46.4092693930003	1.6355547448497	0.407586115250988	4.01278327119297	6.00070029441969e-05	0.000625189950563684	AC016405.1
ENSG00000169896	609.158692494316	2.01662754176606	0.50292355221893	4.00980930972226	6.07678030833222e-05	0.000630505198190721	ITGAM
ENSG00000127415	268.781035095339	1.58172377509084	0.394837541775087	4.00601160664669	6.17526158782761e-05	0.000638367666641679	IDUA
ENSG00000123728	419.855528761422	0.594086555404419	0.148310949675538	4.00568236333264	6.18387026700935e-05	0.000638787891872774	RAP2C
ENSG00000070190	152.955681291083	2.06493528871812	0.515550534143554	4.00530142432778	6.19384480393925e-05	0.000639348488242158	DAPP1
ENSG00000136630	95.9297985653774	2.21877765649098	0.554092375741543	4.0043461228312	6.21892553013069e-05	0.000640526549656464	HLX
ENSG00000122359	3591.84603546923	0.542272735083493	0.13546702800306	4.00298687494084	6.25477734096336e-05	0.000643276624993444	ANXA11
ENSG00000101187	270.520329558372	1.30429408493552	0.325889746549483	4.00225566697133	6.27414468920782e-05	0.0006438554758071	SLCO4A1
ENSG00000255545	452.804426334988	1.50916393076879	0.377076033714624	4.00228016589075	6.27349487344145e-05	0.0006438554758071	AP004608.1
ENSG00000121898	127.314692607479	2.36449406116118	0.591384437344672	3.99823517808113	6.38165276902351e-05	0.000651086039765614	CPXM2
ENSG00000138834	1525.94420787575	1.45633292491213	0.364494957457477	3.995481679831	6.45628499418664e-05	0.00065584473073172	MAPK8IP3
ENSG00000064763	77.1618668840912	1.81787139191883	0.455104663666634	3.99440290783404	6.48574920183214e-05	0.000658362079628578	FAR2
ENSG00000057704	811.393100665535	0.94277724858363	0.236134842948834	3.9925376399785	6.53699525122563e-05	0.000662607182674702	TMCC3
ENSG00000105929	1767.68890022596	2.16940415775675	0.543604726118315	3.9907750126598	6.58577335028752e-05	0.000666590263007143	ATP6V0A4
ENSG00000162849	195.755568751352	1.72957014197338	0.433470636221291	3.9900514531979	6.6058963415097e-05	0.000668146019174712	KIF26B
ENSG00000159714	246.688632467182	0.950452324093978	0.238356300887817	3.98752758183351	6.67654443621106e-05	0.000672389242325869	ZDHHC1
ENSG00000170876	506.359669636098	0.74285228518747	0.186361906485438	3.98607365205033	6.71756674068657e-05	0.000674805900142202	TMEM43
ENSG00000175471	144.813945803884	1.82108022271797	0.457248229672957	3.98269496640913	6.81381864867264e-05	0.000680849156941639	MCTP1
ENSG00000099326	473.338878755813	0.871525408580026	0.218893899186203	3.98149702582007	6.84825782097537e-05	0.000683319068169572	MZF1
ENSG00000254815	121.603113640882	1.65818978957339	0.416677105076977	3.97955579840907	6.90441539961949e-05	0.000686001244545939	AP006284.1
ENSG00000197603	605.861204715921	0.847442790905355	0.213104102433857	3.97666108360529	6.98896619622756e-05	0.000692932833235284	CPLANE1
ENSG00000130703	1164.50125861546	0.582571258221352	0.146530135611746	3.97577778652278	7.01496057744702e-05	0.000695019948966368	OSBPL2
ENSG00000142347	2071.50385369486	2.08222320512679	0.523849561059554	3.97484957497192	7.04237528402118e-05	0.0006962640936572	MYO1F
ENSG00000166432	354.934053743213	1.41413534617505	0.355812991078138	3.97437806272929	7.05634017695944e-05	0.000696864552096344	ZMAT1
ENSG00000164403	120.999708804985	1.25094715304043	0.314818953406559	3.9735446023955	7.08108907677835e-05	0.000697638621796964	SHROOM1
ENSG00000072954	110.121819983764	1.254079689553	0.315711430771471	3.97223403184529	7.12017150595117e-05	0.000700507286229304	TMEM38A
ENSG00000154265	667.794159667574	1.48592493361669	0.374096195567954	3.97203968182769	7.12598454786889e-05	0.00070058892838104	ABCA5
ENSG00000181826	168.566732340776	1.66476914049451	0.419191498050355	3.9713809756097	7.14571997334235e-05	0.000701548024477794	RELL1
ENSG00000230590	876.018881966435	1.2883133145613	0.324392153904501	3.97146878879375	7.14308602842739e-05	0.000701548024477794	FTX
ENSG00000005206	706.13443301435	0.884204083627525	0.222751892510675	3.96945711060636	7.20365712816223e-05	0.000705757599754932	SPPL2B
ENSG00000172197	114.581270968241	1.90654280833791	0.480574700912088	3.9672142639208	7.27176133875578e-05	0.000710449566793381	MBOAT1
ENSG00000140538	61.8047931070289	2.34351555445262	0.5909020992312	3.96599632579014	7.30899881248533e-05	0.000712108207239995	NTRK3
ENSG00000166106	197.302161569909	1.50081887287088	0.378484077737536	3.96534216668328	7.32907357470511e-05	0.000713569566390437	ADAMTS15
ENSG00000181523	649.242387095363	0.524800550590057	0.132436996602886	3.96264309861751	7.41245506410854e-05	0.000719197417158743	SGSH
ENSG00000188290	109.775042650405	2.08412795024211	0.52687551357241	3.95563638194335	7.63311871554031e-05	0.000735531295557102	HES4
ENSG00000244754	1431.81101361365	0.725087031763301	0.183466023480589	3.95215974057462	7.74490101740521e-05	0.000745281063680355	N4BP2L2
ENSG00000008130	1360.06243197029	1.15786131652233	0.29311571565445	3.95018504530585	7.80907956075967e-05	0.000750184474815078	NADK
ENSG00000149256	293.120499011172	0.967347502840692	0.245003207437157	3.94830546489403	7.87063361904394e-05	0.000754282467962773	TENM4
ENSG00000126705	644.844796263698	0.786866280587377	0.199379690822815	3.94657187670458	7.92781299464616e-05	0.000758211720351907	AHDC1
ENSG00000132694	1299.66142834984	0.46980844405908	0.119076834998555	3.94542266818548	7.96593383556154e-05	0.00075936774569839	ARHGEF11
ENSG00000263961	248.965161111093	1.98674400250043	0.50370137624186	3.94428940679818	8.00369533206356e-05	0.000762240838651529	RHEX
ENSG00000254415	155.493821092183	2.37537460540958	0.602447784042289	3.94287217635917	8.05115713184513e-05	0.000765840447338367	SIGLEC14
ENSG00000164953	143.426786406084	0.723844580501744	0.183661913130035	3.94117957373803	8.10818951345747e-05	0.00077022321871418	TMEM67
ENSG00000131016	2233.48134851915	1.65939449181853	0.421095258523109	3.94066296932067	8.12567246471454e-05	0.000771362789881308	AKAP12
ENSG00000223768	308.280705859233	0.78388597918845	0.198957923485486	3.93995858750322	8.14956760688651e-05	0.000773109115959631	LINC00205
ENSG00000133943	1645.95499738561	0.60272325211256	0.152992328875514	3.93956518305557	8.16294217875185e-05	0.000773334259373802	DGLUCY
ENSG00000087157	689.146364004218	1.04789694939436	0.26603688014935	3.93891609616713	8.18505455068909e-05	0.00077490694901103	PGS1
ENSG00000135951	190.149805896184	0.755522651420198	0.192015281909028	3.93470063376595	8.33004590064869e-05	0.000785460196627901	TSGA10
ENSG00000183742	715.532498672455	1.11275299491227	0.282930849518274	3.9329503898457	8.39095603328714e-05	0.000790143676302639	MACC1
ENSG00000075151	1105.12146696871	0.443538962925214	0.112787514284728	3.93251829103634	8.4060581292113e-05	0.000791035952065473	EIF4G3
ENSG00000172830	407.226982703408	0.694346982356813	0.17669084522319	3.92972811624585	8.5041964796703e-05	0.000799735774633343	SSH3
ENSG00000182986	75.7227763337139	1.69619650321758	0.431820728816415	3.92801083881897	8.56513517387752e-05	0.000804910764489047	ZNF320
ENSG00000151466	213.136815321446	1.10663230143805	0.281878305902173	3.92592220921789	8.63980767131739e-05	0.000809780373673675	SCLT1
ENSG00000011600	556.534111883496	2.04622574769045	0.521368144718198	3.92472338101217	8.68294548830407e-05	0.000812739884288062	TYROBP
ENSG00000112414	502.329843384076	0.702211573433074	0.17896084899657	3.92382790632901	8.71530032756877e-05	0.0008146835592107	ADGRG6
ENSG00000051009	805.406920702937	0.484436788243693	0.123537817822151	3.92136429786305	8.80490296827782e-05	0.000820360319830429	FAM160A2
ENSG00000182107	214.364462471973	1.35133252431787	0.344728103504815	3.9199952385054	8.85507181326049e-05	0.000823369408879823	TMEM30B
ENSG00000102710	567.16290696635	0.540774179084014	0.138000376290819	3.91864278648339	8.90489715393646e-05	0.00082745505014668	SUPT20H
ENSG00000165392	147.606810695262	0.830931867989373	0.212219546146876	3.91543513816719	9.02413034949083e-05	0.000836323326193089	WRN
ENSG00000066382	337.275359350444	1.73902465384854	0.444368572186961	3.91347355032317	9.09778698778605e-05	0.000840932197641578	MPPED2
ENSG00000121716	130.679337214159	1.87017674541463	0.477865562382425	3.91360435368215	9.09285776957254e-05	0.000840932197641578	PILRB
ENSG00000268362	145.116312565417	1.42814833798122	0.365015500577759	3.91256901616698	9.131942760317e-05	0.000841323612498667	AC092279.1
ENSG00000005339	3339.05840914752	0.537255591653455	0.137373840720798	3.91090173234208	9.19521804464212e-05	0.000846044309487065	CREBBP
ENSG00000231304	29.3976336735073	1.51162403002757	0.386658799617992	3.90945203244052	9.25057212127833e-05	0.000849469584931757	SGO1-AS1
ENSG00000143669	1427.91422745331	1.28691169745996	0.329248383904256	3.90863481909814	9.28191443837019e-05	0.000851791351756178	LYST
ENSG00000214290	58.5521845375781	1.06277157299354	0.271927099329008	3.90829592054626	9.29494150099081e-05	0.000851874723353519	COLCA2
ENSG00000226891	60.1999018825392	1.53800161647101	0.393655412651916	3.90697439191816	9.34590542508711e-05	0.000855987520334199	LINC01359
ENSG00000005884	1009.13029798685	1.55675278296906	0.398546406598159	3.90607657526487	9.38067958259298e-05	0.000858613113617674	ITGA3
ENSG00000204177	94.0891001748476	0.934819472070235	0.239447226948313	3.90407307691236	9.458719981373e-05	0.000864068513438096	BMS1P1
ENSG00000183023	1547.2665991022	1.70706999951152	0.437700284260777	3.90008885279697	9.61573919625732e-05	0.000874435170505703	SLC8A1
ENSG00000253731	81.0244433111918	1.49768859966864	0.384108433195773	3.89912969941301	9.6539055421009e-05	0.000877187758404785	PCDHGA6
ENSG00000135365	664.562428629805	0.738642157175732	0.189456173546061	3.89874947514525	9.66907486598697e-05	0.000877354212821675	PHF21A
ENSG00000060656	167.347103016192	1.11872789404878	0.287015832391849	3.89779157730028	9.70739072818054e-05	0.000879356999017334	PTPRU
ENSG00000136111	1801.93081470177	0.817150639633514	0.209689030874439	3.89696416749057	9.74060242766665e-05	0.000881797356925727	TBC1D4
ENSG00000172379	1071.00978133999	1.06733099015581	0.273924195741996	3.89644655983989	9.76143338409719e-05	0.000883114491293581	ARNT2
ENSG00000245532	25248.5717510182	1.78725210403027	0.458759330312438	3.89583815726007	9.78597212705348e-05	0.000884765158419581	NEAT1
ENSG00000165102	982.099316287039	0.638794983044957	0.163984373531068	3.89546253273901	9.8011512826091e-05	0.000885568032661963	HGSNAT
ENSG00000175711	132.479718937869	1.7607442873051	0.452066650675516	3.89487763513202	9.82483152024128e-05	0.000886162610855085	B3GNTL1
ENSG00000197774	383.530746673744	1.21664896712047	0.312375131670151	3.89483298691388	9.82664137081639e-05	0.000886162610855085	EME2
ENSG00000273381	44.1342677643223	1.39252356495081	0.357566931352753	3.89444169146903	9.84251631152534e-05	0.000887025236049582	AL158071.4
ENSG00000061987	1068.93634263027	0.464460624730715	0.119302688768664	3.89312788776567	9.89599491598032e-05	0.000890033793418725	MON2
ENSG00000130309	516.263634724896	0.741824416387343	0.190559804154221	3.89286932614069	9.90655196569308e-05	0.000890033793418725	COLGALT1
ENSG00000147606	1248.49852225984	2.3581998369804	0.605778022404141	3.89284482065138	9.90755307418952e-05	0.000890033793418725	SLC26A7
ENSG00000224934	63.9989837255221	1.75967453298986	0.452017122298298	3.89293778085823	9.90375593090454e-05	0.000890033793418725	AL391684.1
ENSG00000154914	117.091402107637	0.935059584861941	0.240209768560303	3.89267926307169	9.91431900429507e-05	0.000890072866420079	USP43
ENSG00000138771	1417.94031741748	1.25484078497967	0.322381675650394	3.89240729159955	9.92544327724352e-05	0.000890502916622634	SHROOM3
ENSG00000269825	102.619848293363	1.11267920368468	0.285873521122329	3.89220799224897	9.93360256953125e-05	0.000890666572226019	AC022150.4
ENSG00000041982	196.831329350917	2.57279927431656	0.66127241157116	3.89067989121711	9.99637357819923e-05	0.000895723493536666	TNC
ENSG00000163075	209.502905139533	0.879536202767207	0.226263717669703	3.88721714566337	0.0001014000388238	0.000905132156078609	CFAP221
ENSG00000114853	191.877011339301	0.749875083979385	0.192959764055258	3.886173304838	0.000101836817659626	0.000908454200175556	ZBTB47
ENSG00000133318	1046.01361033572	0.844585557479696	0.217390831014493	3.88510202356873	0.000102286924613929	0.000910284009876929	RTN3
ENSG00000185522	132.169243081503	0.828730019465853	0.213296722568819	3.88533874072289	0.000102187304784408	0.000910284009876929	LMNTD2
ENSG00000263934	377.197470329847	1.97079411102231	0.507254915277946	3.88521441914945	0.000102239612737538	0.000910284009876929	SNORD3A
ENSG00000214870	51.2588851153668	1.20369017509478	0.309927175499624	3.88378390231302	0.000102843319957254	0.000913869855764981	AC004540.1
ENSG00000075891	1874.78629512708	0.977253354009359	0.251797234786817	3.88111233563286	0.00010397979509196	0.000922886325251177	PAX2
ENSG00000242588	121.526285637458	1.53294160152098	0.39500284905036	3.88083682233274	0.000104097669301284	0.000923349610540535	AC108010.1
ENSG00000116017	359.253438181701	0.856767820646371	0.220879586479335	3.87889091202427	0.000104933795453222	0.000927255958690666	ARID3A
ENSG00000095585	306.311424972575	1.29184028657609	0.333076709069439	3.87850681659872	0.000105099582248725	0.000928137579670116	BLNK
ENSG00000285596	22.8653761499063	1.92260783709128	0.49581390990574	3.87768031247206	0.000105457164135019	0.000930710778765998	AC017116.2
ENSG00000100201	10494.880128133	0.765968237521882	0.197561236784177	3.87711805205316	0.000105701078456778	0.000931693706598017	DDX17
ENSG00000165591	149.372528053241	0.723963042247756	0.186810840642943	3.87538024964776	0.0001064583247539	0.000937780443430497	FAAH2
ENSG00000204316	26.3358065711668	1.39268516627098	0.359481090588795	3.87415417036233	0.000106995664797633	0.000940745498054983	MRPL38
ENSG00000021355	1022.66024233904	0.817630010448819	0.211329068235549	3.86898980474131	0.00010928721129729	0.000959693256482571	SERPINB1
ENSG00000186510	1197.66981504932	2.27923603574521	0.589415173495806	3.86694496211748	0.000110207287621797	0.000966565350389793	CLCNKA
ENSG00000138185	268.16906579911	1.97335137919365	0.510727693822467	3.8638033595249	0.000111635100770876	0.000977867839088936	ENTPD1
ENSG00000163082	455.125870459944	1.74131531593936	0.450773158458555	3.86295253669028	0.000112024779911194	0.000979686326630565	SGPP2
ENSG00000110719	1315.90649678234	1.73809404457554	0.45004297173479	3.86206241123081	0.000112433832943564	0.000981805749909043	TCIRG1
ENSG00000198466	539.45719330812	0.810338551191643	0.209835413317327	3.86178166202192	0.000112563141937147	0.000982324774980975	ZNF587
ENSG00000163131	1872.61757214071	1.94436288079727	0.503570419058677	3.86115388674312	0.000112852793801648	0.000983977881745388	CTSS
ENSG00000131591	130.510748655316	0.939567378172802	0.243376646783805	3.86054862119714	0.000113132725381788	0.000985460338378287	C1orf159
ENSG00000164946	1179.56512153548	1.40706125323276	0.364578273808947	3.85942156819282	0.000113655726572439	0.000988790754877426	FREM1
ENSG00000079689	45.1042401663107	1.56420998657777	0.405376153169457	3.85866305737994	0.000114008991234795	0.000989498280008783	SCGN
ENSG00000177685	105.92766809224	1.49060449559203	0.386304994826252	3.85862081918578	0.000114028693428989	0.000989498280008783	CRACR2B
ENSG00000232536	64.0978830188944	2.07409988833508	0.537510512904299	3.85871501773653	0.000113984758498992	0.000989498280008783	AL365436.2
ENSG00000235257	81.5683044207007	1.16722588270964	0.302518540544476	3.85836147632092	0.000114149735476511	0.000989498280008783	ITGA9-AS1
ENSG00000246090	26.3317945568354	1.49900330849228	0.388518142984043	3.85825819350177	0.000114197973982605	0.000989498280008783	AP002026.1
ENSG00000149925	124.989416404336	1.25306612454262	0.324867117444612	3.85716515232188	0.000114709661491856	0.000993043799823891	ALDOA
ENSG00000142949	2721.44042015418	0.630416007828977	0.163550821487851	3.85455726907373	0.000115939243024682	0.00100145947460429	PTPRF
ENSG00000166592	166.034560349997	2.09558261575601	0.543770475456318	3.85379992173619	0.000116298644441773	0.00100370941817489	RRAD
ENSG00000188026	203.834071929007	0.966530505816774	0.25086235119096	3.85283204605317	0.000116759482216947	0.0010064509874237	RILPL1
ENSG00000088305	77.642771720157	0.773639968151633	0.200825266087636	3.85230396166404	0.000117011646318909	0.00100800657818476	DNMT3B
ENSG00000168397	893.546996018731	0.695883968254159	0.180656661358288	3.85196960367846	0.000117171570098903	0.00100876613840813	ATG4B
ENSG00000180626	174.901607873721	1.01690544132841	0.264059618726574	3.85104487476138	0.000117614942940215	0.00101134463779602	ZNF594
ENSG00000156313	146.546630659006	1.22330974266429	0.317877093414358	3.8483733745158	0.000118904731203946	0.00102181027872633	RPGR
ENSG00000239521	403.627413729067	0.667826384428642	0.173617711621566	3.84653373317292	0.000119800643350519	0.00102849105064068	CASTOR3
ENSG00000095739	237.976177384379	1.07069876154644	0.278452321846901	3.8451780701442	0.000120464925582894	0.00103269291998165	BAMBI
ENSG00000047578	766.345893122266	0.681710411902496	0.177375486163551	3.843318074257	0.000121381986451175	0.00103864151255612	KIAA0556
ENSG00000123384	2775.47951833598	0.758773310069835	0.197434215720847	3.84317027977899	0.000121455137296492	0.00103864151255612	LRP1
ENSG00000137872	335.689980262176	1.99459927913393	0.519017444340535	3.84302936420234	0.000121524922135555	0.00103864151255612	SEMA6D
ENSG00000142235	121.725138664618	1.27460588084842	0.331666946647644	3.8430295624319	0.000121524823940881	0.00103864151255612	LMTK3
ENSG00000108469	798.770256448625	0.622740763630163	0.162090928720993	3.8419223613808	0.000122074453435295	0.00104118523697117	RECQL5
ENSG00000146067	798.046624409178	1.1288702364882	0.293870971370848	3.84138055971385	0.000122344264277429	0.00104118523697117	FAM193B
ENSG00000165115	187.376590890438	0.940660593762271	0.244849421283003	3.84179218735026	0.000122139227321367	0.00104118523697117	KIF27
ENSG00000185513	304.455971016845	1.57025352117141	0.408841530984285	3.8407387757086	0.000122664592537772	0.00104148198912968	L3MBTL1
ENSG00000062038	87.045392417229	1.8594644232775	0.484204080711103	3.84024938523173	0.000122909389065037	0.00104158113373439	CDH3
ENSG00000130940	762.281473069798	1.5645660527695	0.407728120406516	3.83727777031809	0.000124405728313694	0.00104857322203971	CASZ1
ENSG00000008323	45.0377883809399	1.37232004569649	0.357987160550862	3.83343370076402	0.000126366870680446	0.00106319080484523	PLEKHG6
ENSG00000153395	838.968453804085	1.18407014571465	0.308928488702693	3.83282924370945	0.000126677887290007	0.00106517010610659	LPCAT1
ENSG00000011028	133.705767381283	1.64894664676106	0.430242216752677	3.83260075965291	0.000126795638999116	0.00106552294601828	MRC2
ENSG00000185946	340.757180029	1.46614816320632	0.382723824643525	3.83082543808689	0.00012771409126764	0.00107195964724284	RNPC3
ENSG00000038382	1960.77037684763	0.917503872509969	0.239563804665326	3.82989355922	0.000128198699265191	0.00107538515093635	TRIO
ENSG00000250608	51.656364887644	1.53262620959666	0.400269117801594	3.82898940096685	0.00012867054767622	0.00107869960034584	AC010210.1
ENSG00000178568	658.099303957901	2.09278902509346	0.546683185819571	3.82815692777529	0.000129106432961795	0.00108106452710534	ERBB4
ENSG00000163435	828.448092975839	1.5378487967808	0.40181982274609	3.82720988295436	0.000129604000216149	0.00108458490418978	ELF3
ENSG00000084764	373.071960809308	1.06760407369251	0.278997949469539	3.82656602216021	0.000129943309151431	0.001086777503486	MAPRE3
ENSG00000204622	99.166777460192	2.06618108826944	0.54090937239635	3.8198285955294	0.000133544443511923	0.0011109475333338	HLA-J
ENSG00000185261	171.344640431909	0.781895602036669	0.20476843421121	3.81843815453595	0.000134299242437378	0.00111524692819084	KIAA0825
ENSG00000145103	160.021118588146	0.863340720267348	0.226130431068336	3.81788827000665	0.000134598854121246	0.00111707514172999	ILDR1
ENSG00000080200	561.286163058473	1.16198743485192	0.304514614834217	3.81586754213596	0.000135705291780551	0.00112492965633418	CRYBG3
ENSG00000109736	428.437236050129	0.647048117107896	0.169658905348016	3.81381758759215	0.000136836483867911	0.00113044871186867	MFSD10
ENSG00000221955	100.94727976619	1.41801028142357	0.371839910259804	3.81349672882829	0.000137014339926325	0.00113044871186867	SLC12A8
ENSG00000077454	343.058631802765	1.11020146142371	0.2911474905367	3.81319261717548	0.000137183113850726	0.00113117735931223	LRCH4
ENSG00000163638	861.122716629203	0.702182164349477	0.184164498630576	3.81279871837848	0.000137402008387924	0.00113231819221912	ADAMTS9
ENSG00000140450	275.752350716784	1.02814352299265	0.269732136285072	3.81172053561328	0.000138002852264559	0.00113593799765072	ARRDC4
ENSG00000175455	402.30513687138	0.945092602111357	0.248201397869663	3.80776502559284	0.000140228420473969	0.0011522334093767	CCDC14
ENSG00000157601	1141.66084847339	2.15672386142777	0.566663230961812	3.80600636072171	0.000141228751778788	0.0011577471050325	MX1
ENSG00000187266	364.975817820146	1.84809473586076	0.485639905224955	3.80548368446925	0.000141527343973027	0.00115884270758112	EPOR
ENSG00000264456	48.6405627416632	1.2130634946235	0.318789089549462	3.80522274566516	0.000141676634362458	0.00115938987340035	AC138207.4
ENSG00000125775	38.7566091025966	1.42394125210751	0.374323636956178	3.80403776712131	0.000142356461779679	0.00116359854427936	SDCBP2
ENSG00000269688	29.6049942515386	1.92873920303028	0.507150571508629	3.8030898738669	0.000142902482791014	0.00116670499742094	AC008982.2
ENSG00000235750	465.809365248791	0.903082733466775	0.237540300408879	3.80180850117768	0.000143643735889941	0.00117003898196795	KIAA0040
ENSG00000100106	926.038656563916	0.504481643372237	0.132739901344037	3.80052748468388	0.000144388401273731	0.00117542358628106	TRIOBP
ENSG00000164344	62.5104885736719	1.26736954207448	0.333530668882306	3.79985908438813	0.000144778389642818	0.00117598412790998	KLKB1
ENSG00000223914	30.7909983537989	1.0542348275952	0.277519268836777	3.79878064688635	0.000145409712487605	0.00118032052417046	LINC02471
ENSG00000130779	1682.02981173422	0.500003008934773	0.131644546023464	3.79812931137804	0.000145792262322714	0.00118206079353808	CLIP1
ENSG00000183808	504.714116915941	0.627687032711537	0.165322974786842	3.79673202421407	0.000146616132590478	0.0011866875118535	RBM12B
ENSG00000185532	116.547309190495	1.72307705539011	0.453799367730537	3.79700188655454	0.000146456675221481	0.0011866875118535	PRKG1
ENSG00000182220	1207.33851770435	0.795383188856304	0.209570916663745	3.79529374360895	0.000147468750772675	0.00119153055581209	ATP6AP2
ENSG00000214456	250.576646895816	1.34922176843796	0.355486864926286	3.79541946990849	0.000147394033942725	0.00119153055581209	PLIN5
ENSG00000075426	3867.85725111763	1.00435009197589	0.26475636284334	3.79348802495136	0.000148545798073141	0.00119885497997146	FOSL2
ENSG00000135148	493.779402741037	0.769317097663556	0.20283509007191	3.7928205489041	0.000148945795437514	0.00120139353875846	TRAFD1
ENSG00000138002	731.448441657745	0.641381626034342	0.169118990853816	3.79248730610475	0.000149145876667266	0.00120231759178045	IFT172
ENSG00000206530	132.393094918935	1.14966435317663	0.303285156739614	3.79070431779711	0.000150220700830075	0.00120869295081988	CFAP44
ENSG00000146858	114.139028762012	1.11801125519884	0.295043677661401	3.78930761730097	0.000151067751352131	0.00121294204240983	ZC3HAV1L
ENSG00000013588	165.585585100034	1.4556354713225	0.38440424127587	3.78673103733487	0.000152642168803712	0.00122209353713632	GPRC5A
ENSG00000162650	124.112579557414	1.67531056100112	0.442459272615519	3.78636106120643	0.00015286950659906	0.00122321707073203	ATXN7L2
ENSG00000136383	899.86802103258	1.50455502578042	0.397400653672696	3.78599031449906	0.000153097637578003	0.00122364962291594	ALPK3
ENSG00000196684	248.781865018261	2.11069694524166	0.557637426013887	3.78507045398545	0.000153665038583342	0.00122748680536546	HSH2D
ENSG00000159086	352.160605767422	0.85958712528269	0.227209795072554	3.78323093424824	0.00015480565871724	0.0012351945266207	PAXBP1
ENSG00000118523	464.529489172777	1.86947264863796	0.494287302163872	3.78215794833056	0.000155474653703003	0.00123842388465185	CTGF
ENSG00000253320	170.938621173831	1.27779718041254	0.33813314928805	3.77897636804609	0.0001574743664268	0.00125222404841311	AZIN1-AS1
ENSG00000100592	267.15411680723	0.755672008787856	0.199977560440736	3.77878401517855	0.00015759603828481	0.0012524831555942	DAAM1
ENSG00000151914	2360.46705353023	0.89766794442543	0.23785376089298	3.7740330069001	0.000160629494522928	0.0012729932714193	DST
ENSG00000214128	2042.06137436674	2.10592225496021	0.557993739633916	3.77409656305794	0.000160588554615524	0.0012729932714193	TMEM213
ENSG00000125398	530.646494252494	1.04735585177734	0.277541730343403	3.77368783599297	0.00016085200905878	0.00127403853259571	SOX9
ENSG00000167676	170.341797116513	1.55187716517319	0.411278695367931	3.77329821031668	0.000161103529857804	0.00127531223326063	PLIN4
ENSG00000156042	272.304177913121	1.3002951019225	0.34478748297764	3.77129439471801	0.000162402938935046	0.00128409117493811	CFAP70
ENSG00000118473	146.703530759593	1.78048019724572	0.472565657396663	3.76768850926299	0.000164766112716946	0.00129991401722084	SGIP1
ENSG00000224397	389.56102728647	2.47220346013425	0.656309013508181	3.76682844399704	0.000165334529200137	0.00130293618050713	SMIM25
ENSG00000167080	216.973444281696	1.94234694135642	0.516065774566526	3.76375849180837	0.000167378539352094	0.00131409247848624	B4GALNT2
ENSG00000167604	343.915117325689	1.74560461301839	0.463797712759122	3.7637197532386	0.00016740448317582	0.00131409247848624	NFKBID
ENSG00000184014	1224.4200314008	0.863680401393251	0.229564647362888	3.76225351470592	0.00016838923187466	0.00131930816097603	DENND5A
ENSG00000247708	71.1435455551584	1.2372176099421	0.328854044977885	3.76220888517671	0.000168419291047179	0.00131930816097603	STX18-AS1
ENSG00000256542	60.8185830039766	1.64090196796182	0.436158171570023	3.76217178748509	0.000168444281168787	0.00131930816097603	AC148477.2
ENSG00000204304	752.467001399804	0.543825928452997	0.144560942153216	3.76191466624928	0.000168617581663346	0.00131993016737471	PBX2
ENSG00000080603	221.911775902808	0.688938128593459	0.183186496343409	3.76085651696699	0.000169332544422612	0.00132405241492631	SRCAP
ENSG00000196391	49.9733323800552	1.36416387592326	0.362824686351704	3.75984305158582	0.000170019988198894	0.00132868872378447	ZNF774
ENSG00000228340	57.8636610733369	1.97335681673493	0.525488480218245	3.75528083111425	0.000173147222121063	0.00134788305415284	MIR646HG
ENSG00000187605	817.063778326935	1.001714808401	0.267278399206693	3.74783301371969	0.000178368935047967	0.00138057724580449	TET3
ENSG00000267283	37.749464577697	1.1429004463978	0.305028865697054	3.74685996941974	0.000179061977452641	0.00138396500330219	AC005306.1
ENSG00000128918	205.517697445373	1.22199906239612	0.326359189191242	3.74433784268303	0.000180870145647913	0.00139487294441251	ALDH1A2
ENSG00000134769	126.914213490874	1.21530779759651	0.324679311672473	3.74310205148666	0.000181762364919211	0.00140021758268448	DTNA
ENSG00000105875	1200.49787685784	0.397060389234367	0.106103824883836	3.74218733084385	0.000182425440145952	0.00140225219410166	WDR91
ENSG00000157796	411.651192045695	0.788288813884164	0.210778841662521	3.73988588070095	0.000184103819693071	0.00141283602678215	WDR19
ENSG00000272906	49.8243837528669	1.52354305223209	0.407373003097828	3.73992149859332	0.000184077734385455	0.00141283602678215	AL353708.3
ENSG00000124126	3611.34463388065	1.95357055053754	0.522641750124574	3.73787694930972	0.000185580729483861	0.00142261694428223	PREX1
ENSG00000160888	2652.73435686435	1.41608823151515	0.378888832764161	3.73747682449273	0.000185876216914	0.00142410557689043	IER2
ENSG00000107562	664.440532034108	1.03196104328009	0.276128987101763	3.73724270715476	0.000186049314822645	0.001424655401466	CXCL12
ENSG00000170921	928.027097819273	1.01017839006289	0.270385112283162	3.73607252830169	0.000186916776618796	0.00142803944521121	TANC2
ENSG00000241484	124.57529437652	2.07187016440968	0.554732119098996	3.73490211414987	0.000187788214725589	0.00143250922996584	ARHGAP8
ENSG00000178467	533.260689679033	0.663085880698008	0.177672302046782	3.73207232111741	0.000189910956232561	0.00144634785139413	P4HTM
ENSG00000200312	50.8309878925788	1.75816617219239	0.471172260690705	3.73147215758212	0.000190364052346051	0.00144822955191187	RN7SKP255
ENSG00000134253	84.2430654073881	1.60376388798124	0.429921733000394	3.73036244711028	0.000191204510407859	0.00145383678303088	TRIM45
ENSG00000114923	103.085224836004	1.46123786464311	0.392070560840649	3.72697675007791	0.00019379032712938	0.00146952603024995	SLC4A3
ENSG00000188549	365.255578576062	1.68379561862867	0.451806363280343	3.72680810957036	0.000193919981163234	0.00146971483297784	CCDC9B
ENSG00000140563	509.603986511378	1.20178606413804	0.322528258275652	3.72614192183718	0.000194432956442664	0.00147280869322598	MCTP2
ENSG00000007384	124.128824141911	1.157835136858	0.310763443930619	3.72577650129433	0.000194714877427889	0.00147335654561824	RHBDF1
ENSG00000177989	180.526851285397	2.235781833062	0.600409747878935	3.7237600504661	0.000196277484620031	0.00148358341735108	ODF3B
ENSG00000279133	106.597853449465	1.0387429138147	0.27902825152961	3.72271591898095	0.000197091235820965	0.00148893373691937	AC018628.1
ENSG00000248015	58.7985957564349	1.17779024196141	0.316689582433171	3.71906847365259	0.000199958845134608	0.0015081659891349	AC005329.1
ENSG00000005379	865.256755312986	0.974392647070741	0.262082035884492	3.71789178064912	0.000200892288863918	0.00151423679153056	TSPOAP1
ENSG00000001167	503.909192699123	0.655931937604071	0.176454437204956	3.71728786192092	0.000201372952014643	0.00151557940705239	NFYA
ENSG00000189334	53.8580907807513	1.64408362158027	0.442344377379851	3.71675035482243	0.000201801666225181	0.00151633047039862	S100A14
ENSG00000128000	249.613838556995	0.732498181650519	0.197127955631479	3.7158513580889	0.000202520620478958	0.00152014810641413	ZNF780B
ENSG00000170458	359.051481716464	1.17633350574043	0.316650557031607	3.71492637425872	0.000203262868483932	0.00152490537247364	CD14
ENSG00000150938	2673.01071124168	0.624524420340591	0.168147725228841	3.714141356897	0.000203894805145482	0.00152801549335838	CRIM1
ENSG00000169347	273.174806928208	2.12343284737772	0.571705703213089	3.71420616489156	0.000203842565090676	0.00152801549335838	GP2
ENSG00000138688	2903.59382015837	0.644518295779762	0.173779458747453	3.70882899754231	0.00020821998574849	0.00155136937077353	KIAA1109
ENSG00000180509	290.81685097782	2.13103144720944	0.574605079885099	3.70868884005614	0.000208335256563085	0.00155136937077353	KCNE1
ENSG00000177103	393.3662631051	1.98040431962477	0.534157711217374	3.70752734264815	0.000209292824963596	0.00155685070167365	DSCAML1
ENSG00000183458	96.6588584230478	1.19334077569876	0.322033864861244	3.70563753042848	0.000210859673988266	0.00156519332449896	AC138932.1
ENSG00000130592	1312.4138642573	1.85882399967762	0.501767585906267	3.70455177235154	0.000211764855124373	0.00156942651459861	LSP1
ENSG00000204131	359.134719792669	1.6425247662377	0.443443100587545	3.70402598227691	0.00021220450912924	0.00157185626651633	NHSL2
ENSG00000153064	207.978548080232	1.89307930575023	0.511875974930064	3.6983163861302	0.000217034262485517	0.00160256549174574	BANK1
ENSG00000168026	183.310042883484	1.260177673112	0.340795773525564	3.69775029800207	0.000217518700054073	0.00160445718995814	TTC21A
ENSG00000158201	228.319157965201	0.895435013853597	0.242384723296016	3.6942716590271	0.000220517951835312	0.00161809075409846	ABHD3
ENSG00000205517	942.192590422916	1.6325331793826	0.442018628005708	3.69335832462138	0.0002213118314681	0.00162306887773084	RGL3
ENSG00000143630	107.474705003911	0.945266863033752	0.256157177319292	3.6901830076598	0.000224092778042288	0.00163918853615844	HCN3
ENSG00000184545	181.047001165581	1.2704266330263	0.344298645665651	3.6898972709292	0.000224344628809624	0.00164017739804186	DUSP8
ENSG00000235499	41.1891244473191	1.53148972180833	0.415109784180514	3.68936069486224	0.000224818289583079	0.00164278603599194	AC073046.1
ENSG00000137343	143.899759253603	0.818955016888108	0.222125434843305	3.68690338171236	0.000226999492821352	0.00165642989286138	ATAT1
ENSG00000282100	38.7552583795303	1.63203822149276	0.442663566795681	3.68685914972997	0.00022703893616501	0.00165642989286138	HSP90AB4P
ENSG00000060709	147.761813358315	2.05491733002893	0.557409043241975	3.6865518328824	0.000227313159969637	0.00165757039212299	RIMBP2
ENSG00000167393	206.751291824112	0.903545608365779	0.245127111134751	3.68602886960587	0.000227780523334158	0.00166011735487554	PPP2R3B
ENSG00000197256	529.106308471369	0.808194622292288	0.219318532546513	3.68502658169522	0.000228678772701002	0.00166493778633008	KANK2
ENSG00000162511	2543.33616396493	1.74563450205421	0.473800127053661	3.68432679178346	0.000229307893447439	0.00166692847672055	LAPTM5
ENSG00000168269	505.700263904574	2.02682928808475	0.550217334559458	3.6836885368353	0.000229883109499632	0.00167024632374952	FOXI1
ENSG00000129292	754.809705989634	0.537468312584039	0.145963266919006	3.68221624473696	0.000231215155813533	0.0016773239812087	PHF20L1
ENSG00000204536	333.502627635923	0.664668432412704	0.180531283751321	3.68173547875655	0.000231651692120162	0.00167962410495996	CCHCR1
ENSG00000177105	465.961852806533	1.19733295889577	0.325308591710345	3.68060662831149	0.00023267973228767	0.00168533969924387	RHOG
ENSG00000147439	417.646415086077	0.489827281408331	0.133090496404515	3.6804076522455	0.000232861382347544	0.00168578690753045	BIN3
ENSG00000269958	117.957685164691	1.39757141020262	0.379750868613689	3.68023229362073	0.000233021581789661	0.00168607844486919	AL049840.4
ENSG00000243081	76.9043767727887	1.44065623846144	0.391617592202822	3.67873217941474	0.000234396248872356	0.0016942811634429	AC092894.1
ENSG00000110046	2429.68686304182	1.13973185546895	0.309997965329668	3.67657850352952	0.000236383133777492	0.00170601153890029	ATG2A
ENSG00000237298	520.564190470977	1.18801547288749	0.323221170495921	3.67554968959708	0.000237337839121909	0.00171202292468698	TTN-AS1
ENSG00000022567	1016.93809867408	0.823789487312003	0.224215527069079	3.67409651811581	0.000238692499799655	0.00172002965386128	SLC45A4
ENSG00000137331	572.858502649747	1.48609008161128	0.404547320317427	3.67346415851976	0.000239284254008478	0.00172252807327454	IER3
ENSG00000145555	1240.20278740995	1.33540868266019	0.36378797292985	3.6708434088823	0.00024175142264383	0.00173673134948881	MYO10
ENSG00000165071	215.137034776658	2.17853778145707	0.593567251416738	3.67024591780846	0.000242317230414975	0.00173990701859251	TMEM71
ENSG00000178498	297.457376120252	0.943016919712945	0.25710993951086	3.66775754180096	0.000244687042319096	0.00175244784919214	DTX3
ENSG00000169047	942.988691297877	0.832111455425962	0.226883931938173	3.66756450453581	0.000244871787691047	0.00175287803622629	IRS1
ENSG00000163898	132.40210973241	1.47218679409254	0.401535790053885	3.66638997209933	0.000245998691354201	0.00175986634801102	LIPH
ENSG00000236283	452.651811521843	1.79645546386185	0.489993228728759	3.66628630465482	0.000246098388234559	0.00175986634801102	AC019197.1
ENSG00000149131	674.550309440613	1.05533935753761	0.287903428432619	3.66560191131797	0.000246757520271433	0.00176319287647941	SERPING1
ENSG00000159128	836.865861009163	0.634480233453663	0.173093111807799	3.66554293713424	0.000246814395114267	0.00176319287647941	IFNGR2
ENSG00000136404	65.5854083069185	2.19332463178356	0.598404579412683	3.66528717734121	0.000247061192792583	0.00176392361331423	TM6SF1
ENSG00000284428	130.408267143878	0.90508318853296	0.247070147094908	3.6632640534483	0.000249021597531457	0.00177265551376949	AC092329.4
ENSG00000004939	3570.16568977878	2.01649294849287	0.550501989638699	3.66300755755	0.000249271181316107	0.00177353417921212	SLC4A1
ENSG00000167972	389.871372408345	0.936998349476066	0.255864002928153	3.66209524885443	0.000250160807521977	0.001773580833561	ABCA3
ENSG00000279283	123.606012528549	1.96688482929022	0.536993560812271	3.66277172172244	0.000249500868799266	0.001773580833561	AC131009.4
ENSG00000248971	45.8041827971432	1.28980522512828	0.35226182330555	3.66149590956244	0.000250746865397599	0.00177683980878269	KRT8P46
ENSG00000167037	206.062182095192	1.68395530464876	0.460064526384749	3.66025895950188	0.000251960478132924	0.00178274401714685	SGSM1
ENSG00000271614	171.98035411639	1.86166449448009	0.508682694939882	3.65977555949708	0.000252436253276557	0.00178431437145054	ATP2B1-AS1
ENSG00000070495	572.441251843982	1.24896122009299	0.341642765558178	3.6557519901012	0.000256429177212958	0.00180798193729329	JMJD6
ENSG00000196781	446.107341543122	1.54449808144553	0.42253156897928	3.65534363545099	0.000256837715299078	0.00180905883736961	TLE1
ENSG00000221978	1582.4541288498	1.16590895646628	0.319023716693756	3.65461530117361	0.000257567892216672	0.0018117410123148	CCNL2
ENSG00000159399	452.642804787698	2.35357544859946	0.644451781277467	3.65205825629666	0.0002601468483754	0.00182306863345387	HK2
ENSG00000184465	431.539537758316	1.28014674645742	0.350577959151352	3.65153231411434	0.000260680290697785	0.00182399948113954	WDR27
ENSG00000198920	411.063548238448	0.756934930749701	0.207331156634806	3.65084989171681	0.000261373973464793	0.00182637012571646	KIAA0753
ENSG00000147394	241.461478389396	0.710712769704026	0.194736721683512	3.64960837154834	0.000262640419945848	0.00183273517040155	ZNF185
ENSG00000276248	20.38507770222	1.57938181482036	0.432773446880323	3.64944251133114	0.000262810045152291	0.00183273517040155	AL442125.1
ENSG00000265972	21410.4079280626	1.17635934086253	0.322448266487951	3.64821108723961	0.000264072638093718	0.0018388297270726	TXNIP
ENSG00000270629	82.7833664832292	1.42936093891895	0.391871434746006	3.64752521409324	0.000264778335002773	0.00184283099594257	NBPF14
ENSG00000268043	215.322313663815	0.747498457817053	0.204984216023692	3.64661471169398	0.000265717885182381	0.00184754092372853	NBPF12
ENSG00000106479	501.229868717759	0.803740977032378	0.220501183574716	3.64506423050575	0.000267325027686367	0.00185596176011982	ZNF862
ENSG00000237065	17.3657631126673	1.57273556227594	0.431612387138091	3.64386104093151	0.000268578461360605	0.00186190561551714	NANOGP4
ENSG00000108773	579.085983521724	1.04497610389316	0.2868531870454	3.64289521987349	0.000269588597992471	0.00186438508403357	KAT2A
ENSG00000234617	37.7347476340991	1.98020161490049	0.543580582364423	3.64288511978696	0.000269599180300181	0.00186438508403357	SNRK-AS1
ENSG00000122861	331.925358201276	2.00776636909995	0.551277874052	3.64202240576514	0.000270504522378305	0.0018688074103767	PLAU
ENSG00000076662	551.426369069512	1.44811879615763	0.397732638968278	3.64093527731106	0.000271649425733585	0.001873954502644	ICAM3
ENSG00000204525	7032.1248722657	1.15411484829623	0.317088767923765	3.63972163332414	0.000272932933073981	0.00187912052207987	HLA-C
ENSG00000105321	421.582810082154	0.560594182641634	0.154052862934154	3.63897283026311	0.000273727673925593	0.00188366978351439	CCDC9
ENSG00000091317	695.244950394892	0.751149352287663	0.206523535460566	3.63711259645316	0.000275711426880667	0.00189471551319859	CMTM6
ENSG00000128016	7671.21725298864	1.40778406502176	0.387143773274626	3.63633399838547	0.00027654571684213	0.00189471551319859	ZFP36
ENSG00000130202	591.938330865509	0.721638739598397	0.198434467774942	3.63666024199413	0.000276195849977234	0.00189471551319859	NECTIN2
ENSG00000134982	620.500946013096	0.511528780313181	0.140666041558565	3.63647668367927	0.000276392648653871	0.00189471551319859	APC
ENSG00000156711	794.614174028981	0.891986585938332	0.24526240036328	3.63686641171713	0.000275974965480017	0.00189471551319859	MAPK13
ENSG00000197818	702.458427526133	0.71667422797372	0.197072344933425	3.63660476164642	0.000276255318361471	0.00189471551319859	SLC9A8
ENSG00000241769	92.1792687589503	1.72415528955664	0.474096407002182	3.63671874347005	0.000276133156295166	0.00189471551319859	LINC00893
ENSG00000171943	101.331663230962	1.53908403723781	0.423346591059181	3.6355177288357	0.000277422912839672	0.00189887474762072	SRGAP2C
ENSG00000111261	146.473991705145	1.25874998685331	0.346322278108695	3.63462031298559	0.000278390320809197	0.00190364276277067	MANSC1
ENSG00000144134	120.125943987154	0.770308440061116	0.211970929732493	3.63402868984556	0.000279029814437868	0.00190616139999124	RABL2A
ENSG00000140299	434.192350545452	1.06398622279352	0.292901946826591	3.6325679440548	0.000280614654986428	0.0019141976877507	BNIP2
ENSG00000146477	114.353051555865	1.04336798947547	0.287249934165588	3.63226537372855	0.000280943982360792	0.00191458625691244	SLC22A3
ENSG00000266173	131.235702957328	1.52898249937272	0.421013552237967	3.63167050382382	0.000281592514321156	0.00191714729241701	STRADA
ENSG00000165030	679.849232211726	0.864662740511548	0.238198682592259	3.63000639256956	0.000283414200626166	0.00192760362558978	NFIL3
ENSG00000103978	385.475872327729	0.728618321483402	0.201040958003882	3.62422826033954	0.000289825559707183	0.00196369038261363	TMEM87A
ENSG00000162572	73.5194671329559	1.2150893916905	0.335326239984482	3.62360366354488	0.000290526685267463	0.00196654533855333	SCNN1D
ENSG00000177426	608.473369347122	0.419476945399348	0.115839363656167	3.62119518063335	0.000293245171305225	0.00198017956934686	TGIF1
ENSG00000006118	81.3319172863548	1.76438197031668	0.487555373842972	3.61883401347749	0.000295933366268664	0.00199341089930321	TMEM132A
ENSG00000206573	181.52892034964	1.05726479839306	0.292164811920753	3.61872735954195	0.000296055335211971	0.00199341089930321	THUMPD3-AS1
ENSG00000089091	112.086119135502	0.594423129256424	0.164300653987253	3.61789874130715	0.000297004544341833	0.00199672784387079	DZANK1
ENSG00000135063	86.7255921521353	1.93601911596239	0.535136901458356	3.61780155822996	0.00029711605728556	0.00199672784387079	FAM189A2
ENSG00000145734	1085.99771297986	0.769795867965786	0.213019684672784	3.61373114014443	0.000301822041017069	0.00202641646354297	BDP1
ENSG00000153914	793.727790210622	0.810411478403404	0.224286784316046	3.61328234686107	0.000302345161037953	0.00202895972268858	SREK1
ENSG00000247373	53.8697330737581	1.63807409048336	0.453506371422771	3.6120200149433	0.00030382111006034	0.00203497903112831	AC055713.1
ENSG00000136828	640.820279283191	0.744714358497356	0.206199420260621	3.61162198010106	0.00030428789941329	0.00203616543448427	RALGPS1
ENSG00000113070	309.696707309754	1.58551010592387	0.439366443853727	3.60862812375293	0.000307820482231331	0.00205491365607326	HBEGF
ENSG00000136153	1327.97813361088	0.719441955696443	0.199508784515706	3.6060665571335	0.000310873433724632	0.00207037878007323	LMO7
ENSG00000080947	181.185032499235	1.27508283068448	0.353669369126099	3.60529619467795	0.000311797105009838	0.00207456483640952	CROCCP3
ENSG00000167880	532.385475718075	0.452099540489821	0.125463795184789	3.60342630974894	0.000314049811885058	0.00208856495046926	EVPL
ENSG00000226479	188.528366147766	0.573477911155498	0.159219822141615	3.60179972218175	0.000316021794181702	0.00209771029480668	TMEM185B
ENSG00000035720	137.53163818822	2.04621516405105	0.568173137738709	3.60139370930989	0.000316515825750863	0.00209900754444877	STAP1
ENSG00000267436	41.8412300806909	1.46568585347696	0.406964631087629	3.60150671953937	0.00031637824370309	0.00209900754444877	AC005786.3
ENSG00000000938	1580.46564622992	1.87996258463407	0.522290331564465	3.59945890440447	0.000318880020539578	0.00211269284107725	FGR
ENSG00000174514	722.49446615734	1.13369265338583	0.315079923873652	3.59811135996226	0.000320536379210546	0.00212066868485697	MFSD4A
ENSG00000170959	111.214111434538	0.975941382632528	0.271309849806766	3.59714689064043	0.000321726815027903	0.00212754341132516	DCDC1
ENSG00000151474	677.232667376778	0.97455006164857	0.270957643867801	3.59668783554985	0.000322294875000433	0.00212929682689431	FRMD4A
ENSG00000120889	735.37446689672	0.65992637352512	0.18363221882807	3.59373958304665	0.000325965639903266	0.00214950794155723	TNFRSF10B
ENSG00000277639	129.224168616401	1.44056977993121	0.400944310848069	3.59294231381947	0.000326964991912781	0.00215125004349937	AC007906.2
ENSG00000227372	425.903875995547	0.461760314902919	0.128539510183595	3.59236093434135	0.000327695539913308	0.0021515528817143	TP73-AS1
ENSG00000129993	103.537891368036	1.7883891104431	0.498029115671221	3.59093284743561	0.000329496530723495	0.00216163869595969	CBFA2T3
ENSG00000101333	157.682431110967	1.89773002706318	0.528603930283187	3.59007929821202	0.000330577378046701	0.00216771798412247	PLCB4
ENSG00000083828	163.272574944701	1.02054592495042	0.284434897161681	3.58797719665994	0.000333253428020293	0.00217758311401026	ZNF586
ENSG00000187650	98.6359365397817	0.948197614151469	0.264283617576745	3.58780322006195	0.000333475812252941	0.00217758311401026	VMAC
ENSG00000239665	311.699882315391	1.1512971374258	0.320929510895301	3.58738320515932	0.000334013265447924	0.00218008008306981	AL157392.3
ENSG00000106610	227.333626417966	0.719292649623936	0.200599093161169	3.58572233946257	0.000336146466869356	0.00219298523327902	STAG3L4
ENSG00000139899	68.8640830327087	1.40567897437242	0.392179122837111	3.58427792944057	0.000338012011287228	0.00220180971562451	CBLN3
ENSG00000108511	330.02188205384	1.31334142957686	0.366519591657838	3.58327756406244	0.000339309717510686	0.00220259203759115	HOXB6
ENSG00000184634	952.893100542147	0.560247470890968	0.156345051098138	3.58340393223767	0.000339145531803629	0.00220259203759115	MED12
ENSG00000198719	195.043081125865	1.83078479401966	0.511015605507993	3.58263969688304	0.000340139611469445	0.00220471313861177	DLL1
ENSG00000136997	304.712315288806	1.46808500672803	0.409811230920816	3.58234449414514	0.000340524325980508	0.00220618963085712	MYC
ENSG00000113648	2054.05460283049	0.73216291481776	0.204410904776051	3.58181925577749	0.000341209834533575	0.00220961265025681	H2AFY
ENSG00000181631	194.28217116406	2.12040697528398	0.592226744260263	3.58039719724669	0.000343072302271305	0.00221758781500335	P2RY13
ENSG00000164402	789.067662225579	0.71419641963829	0.199491749203429	3.58007999072682	0.000343489042395824	0.00221926123485427	SEPT8
ENSG00000039319	596.786365887802	0.580083187457075	0.162049218255618	3.5796728531084	0.000344024626356509	0.00222170060723296	ZFYVE16
ENSG00000175048	278.193062992425	1.13863478572842	0.31814074675153	3.57902845628793	0.000344873918553584	0.00222616272770653	ZDHHC14
ENSG00000141551	2828.2165771529	0.432815839394418	0.121055693046736	3.57534477314769	0.000349766654584899	0.00225154276410673	CSNK1D
ENSG00000053918	537.277080462258	1.03705269246814	0.290102123612384	3.57478490524181	0.000350515940508799	0.00225486282860366	KCNQ1
ENSG00000184012	1369.35136768715	1.62100881935228	0.453535132069578	3.57416373006269	0.00035134903238032	0.00225862645003883	TMPRSS2
ENSG00000196696	43.299025714403	1.65642232080788	0.463915644358417	3.5705248162059	0.000356266697550179	0.00228397332460464	PDXDC2P-NPIPB14P
ENSG00000270015	126.301538015539	1.3147916004676	0.368226675347626	3.57060389290472	0.000356159151699236	0.00228397332460464	AC087481.3
ENSG00000038427	1302.32622521286	1.68039208106442	0.47068541142643	3.57009595001452	0.000356850493115731	0.00228563147276267	VCAN
ENSG00000100767	3178.38639991541	0.947887759363682	0.265579647011361	3.56912801877145	0.000358171382520296	0.00229040524234332	PAPLN
ENSG00000135473	1040.3282527695	0.619113775811419	0.173466299390215	3.56907236730008	0.000358247466243187	0.00229040524234332	PAN2
ENSG00000188321	96.6995315141295	1.3308359880256	0.372959788724683	3.56830958258617	0.00035929182924157	0.00229499492381065	ZNF559
ENSG00000168970	96.1075973556879	1.4334411469528	0.401953503278276	3.56618647495757	0.000362213681519836	0.00231050914178193	JMJD7-PLA2G4B
ENSG00000006459	602.130417172178	0.910549430466803	0.255346117742838	3.56594193996647	0.000362551637415655	0.00231056820962225	KDM7A
ENSG00000196569	164.569495092402	1.36221807855977	0.382006910791073	3.56595140056196	0.00036253855706142	0.00231056820962225	LAMA2
ENSG00000126759	218.841199052465	1.92538926574319	0.54032386403562	3.56339853539444	0.000366084235834986	0.0023278056407074	CFP
ENSG00000089057	593.730314600967	0.738217477941314	0.207231261123025	3.56228820854911	0.000367636465681299	0.00233284987715635	SLC23A2
ENSG00000215244	81.9993534363927	1.87408269731681	0.526210788220881	3.5614676461748	0.000368787558442176	0.00233654091218502	AL137145.2
ENSG00000181444	240.327506213759	1.13311952665617	0.318345262208332	3.55940439884616	0.000371696806874216	0.00235179361289136	ZNF467
ENSG00000106624	203.288549736351	1.71594116300131	0.482325601046529	3.55764064623178	0.000374200752837466	0.0023655073669703	AEBP1
ENSG00000166012	507.835908754187	0.629846101207652	0.177143791541312	3.55556407440203	0.00037716900778372	0.00238105930868043	TAF1D
ENSG00000179388	212.598616638371	2.25760725125736	0.635034617476624	3.55509320141979	0.000377845128444899	0.00238425702908744	EGR3
ENSG00000169515	220.266922275784	1.10312305536604	0.310387826659302	3.55401520490971	0.000379397278237805	0.002392977269962	CCDC8
ENSG00000253537	47.6538052383441	1.34695645461842	0.379042908909504	3.55357249260663	0.000380036440780172	0.0023959337762011	PCDHGA7
ENSG00000182580	38.2845969808246	1.15722481497819	0.325851354266597	3.55138869249995	0.000383204038813735	0.00241482096892976	EPHB3
ENSG00000116044	1412.04555677802	0.597699960522734	0.168425129282973	3.54875761750808	0.000387053180077315	0.00243081120701707	NFE2L2
ENSG00000151418	121.051468388911	1.93588446060336	0.545517957355952	3.5487089554051	0.000387124709617414	0.00243081120701707	ATP6V1G3
ENSG00000105443	829.17281212349	0.604858332628697	0.170516365010067	3.54721573259545	0.000389325646992763	0.00244244947392738	CYTH2
ENSG00000120093	454.563245655394	1.51739742994075	0.428097208711682	3.54451605631162	0.000393334546798671	0.00246430053183713	HOXB3
ENSG00000100330	2263.59193619892	0.691912937021954	0.195255854121395	3.5436219832455	0.000394670685549586	0.0024699381833077	MTMR3
ENSG00000173621	77.9149595656567	1.46423625163751	0.413205418704057	3.54360370255991	0.000394698049131628	0.0024699381833077	LRFN4
ENSG00000123104	2618.64402259153	0.749005868311586	0.211435080283052	3.54248626722149	0.000396374060572043	0.00247634104741638	ITPR2
ENSG00000103196	393.3469608609	2.68537808371504	0.758459545268641	3.54056864399261	0.00039926575851478	0.00248953694649492	CRISPLD2
ENSG00000117335	2264.94588628462	0.580040631026006	0.163862251349923	3.53980630833239	0.000400420795310353	0.00249110423043564	CD46
ENSG00000158710	1888.87046563693	0.758838763413312	0.214370378522393	3.5398489690778	0.000400356076411564	0.00249110423043564	TAGLN2
ENSG00000279433	32.6718878156867	1.54714440047145	0.437072552519858	3.53978851234581	0.00040044779577385	0.00249110423043564	AC018529.3
ENSG00000135655	1161.91003924972	1.02732083584707	0.290295424570607	3.53888056405518	0.000401827614296188	0.0024963740297791	USP15
ENSG00000178935	183.900456484297	0.741031373633649	0.209427003647704	3.5383754755915	0.000402597123956341	0.00249894612172282	ZNF552
ENSG00000124243	138.521027997885	1.33693958482843	0.378036599611624	3.53653478579042	0.000405413107358534	0.00251047639146776	BCAS4
ENSG00000151743	59.6559644546845	0.738949519701072	0.208948506518791	3.53651496252555	0.00040544353392352	0.00251047639146776	AMN1
ENSG00000223705	149.666580560668	1.31825170333577	0.372823811170042	3.53585705590711	0.00040645456038467	0.00251511648963383	NSUN5P1
ENSG00000102878	112.139405658668	0.962320048984388	0.272290986524484	3.53416049964569	0.000409072590690917	0.00252548668054343	HSF4
ENSG00000188153	524.502551522329	1.88372933895157	0.533019382340994	3.53407287119341	0.000409208240861935	0.00252548668054343	COL4A5
ENSG00000161647	64.8324005529348	1.28506510900233	0.363657050489202	3.53372802004973	0.000409742483791508	0.0025265656050986	MPP3
ENSG00000254901	215.444089954694	0.666916357126603	0.188751260973841	3.53330808856969	0.000410393920761473	0.00252836465030042	BORCS8
ENSG00000151694	430.505956640658	0.983387755762017	0.278402791769117	3.53224818441316	0.000412042447937267	0.00253536197281632	ADAM17
ENSG00000114316	1247.22071305393	0.626274154064351	0.177395590835629	3.53038173674026	0.000414960481348119	0.00254944375335018	USP4
ENSG00000272894	61.5046697069354	1.35457313022946	0.384005248910281	3.52748597596889	0.000419525984426474	0.00257395133329493	AC004982.2
ENSG00000165973	149.992092083361	1.88427491349746	0.534495993346168	3.52533028676438	0.000422955090046383	0.00259212101611251	NELL1
ENSG00000169826	514.777166702332	1.15358935342234	0.327438014168003	3.52307705125053	0.000426567328972651	0.00260970847607768	CSGALNACT2
ENSG00000251562	140447.817522291	1.51281133950743	0.429443965776156	3.52272114657207	0.00042714051934179	0.00261207853911537	MALAT1
ENSG00000087903	131.395046605093	0.937931156116057	0.26644441055912	3.52017576254595	0.000431260913910674	0.00263152428685269	RFX2
ENSG00000196247	118.883558476151	1.4612732959135	0.41512696724812	3.52006352562517	0.000431443451255099	0.00263152428685269	ZNF107
ENSG00000140575	3583.85926272017	0.898194455652224	0.255218757715801	3.51931207443776	0.000432667438868165	0.00263784541329034	IQGAP1
ENSG00000132824	995.086943077527	0.726802155617582	0.206612111943184	3.51771321043098	0.000435282514219921	0.00265263843407797	SERINC3
ENSG00000130755	267.026721079448	1.76319703164722	0.501978767470752	3.51249324853157	0.000443923283060421	0.00269079666648675	GMFG
ENSG00000157227	861.291320419908	0.861891350316895	0.245369222081637	3.51263024353614	0.000443694479599109	0.00269079666648675	MMP14
ENSG00000198105	248.007742492335	0.832765170632065	0.237091024346641	3.51242807662981	0.00044403216916205	0.00269079666648675	ZNF248
ENSG00000088881	80.125721133788	1.64206398165351	0.467563550568891	3.51195891907226	0.000444816751170577	0.00269322941632521	EBF4
ENSG00000140455	943.145182135819	0.579715069656314	0.165131438703303	3.51062810454833	0.000447049346822629	0.00270558190571646	USP3
ENSG00000196263	167.212781374602	0.824441403003742	0.235098559423855	3.50679053510222	0.000453546015478066	0.00273547980763884	ZNF471
ENSG00000171860	214.721949755049	1.75797928428536	0.501508625849934	3.50538194892664	0.000455952654026461	0.00274646030975065	C3AR1
ENSG00000006704	519.788396017383	0.628674529673353	0.179446721517025	3.50340493467141	0.000459350585379008	0.00276455902390559	GTF2IRD1
ENSG00000163545	763.638213405597	1.28050758166165	0.365613194814477	3.50235604136611	0.000461162916990949	0.00277190656262324	NUAK2
ENSG00000198604	528.545601617437	1.38892836312541	0.39687638271834	3.49964982449239	0.000465869716961101	0.00279661073900774	BAZ1A
ENSG00000095397	246.261900051622	0.695222165116591	0.198717159213529	3.49855124674739	0.000467793182633594	0.00280456475677855	WHRN
ENSG00000104237	118.369542831467	2.03526542424885	0.581858045654415	3.49787278778588	0.000468984773405227	0.00281014640999713	RP1
ENSG00000177675	60.7243345851186	2.04746348704138	0.585358569585419	3.49779364892786	0.000469123950797587	0.00281014640999713	CD163L1
ENSG00000104852	2146.56350463677	1.13468474930658	0.324500209162784	3.49671500130643	0.000471024757958715	0.00282033095065655	SNRNP70
ENSG00000187116	183.57439963726	2.09817252139485	0.600082778571058	3.49647181409055	0.000471454297073184	0.00282114471018995	LILRA5
ENSG00000265625	53.9280515384376	1.9285163079002	0.55174011455947	3.49533459143169	0.000473467816108707	0.00283013776644231	AC104564.5
ENSG00000152256	207.68665696522	0.851113203005398	0.243669251446032	3.4929035894129	0.000477798979134604	0.00285116582521836	PDK1
ENSG00000269352	121.433285963456	1.41336448451119	0.404637060719293	3.49291901735041	0.000477771376003006	0.00285116582521836	PTOV1-AS2
ENSG00000130589	1117.28398741331	1.52455180229659	0.436514100173025	3.49256026710773	0.000478413624519242	0.00285242457468873	HELZ2
ENSG00000067365	305.025615740894	0.848972994223915	0.243213817993579	3.49064457450493	0.000481856824048579	0.00286775802946321	METTL22
ENSG00000008083	705.707131678259	0.983414285444778	0.281750733823166	3.49036991705581	0.000482352374033643	0.00286860914828214	JARID2
ENSG00000108175	3010.39471736045	0.58755502310154	0.168387344911531	3.48930629798953	0.00048427589386139	0.00287699139460134	ZMIZ1
ENSG00000169604	134.49581580706	1.949395348994	0.558837019480499	3.48830746897579	0.000486088754359033	0.00288594670503955	ANTXR1
ENSG00000132740	400.534427684321	0.442183796407597	0.126776146840155	3.4879100479771	0.000486811826366991	0.00288901961456038	IGHMBP2
ENSG00000166833	1249.72159636312	1.14638886332996	0.328702886925502	3.48761422223157	0.000487350705980796	0.00289099728919157	NAV2
ENSG00000159917	104.266174156917	0.963640548253969	0.276399712976675	3.48640213072613	0.000489564480492133	0.00290168087320358	ZNF235
ENSG00000212694	156.186384039703	1.15250487765817	0.330708331642608	3.48495870041661	0.000492213006745978	0.00291492108754916	LINC01089
ENSG00000160633	1268.0889310178	0.420005685736769	0.120572911622573	3.48341663218274	0.000495057280339234	0.00292697956316721	SAFB
ENSG00000174233	941.351308335857	0.729329563754736	0.209504608421736	3.48121012348609	0.000499153745491486	0.0029460967707241	ADCY6
ENSG00000141298	2919.0062782527	0.961730620701161	0.276390417737733	3.47960912890167	0.000502145812876426	0.00296127012719365	SSH2
ENSG00000011243	989.345554073242	1.0164031336331	0.292181028763068	3.47867600417448	0.000503897415978609	0.00296910887311118	AKAP8L
ENSG00000229743	28.9663125405772	1.67229864560024	0.480856244641864	3.47775174854129	0.000505637984593842	0.00297313443136965	LINC01159
ENSG00000232022	38.5498459317933	1.65176651880233	0.475279338496154	3.47535940448986	0.00051016933905017	0.00299226981130844	FAAHP1
ENSG00000240038	138.324733373714	0.9587840958801	0.275906213839684	3.47503625430199	0.000510784313788386	0.00299462746770263	AMY2B
ENSG00000141750	192.723547864084	1.8890740905429	0.543689644136038	3.47454491899468	0.000511720679416816	0.0029972002036573	STAC2
ENSG00000247828	180.011644359668	1.21403030914215	0.349542629257629	3.47319670771073	0.000514298267962622	0.00300520338706837	TMEM161B-AS1
ENSG00000088836	224.677465410186	2.15535622357981	0.620645390642061	3.47276602078698	0.000515124227399768	0.00300877919111481	SLC4A11
ENSG00000105711	51.3166118821042	1.47640369921092	0.425263559981584	3.47173808937417	0.000517100565507564	0.00301656300849413	SCN1B
ENSG00000010278	1079.5615528297	1.36419343341858	0.392973377403476	3.47146527439675	0.000517626274949738	0.00301715339681974	CD9
ENSG00000167548	4782.29174281897	0.511309472566598	0.147289340914303	3.47146283222282	0.000517630983222791	0.00301715339681974	KMT2D
ENSG00000254726	74.2635506341995	1.1246177596284	0.324081776460706	3.47016661013877	0.000520135613750426	0.00302924051106762	MEX3A
ENSG00000188994	783.580331673274	0.441482148654976	0.12722668226738	3.47004371085583	0.000520373671717443	0.00302937202926523	ZNF292
ENSG00000143207	596.311326589639	0.646485543409885	0.186341225430032	3.46936402246978	0.000521692074296009	0.00303453408048307	COP1
ENSG00000153558	143.543666295322	0.946607671918583	0.27302405800681	3.4671218310548	0.000526063396096846	0.00305616747344031	FBXL2
ENSG00000168056	1287.26645319571	0.915763125725762	0.264201220206017	3.46615782096568	0.000527953279229861	0.00306347048185838	LTBP3
ENSG00000173638	377.643903787798	1.03994616958545	0.30009009764103	3.46544647011127	0.000529351894141035	0.00306893124937271	SLC19A1
ENSG00000233695	90.7578636419349	2.06284899315304	0.595468125986305	3.46424754429338	0.000531716965508383	0.00308010252084151	GAS6-AS1
ENSG00000106686	75.6853681241251	1.416835124782	0.40918019337936	3.46261903119152	0.000534945238972483	0.00309357559463334	SPATA6L
ENSG00000154237	305.96395045494	1.59423956052888	0.460510457033806	3.46189654584076	0.000536383294011507	0.00309819750637131	LRRK1
ENSG00000054967	753.065068450693	1.88822078370046	0.545452670936113	3.46175000016018	0.000536675421684242	0.00309861180840195	RELT
ENSG00000187889	279.90464521304	1.49133496249368	0.430819042423784	3.46162730900529	0.000536920111175568	0.00309875198810235	FYB2
ENSG00000117906	253.97127596625	0.642813687487715	0.185777456100678	3.46012751482267	0.000539919644182437	0.00311095503178724	RCN2
ENSG00000182372	644.89934556221	0.704306596532973	0.203558300395744	3.45997483356714	0.000540225875061458	0.00311144431687384	CLN8
ENSG00000257122	112.909397647767	1.33113597656828	0.384834408600498	3.45898377800762	0.000542217560350973	0.00312163664249563	RRN3P3
ENSG00000115970	715.478757123971	0.528211958113874	0.152727067036078	3.45853533603902	0.000543121022725209	0.00312427923833621	THADA
ENSG00000134871	3868.42775439326	0.795301944290106	0.230018184546507	3.45756117438318	0.000545088471123509	0.00313431444397768	COL4A2
ENSG00000122965	855.635175373394	0.554547890158076	0.160412520055142	3.45701127298201	0.000546201999577101	0.00313644976404419	RBM19
ENSG00000165168	844.783408274853	1.57197705871939	0.454731161101515	3.45693718220568	0.000546352192342571	0.00313644976404419	CYBB
ENSG00000204084	535.896970785765	0.72659943546544	0.21017481702341	3.45711939116144	0.000545982897339448	0.00313644976404419	INPP5B
ENSG00000236830	104.413780234481	1.78256178050411	0.516108940356502	3.45384790132256	0.000552648968665228	0.00316550240921203	CBR3-AS1
ENSG00000047648	559.339701187367	0.758813661244298	0.219730509374025	3.45338325299491	0.000553601873063576	0.00316641759080067	ARHGAP6
ENSG00000122970	197.203871846021	0.570094867789495	0.165090179179743	3.45323307916941	0.000553910177816531	0.00316641759080067	IFT81
ENSG00000135750	125.02589298091	1.13740359746349	0.329399678609731	3.45295903828452	0.000554473192143465	0.00316754921103006	KCNK1
ENSG00000215022	44.5537799811717	1.38778928881012	0.402068865047743	3.45162087754625	0.00055723009487793	0.0031807137246808	AL008729.1
ENSG00000214331	214.794933665237	1.23201207399914	0.356973406017241	3.45127130825998	0.000557952384142272	0.00318354406195463	AC009053.1
ENSG00000176845	900.437423178244	0.774340751098023	0.224466372101818	3.4496960228269	0.000561218112355549	0.00319569276695288	METRNL
ENSG00000110079	70.7499167279317	1.68170636387211	0.487583450027971	3.44906367058938	0.000562534043806014	0.00319991181070722	MS4A4A
ENSG00000167615	3722.22816853092	1.19284950482987	0.346181445154982	3.44573495062926	0.000569508649409998	0.0032311227207648	LENG8
ENSG00000140398	252.652029992577	0.986882172765717	0.286517709942492	3.4444019986192	0.000572324072004252	0.00324447747109185	NEIL1
ENSG00000133805	416.354933056478	1.41398022240289	0.410834027249478	3.44173103642228	0.000578004646730147	0.00327140391641672	AMPD3
ENSG00000204991	127.447332648384	1.32097615944498	0.383914935614386	3.44080429517804	0.00057998786686756	0.00327735105317163	SPIRE2
ENSG00000141012	506.695751004954	0.647768908941537	0.188323966950963	3.43965199665854	0.000582462614286898	0.003288691523799	GALNS
ENSG00000196268	226.018321617387	0.828712721071804	0.241023315703776	3.43830935464481	0.000585358555053032	0.00330371574688502	ZNF493
ENSG00000132475	4676.61292936621	0.742324403109245	0.216173085422291	3.43393536553879	0.000594886028206932	0.00334549988038829	H3F3B
ENSG00000147251	815.27701968641	1.06385868570735	0.309869747005919	3.43324476166763	0.000596403438139641	0.00335259333738713	DOCK11
ENSG00000096968	425.158021013359	0.766075320895001	0.223243999528624	3.43156063550446	0.000600118955346089	0.00336943785671352	JAK2
ENSG00000137941	93.9429469462339	1.07101594074544	0.31216104109141	3.43097247818254	0.00060142161514963	0.0033754037873807	TTLL7
ENSG00000170390	144.35031532658	1.60582174262466	0.468299480480746	3.42904873816252	0.000605700748147934	0.00339129702039499	DCLK2
ENSG00000162065	775.883192305958	1.24947278716042	0.364486476395124	3.42803606739559	0.000607964682235229	0.00339991068716988	TBC1D24
ENSG00000167536	104.78419607424	0.647070771849685	0.188765919224204	3.42790040971927	0.000608268556933264	0.00340025751169971	DHRS13
ENSG00000145979	371.465962059447	0.648373037313655	0.189176505745442	3.42734439860156	0.000609515505478493	0.0034033060322718	TBC1D7
ENSG00000162692	1664.12126270063	1.23799064632127	0.361333914159165	3.42616786802898	0.000612161919865342	0.00341314546965713	VCAM1
ENSG00000171817	60.6260433024946	0.926935110355165	0.270534105587737	3.42631517139547	0.000611830000309389	0.00341314546965713	ZNF540
ENSG00000133624	278.176813192606	1.19777447743087	0.349716648956179	3.42498557333755	0.000614832067649462	0.00342263405744072	ZNF767P
ENSG00000242294	153.11925045241	1.34753460721409	0.393747144552495	3.42233493209356	0.000620857829331087	0.00344869230445111	STAG3L5P
ENSG00000160593	701.584569520862	1.84550536512546	0.539366095287098	3.42161915858489	0.000622494410175944	0.00345641742206303	JAML
ENSG00000178038	595.033746176026	1.61332237322383	0.47167073558354	3.42044195561097	0.000625194758494914	0.00346867131400158	ALS2CL
ENSG00000171223	5027.20709885415	1.50672466611924	0.44053581274019	3.42020926005361	0.00062572981978279	0.00347027042853106	JUNB
ENSG00000104723	177.748184397697	0.883044029877838	0.258282387831925	3.41890919195183	0.000628727050231214	0.00348139960582932	TUSC3
ENSG00000167702	519.960538897051	0.858793312226136	0.251188421698312	3.41892077039118	0.000628700297975551	0.00348139960582932	KIFC2
ENSG00000169660	421.872607985839	0.765788834306888	0.223975038776341	3.4190811551621	0.000628329834116853	0.00348139960582932	HEXD
ENSG00000158062	607.323708475431	0.576359095059519	0.168586531387176	3.41877307942147	0.000629041620836729	0.00348147801976374	UBXN11
ENSG00000275993	72.7142048416323	1.35038440512419	0.395028527433638	3.41844781159774	0.000629793942668652	0.00348319159715916	SIK1B
ENSG00000128045	36.3381985725509	1.59651024284325	0.46720749470997	3.41713320295583	0.000632843077017484	0.00349730378136353	RASL11B
ENSG00000118596	456.63778245922	1.20346634463251	0.352270792715243	3.4163103201273	0.000634758673340498	0.00350513440239358	SLC16A7
ENSG00000180801	176.559359375455	0.989263609865925	0.289647238740671	3.41540839183225	0.000636864475484173	0.00351124614150274	ARSJ
ENSG00000148399	234.65851676204	1.00077639744044	0.293032018738075	3.41524588934079	0.000637244572883227	0.00351196450418082	DPH7
ENSG00000148468	610.882329933746	0.909130494303617	0.266210749436796	3.41507807715128	0.000637637311262021	0.00351275194319465	FAM171A1
ENSG00000173209	903.34798443939	1.16564706980976	0.341334503920555	3.41496993834841	0.000637890512621268	0.00351277035524575	AHSA2P
ENSG00000143382	166.436169113963	1.33950055659995	0.392368790947939	3.41388150001378	0.00064044424739533	0.0035254524957443	ADAMTSL4
ENSG00000075420	1848.39997140829	0.506526834245296	0.148419044369458	3.41281562886501	0.000642954247172089	0.00353788405518294	FNDC3B
ENSG00000115548	888.288945768883	0.558079953045461	0.163542709821699	3.41244164080381	0.000643837110814854	0.00354135600193507	KDM3A
ENSG00000064687	858.947776504186	1.30221148250044	0.38163258510702	3.41221251360197	0.000644378562167691	0.00354294806629471	ABCA7
ENSG00000139514	346.300476318127	1.0735944683752	0.314824757487192	3.41013355158028	0.000649310755843443	0.00356719000108751	SLC7A1
ENSG00000185947	226.052587208034	0.983988990517465	0.288604333443416	3.40947406706347	0.000650882657803379	0.00357118612836172	ZNF267
ENSG00000271204	163.739046391258	1.41907079155558	0.416748062993409	3.40510470849633	0.000661386888476643	0.00361691041274495	AC016831.5
ENSG00000244879	526.165016903393	1.22312448155062	0.35941702493147	3.40307886579339	0.000666310444570943	0.00363933898221557	GABPB1-AS1
ENSG00000187257	468.358456125419	0.480015460474991	0.141067611733854	3.40273330337949	0.000667153685185388	0.00364120632937126	RSBN1L
ENSG00000144026	287.003451166301	0.968139254358183	0.284607832150252	3.40166061855627	0.000669777572796535	0.00365118375182105	ZNF514
ENSG00000230551	285.386571924876	1.30248668631587	0.383002015608476	3.4007306312647	0.000672060170435579	0.00365937023088838	AC021078.1
ENSG00000148541	138.911595689502	1.91652964645269	0.563602170802486	3.40050082440924	0.000672625330777918	0.00366083071439618	FAM13C
ENSG00000148824	108.450320685569	0.799588698869849	0.235171441344092	3.40002465562954	0.000673797771621865	0.00366083071439618	MTG1
ENSG00000109046	1908.95655553734	1.31637250600191	0.387292076898109	3.39891411294797	0.000676539578697336	0.00367238221502156	WSB1
ENSG00000224699	78.6153388188764	0.969226949636398	0.285216583938495	3.3982138634877	0.00067827374523335	0.00367753589827831	LAMTOR5-AS1
ENSG00000158869	237.221054905779	1.65665621358447	0.487612899892823	3.39748233475488	0.000680089787453952	0.00368385460725802	FCER1G
ENSG00000108848	1172.88171160464	0.964676753619826	0.284236054323232	3.39392817676395	0.000688977596433996	0.00372122014147735	LUC7L3
ENSG00000136895	195.426739345431	0.696129033280737	0.205128215390777	3.39362886746021	0.000689730980493073	0.00372242911890676	GARNL3
ENSG00000185442	84.614292792224	1.37119030849429	0.404192158116798	3.3924218492583	0.000692776912845444	0.00373027599298893	FAM174B
ENSG00000136830	799.844762893104	1.06577098834974	0.314345592012566	3.39044356094274	0.00069779620905192	0.00375299039902867	FAM129B
ENSG00000103995	196.139626070753	1.01130669142473	0.298342592673641	3.38974962428849	0.000699564851164805	0.00375962623949771	CEP152
ENSG00000132549	1454.50295646187	0.575417255425523	0.169775219397197	3.38928883419262	0.000700741571336885	0.00376307324347795	VPS13B
ENSG00000132793	797.009977875014	0.792550880110708	0.233873612150189	3.3887999284064	0.000701992101569252	0.0037645364079775	LPIN3
ENSG00000172264	104.230305321252	0.873750594472174	0.257859792147092	3.38847164653633	0.000702832949078401	0.0037645364079775	MACROD2
ENSG00000177125	396.303821640538	0.508086942348295	0.14993318931937	3.38875564946483	0.00070210546123879	0.0037645364079775	ZBTB34
ENSG00000267169	43.0794432877298	0.995148025311784	0.293643786393283	3.38896333389109	0.000701573910123901	0.0037645364079775	AC022098.1
ENSG00000155254	80.5144767673885	1.19120403646688	0.351799880753003	3.3860274026165	0.000709123022242693	0.00379359230202056	MARVELD1
ENSG00000035664	230.979533714096	1.87002500376378	0.552399364626212	3.38527725322268	0.000711063939022473	0.00379963812950093	DAPK2
ENSG00000144712	51.4876647261434	1.01750855264962	0.300584360976977	3.38510143822006	0.000711519551586169	0.00380062818227582	CAND2
ENSG00000143409	1230.81066987822	0.643220295747967	0.190027685399088	3.38487675833709	0.000712102188962825	0.00380091748914232	MINDY1
ENSG00000230715	141.590029803548	1.3208614314352	0.390224922778597	3.38487204259021	0.00071211442253367	0.00380091748914232	AC018638.2
ENSG00000108352	56.3471665373241	1.64867057504284	0.487147427739325	3.38433599597093	0.00071350630583402	0.00380401408938964	RAPGEFL1
ENSG00000154917	103.222460720518	1.08046372906178	0.319368216066902	3.38312854788105	0.000716650795576537	0.00381210500757114	RAB6B
ENSG00000110057	437.039743835984	0.942915059802004	0.2787542442616	3.38260341936575	0.000718022371872541	0.0038179563260802	UNC93B1
ENSG00000205903	789.314715052655	0.605255795660971	0.178989395860195	3.38151761869583	0.000720866098604141	0.00383018007568996	ZNF316
ENSG00000108239	285.102840977796	0.615131158608045	0.181944244064462	3.38087726693957	0.000722548089916478	0.0038362173701419	TBC1D12
ENSG00000135636	1989.4608410505	1.38251693911454	0.409094726924565	3.37945431247142	0.000726298779621712	0.00384596404621531	DYSF
ENSG00000173715	181.876314029949	1.23836256822384	0.366415666750563	3.37966599301239	0.000725739679375296	0.00384596404621531	C11orf80
ENSG00000135541	245.258922116583	0.96448235790903	0.28543395354197	3.37900360465425	0.000727490542751663	0.00385082437520543	AHI1
ENSG00000147614	1110.3263453474	1.7793317441751	0.526746344759625	3.37796695103235	0.000730238563323435	0.00386391568000157	ATP6V0D2
ENSG00000269220	133.831993997632	2.61853691032055	0.775853740908738	3.37503935632704	0.000738051352534722	0.00389504935925255	LINC00528
ENSG00000283828	65.184330353643	0.766812225147793	0.227330095296819	3.37312234944778	0.000743209202236188	0.00391927163324777	AL137002.2
ENSG00000100650	4190.68724748144	0.910490149425373	0.270056173758148	3.37148429808079	0.000747643004774911	0.00394117472970772	SRSF5
ENSG00000213928	117.622530503467	1.79862584896202	0.533740722296494	3.36984939283476	0.000752092774901688	0.00396017689975387	IRF9
ENSG00000133619	236.652069546183	0.679434914499368	0.201667946011919	3.3690773766259	0.000754202531742826	0.00396386295094295	KRBA1
ENSG00000167395	685.150501511222	0.634739750554639	0.18839895358988	3.36912566901185	0.000754070397909287	0.00396386295094295	ZNF646
ENSG00000108840	920.879201080319	0.506493058713293	0.150345962751903	3.36885041302437	0.00075482381974446	0.00396476940661002	HDAC5
ENSG00000135604	168.158892193016	2.22497334670125	0.660882285067317	3.3666711863439	0.000760813449806305	0.00399114786971151	STX11
ENSG00000146872	448.957870739454	0.412914143368955	0.122646261201543	3.36670795606576	0.000760712022806751	0.00399114786971151	TLK2
ENSG00000107779	216.548895658697	0.451312874086307	0.134077240527316	3.3660662489124	0.0007624839359149	0.00399748016155756	BMPR1A
ENSG00000134899	72.5845355839447	0.942177548308143	0.279981575739973	3.36514124480523	0.000765044846526214	0.00400885780742156	ERCC5
ENSG00000168395	615.807826847336	0.491047150018273	0.146058934637322	3.36197954091331	0.000773858570529264	0.00404900544959841	ING5
ENSG00000188313	629.864978425552	1.03406378478633	0.307597111398218	3.36174738470682	0.000774509441504046	0.00404939689033298	PLSCR1
ENSG00000160179	277.13864903731	1.12982764329028	0.336203742027918	3.36054452123396	0.000777889923934454	0.00406103024158726	ABCG1
ENSG00000123130	350.900607270362	0.485852008183699	0.144702255974473	3.35759802023687	0.000786228613762209	0.00409695629387802	ACOT9
ENSG00000138463	257.528559980651	0.7414584679408	0.220888346669235	3.3567115654638	0.000788753497302106	0.00410554810017412	DIRC2
ENSG00000144589	280.199101642381	0.619029359895515	0.184436626014632	3.35632554808504	0.000789855338604088	0.00410976173406176	STK11IP
ENSG00000108465	147.285545943511	1.50851680681782	0.449515552790573	3.35587233289931	0.000791150811400644	0.00411345756563671	CDK5RAP3
ENSG00000146373	238.578546214745	0.655604794885775	0.195477177282044	3.35386874315172	0.00079690154784395	0.00414182582666843	RNF217
ENSG00000066084	1354.51953620717	0.567923120028845	0.169361215375816	3.35332454227264	0.00079847020822479	0.00414538133583173	DIP2B
ENSG00000131873	448.572732588572	0.961507643539349	0.286829588542067	3.35219127296671	0.000801746061336843	0.00415624921693757	CHSY1
ENSG00000070882	704.319883185766	1.27165823554898	0.379420338989972	3.35158162299409	0.000803513484070664	0.00416387617860283	OSBPL3
ENSG00000156265	68.1010365577426	1.39845738247722	0.417373393637625	3.35061459066411	0.000806324403737389	0.00417536456432558	MAP3K7CL
ENSG00000013619	42.7118087478086	1.34567805399683	0.401699264841394	3.34996394511241	0.000808220798831186	0.00418364367112211	MAMLD1
ENSG00000185650	3621.83900273172	0.649749638828356	0.194009724552709	3.34905706570308	0.000810870927439819	0.00419273055126018	ZFP36L1
ENSG00000237441	863.846403472912	0.797029917744989	0.238061613121303	3.34799847524711	0.000813974592073012	0.00420170315377669	RGL2
ENSG00000270804	61.1768848072092	0.993933481189147	0.296875038039597	3.34798603396415	0.000814011133919104	0.00420170315377669	AC010326.4
ENSG00000198625	1220.71693490378	0.85073212175964	0.254113242746053	3.34784646626943	0.000814421168736287	0.00420181549037191	MDM4
ENSG00000119917	719.218840815655	1.96875709349199	0.5882253251217	3.34694378057365	0.000817077793320862	0.00420780098765495	IFIT3
ENSG00000174886	130.109988328904	0.734471827261176	0.21947158834346	3.34654627874552	0.000818250198210996	0.00421229569265778	NDUFA11
ENSG00000144596	225.74034738663	1.97496707648385	0.590407943146032	3.34508893284885	0.000822561905744983	0.00423294210573525	GRIP2
ENSG00000232907	33.0376876774245	1.28961908132434	0.385551288692116	3.34487036912532	0.000823210363673605	0.00423385547041461	DLGAP4-AS1
ENSG00000057252	483.087836897615	0.553137668717723	0.16544002287748	3.34343322188344	0.000827486069753465	0.00424759820117787	SOAT1
ENSG00000144535	652.044641965453	0.537003460856626	0.160601974088186	3.34369153246995	0.000826716045544788	0.00424759820117787	DIS3L2
ENSG00000168487	185.600468941307	1.07788540811304	0.322390609031446	3.34341441070918	0.000827542171872689	0.00424759820117787	BMP1
ENSG00000155926	2392.19824210275	1.81557439227538	0.543118804932315	3.34286785098823	0.000829173763577285	0.00425295656407627	SLA
ENSG00000196470	268.375156432872	0.399855496307438	0.119618729321859	3.34274990692758	0.000829526241779071	0.00425321277650327	SIAH1
ENSG00000100836	647.65403131189	0.664030423090303	0.198886707675766	3.33873706719925	0.000841601835560551	0.00430727346419577	PABPN1
ENSG00000187498	2500.22531156832	0.86292580800475	0.25848565647665	3.33838952523348	0.000842655307880458	0.00431109569632146	COL4A1
ENSG00000145016	702.63974202542	0.620123035011396	0.18578240276945	3.33789974597837	0.000844142007636386	0.00431526002622216	RUBCN
ENSG00000241058	161.614186233237	0.794814704115011	0.238498653079615	3.33257523198543	0.00086046203081468	0.00438623484090775	NSUN6
ENSG00000103460	297.103046001773	0.829953456891725	0.24906699128331	3.33224990037988	0.000861468619347399	0.00438977430931681	TOX3
ENSG00000180071	58.6417792292498	1.65030014577752	0.495329950762572	3.33171887392807	0.000863113981680133	0.00439338141507639	ANKRD18A
ENSG00000134313	1778.76519616459	0.552122725004672	0.165761538560885	3.330825291549	0.000865889286724898	0.00440272603329669	KIDINS220
ENSG00000074181	555.739400650662	1.76926840251653	0.531420069846465	3.32932176051931	0.000870577663381184	0.00442336514979258	NOTCH3
ENSG00000134321	378.511059764683	3.24167658383771	0.973924467396166	3.32846816396808	0.000873249849152149	0.00443373767758399	RSAD2
ENSG00000113441	1467.19353261977	0.667939694545446	0.200712480005837	3.32784336343222	0.000875210606643405	0.0044404857159147	LNPEP
ENSG00000103528	174.392306917807	1.66651034348061	0.500813216561984	3.3276085541851	0.000875948542858257	0.00444262646610543	SYT17
ENSG00000077420	665.832991501054	1.30816319877674	0.393213727558217	3.32685027783792	0.000878335522905871	0.00445312625911779	APBB1IP
ENSG00000185986	103.956094808939	1.26492395876799	0.380382694083896	3.32539828557236	0.000882923090883565	0.00446750832885975	SDHAP3
ENSG00000233757	53.2375467130169	0.92725868178488	0.278845111808969	3.32535390622206	0.000883063656600503	0.00446750832885975	AC092835.1
ENSG00000243943	138.611274615947	0.545391765924362	0.164076152022534	3.32401606937649	0.000887310829482125	0.00448407726516506	ZNF512
ENSG00000117360	594.655130111772	0.840970747466471	0.253041234234473	3.32345338897301	0.000889102797209125	0.00448547724100035	PRPF3
ENSG00000172164	889.63636391878	1.2096326232785	0.363950305808022	3.32362029643839	0.000888570897515945	0.00448547724100035	SNTB1
ENSG00000185862	186.227516527271	1.92360026060874	0.578757510593884	3.32367222091833	0.000888405485065391	0.00448547724100035	EVI2B
ENSG00000213390	128.74886661459	0.842326686094498	0.253485216876327	3.3229814995699	0.000890608208723439	0.00448784697835738	ARHGAP19
ENSG00000133246	173.275247330396	2.04034332301442	0.614174742373324	3.32208927239507	0.000893461031823038	0.00449576544251972	PRAM1
ENSG00000160190	212.567833636829	1.4590870022772	0.439223597683164	3.32196860545212	0.00089384750405077	0.00449610091572443	SLC37A1
ENSG00000131797	530.178789217932	0.769945142727722	0.231892071416786	3.32027368604542	0.000899292393682648	0.00452025447364474	CLUHP3
ENSG00000141480	1315.30812441079	1.19072495819674	0.358647902002055	3.32003882233755	0.000900049308372969	0.00452082644745108	ARRB2
ENSG00000174669	168.480241540153	1.45832072418898	0.439305893263387	3.31960200523566	0.000901458645559618	0.00452467229486707	SLC29A2
ENSG00000079482	352.564292092716	0.746526816684737	0.224959174618704	3.31849909189109	0.000905026167911677	0.00453125459211904	OPHN1
ENSG00000182774	47.0246498942759	1.402387390275	0.422710858914583	3.31760436407047	0.000907929894398156	0.00454255743250665	RPS17
ENSG00000198909	1092.63395652807	0.771146981814156	0.23246812652712	3.31721596992435	0.000909193064186259	0.00454725908551925	MAP3K3
ENSG00000004660	143.431153953313	1.44545154152813	0.435869310157909	3.31624986628322	0.000912342179399438	0.00456033463592597	CAMKK1
ENSG00000135899	657.039440556677	1.20223286613424	0.362531646245489	3.31621495277725	0.000912456172619657	0.00456033463592597	SP110
ENSG00000070961	786.381634211911	0.531877507511867	0.16043173406985	3.31528865280666	0.000915485383409855	0.00457384826061093	ATP2B1
ENSG00000143001	78.7064891936555	1.81277614856291	0.546901623809872	3.31462930377606	0.000917647278828261	0.00458139314383754	TMEM61
ENSG00000165275	101.557628420637	0.772400038326774	0.233049443951614	3.3143183061494	0.000918668629221401	0.00458323713918512	TRMT10B
ENSG00000108557	775.805935019834	0.532089215093723	0.160641536588664	3.31227667758297	0.000925399761215508	0.0046119089836685	RAI1
ENSG00000189171	73.9685942360566	1.16993974274209	0.353312230760799	3.31134798312196	0.000928476709670114	0.0046206917030981	S100A13
ENSG00000198556	167.113389009955	0.853916124430083	0.25786897610704	3.31143411402707	0.000928190942644653	0.0046206917030981	ZNF789
ENSG00000224769	103.233661199954	1.10064871211014	0.33259507968578	3.30927539021318	0.000935377834475592	0.00465174282804823	MUC20P1
ENSG00000225484	247.193596076312	0.618740395590985	0.187021096320268	3.30839893340916	0.000938310450028147	0.00466138043001616	NUTM2B-AS1
ENSG00000165121	91.5296645363774	0.616535154266244	0.186414754044289	3.30733024554357	0.000941897793434771	0.00467589727326958	AL353743.1
ENSG00000136531	318.569313665206	1.70346457395315	0.515122538673525	3.30691135810071	0.00094330736664689	0.00467959007328463	SCN2A
ENSG00000172243	384.372924803816	2.14445385236182	0.64876246904221	3.30545300428329	0.00094823004506368	0.00470228465092057	CLEC7A
ENSG00000173275	71.9346022511117	0.923540254074768	0.279421256880877	3.30518967806551	0.000949121435922961	0.00470345374255936	ZNF449
ENSG00000090020	531.465472066197	0.842003001992617	0.254825538377816	3.30423319166788	0.000952365791560167	0.00470888862067294	SLC9A1
ENSG00000106868	442.602289554111	1.25999527225011	0.381341710239635	3.30411082348777	0.000952781598877973	0.00470888862067294	SUSD1
ENSG00000130827	464.036594994585	1.13723856673797	0.344170341877578	3.30428984825917	0.000952173329284643	0.00470888862067294	PLXNA3
ENSG00000212232	289.080659450629	1.84462542038598	0.558215002845924	3.30450706444936	0.0009514357803099	0.00470888862067294	SNORD17
ENSG00000272977	57.4384605027605	1.55040492929393	0.469207907926439	3.30430264090304	0.000952129877696645	0.00470888862067294	AL008721.2
ENSG00000131061	85.8986080160822	0.673433085875081	0.203851219291614	3.30355191504505	0.000954682909767744	0.0047127412318907	ZNF341
ENSG00000011347	119.188710832168	1.43272918417597	0.43378907362838	3.30282450913773	0.000957162683545244	0.00472166672560091	SYT7
ENSG00000121297	56.6858094102164	1.13591760459496	0.343936116993357	3.30269939233193	0.000957589815686057	0.00472211687784296	TSHZ3
ENSG00000102218	285.682372697344	0.766023912971291	0.231959680286499	3.3024011415482	0.000958608716323848	0.00472382752989729	RP2
ENSG00000196118	64.694861472776	0.94907966554391	0.287462285430479	3.30157976766464	0.000961419931538422	0.00473176343589633	CCDC189
ENSG00000247137	66.7062278255498	1.11050426073181	0.336359747733078	3.30153732191838	0.000961565412643561	0.00473176343589633	AP000873.2
ENSG00000064666	1070.66333939878	1.11824123733633	0.338778111765132	3.30080722012994	0.000964071001166777	0.00473746040035083	CNN2
ENSG00000005108	957.770922599973	0.866283179199921	0.26258661445549	3.29903784698347	0.000970168301969846	0.00476076654708344	THSD7A
ENSG00000134627	49.6021473637667	1.51007504146361	0.457785084935862	3.29865496093036	0.000971492427603849	0.00476227755916405	PIWIL4
ENSG00000112812	37.6356616516827	0.913729604135004	0.27719835507326	3.29630240371923	0.000979665020973939	0.0047923140326627	PRSS16
ENSG00000167207	158.387718632903	1.89450672717299	0.57487322757278	3.29552088409465	0.000982394013156416	0.0048023217771092	NOD2
ENSG00000091436	160.768996103226	1.19098212459399	0.361581839254179	3.29381068211441	0.000988390449180563	0.00482797451720198	MAP3K20
ENSG00000132424	1789.32494135985	1.07917028025584	0.327813804217896	3.29202207585659	0.000994698033619828	0.00485066238455122	PNISR
ENSG00000166145	1120.26954492363	0.540714843163111	0.164317486118073	3.2906713456812	0.000999486108398388	0.0048689449750426	SPINT1
ENSG00000270959	109.777457658747	0.707376769818165	0.214996775583028	3.29017385446782	0.00100125498772993	0.00487587248787499	LPP-AS2
ENSG00000174021	38.7389633300752	1.31826484074789	0.400988589794292	3.28753703795952	0.00101067893487735	0.00492006064592822	GNG5
ENSG00000070476	1112.24069460183	0.330082909353929	0.100487037857306	3.28483072436324	0.00102043658961806	0.00495617569845889	ZXDC
ENSG00000134013	72.9722144576612	1.571446106822	0.478428373325066	3.28460056810696	0.00102127043164062	0.00495617569845889	LOXL2
ENSG00000215424	43.0041243828921	1.25909164369151	0.383313150219434	3.28475984445282	0.00102069331602172	0.00495617569845889	MCM3AP-AS1
ENSG00000185684	209.792839125865	0.928840677377398	0.282827189101895	3.28412795222019	0.00102298466750565	0.00496106983113556	EP400P1
ENSG00000189007	75.8111163455459	0.862786548251044	0.262736157139696	3.28385159333933	0.00102398828862479	0.00496422460337102	ADAT2
ENSG00000274925	42.9664799068343	1.42138378777146	0.432969756856472	3.28287083627101	0.00102755735270146	0.00497981000400888	ZKSCAN2-DT
ENSG00000119682	1089.61566981175	0.317723100301188	0.096805206317131	3.28208690822203	0.00103041841321819	0.00498679947381566	AREL1
ENSG00000147852	235.476990137351	0.76433004744506	0.232907542435626	3.28168868836146	0.00103187459707617	0.00499041106305258	VLDLR
ENSG00000035681	358.177919841303	0.767829180545636	0.234056372468698	3.28053097827244	0.00103611885755842	0.00500577148399099	NSMAF
ENSG00000197182	427.500867684401	1.54711535329278	0.471836436079588	3.27892302287528	0.00104204055898393	0.00503265139771728	MIRLET7BHG
ENSG00000120071	2460.28590456729	0.507291060177142	0.15474954195046	3.27814256367583	0.0010449260720409	0.00504485427432107	KANSL1
ENSG00000140859	2093.41425571138	0.471024487818475	0.143697510134413	3.27788900014957	0.00104586513695462	0.00504592242980268	KIFC3
ENSG00000151338	125.467548071298	0.965997988625584	0.29475506212701	3.27729058037122	0.00104808446363842	0.00505489518843656	MIPOL1
ENSG00000134504	522.024797964902	0.593880815721492	0.18123711703038	3.27681672194081	0.00104984492696697	0.00506164946098376	KCTD1
ENSG00000196782	275.738023652221	0.829186101465	0.253227838492249	3.27446660841905	0.00105861649547991	0.00509694839381918	MAML3
ENSG00000151276	1726.55667112225	0.861154203427149	0.26309753890857	3.27313667394818	0.00106361033831489	0.00510874538652856	MAGI1
ENSG00000184304	343.149570202676	0.575243774710479	0.175739361884656	3.27327793012036	0.0010630788952985	0.00510874538652856	PRKD1
ENSG00000198040	388.947231015789	0.479474895239836	0.146484212075491	3.27321892541387	0.00106330085670108	0.00510874538652856	ZNF84
ENSG00000184226	273.885169225834	1.19881828030825	0.366274260748183	3.27300716643164	0.00106409779574221	0.00510934115790292	PCDH9
ENSG00000109685	954.581608665393	0.500642685945953	0.153036649832669	3.27139078445169	0.00107019915894176	0.0051333776784586	NSD2
ENSG00000265185	82.3700721809635	1.89267869450126	0.578700563164512	3.2705665329778	0.00107332290799209	0.00514309705639427	SNORD3B-1
ENSG00000143442	1849.22948358519	0.562334569521248	0.172019383340352	3.26901863383984	0.00107921194060157	0.00516251809218015	POGZ
ENSG00000260314	321.536149762955	1.67721117052687	0.51306169565048	3.26902433907181	0.00107919018009221	0.00516251809218015	MRC1
ENSG00000197879	1697.87257608619	0.828883975893837	0.253708074799469	3.26707763065479	0.00108663878526752	0.00519627710274694	MYO1C
ENSG00000105429	1372.77594353863	0.653130731367166	0.199918919107252	3.26697810434226	0.00108702087307454	0.00519633677475516	MEGF8
ENSG00000184922	1542.93991765203	1.76324260394194	0.539759243866988	3.26672053137909	0.00108801028895808	0.0051975319920019	FMNL1
ENSG00000223959	216.74138815918	1.27191622983775	0.389374754501479	3.26656059524507	0.00108862507126022	0.00519870240382047	AFG3L1P
ENSG00000196923	372.071021711737	1.80997094073799	0.554352763360114	3.26501653886807	0.00109457685146361	0.00522003254909326	PDLIM7
ENSG00000165072	57.2599791458477	1.57788611338648	0.483334241933562	3.26458582175804	0.00109624247052984	0.00522443148921324	MAMDC2
ENSG00000224078	1873.69372946209	0.717881095322806	0.219981594136728	3.26336891111269	0.00110096104052678	0.00524336425093699	SNHG14
ENSG00000100503	1488.06223517325	0.733978618461827	0.224930280704946	3.26313832073428	0.00110185726844138	0.00524407966723673	NIN
ENSG00000108852	33.5768231121402	1.5809680919879	0.484514938435179	3.26299143034454	0.0011024285341295	0.00524502293107501	MPP2
ENSG00000054392	135.121753205289	1.22413226959976	0.375189412702998	3.26270472500991	0.00110354433773876	0.00524855542769596	HHAT
ENSG00000030066	626.967022306611	0.513033127848273	0.157253657571916	3.26245593119926	0.00110451344300154	0.005251388060588	NUP160
ENSG00000145860	340.404053183846	0.979903502241765	0.300544174054334	3.26043086785843	0.00111243082051013	0.00528367057619997	RNF145
ENSG00000196724	125.063093747226	1.15394007563619	0.354010110392039	3.25962463150638	0.00111559753744516	0.00529334653356108	ZNF418
ENSG00000061936	856.466093097159	0.781207599828574	0.239720346613198	3.25882892656206	0.00111873105986889	0.00530463405419789	SFSWAP
ENSG00000082805	1187.37580922312	0.547834816079031	0.168163654002135	3.25774805102697	0.00112300063298613	0.00532128948404179	ERC1
ENSG00000173193	2286.84633957713	1.13115791632649	0.3473094283866	3.25691681213839	0.00112629435706629	0.00533330157157123	PARP14
ENSG00000065665	92.4615297002098	1.44703546540377	0.444560513443771	3.25497974211511	0.00113400454351433	0.0053661965255025	SEC61A2
ENSG00000272333	1366.05192293673	0.569482288817502	0.174962839056214	3.25487567468274	0.00113442014457625	0.00536635693559806	KMT2B
ENSG00000144655	1618.2544008388	1.35641268661233	0.41691114161894	3.25348150050664	0.00114000147856849	0.0053863237361651	CSRNP1
ENSG00000214176	715.717200150527	1.21194555273092	0.372535432395787	3.25323565851671	0.00114098829293105	0.00538836224733543	PLEKHM1P1
ENSG00000173214	559.68168300188	0.522224136766545	0.160548241362385	3.25275526119153	0.00114291889620427	0.00539385591196236	MFSD4B
ENSG00000111300	317.381040344732	0.627161617728374	0.192852153808803	3.25203325626403	0.0011458261432818	0.00540576166053651	NAA25
ENSG00000130684	279.796190059606	0.755327167218871	0.232326339671867	3.25114736575146	0.00114940263571567	0.00541932057575753	ZNF337
ENSG00000135334	565.993666939953	0.796012942425982	0.24500999893546	3.24889982402583	0.00115852269503096	0.00544920393758458	AKIRIN2
ENSG00000159189	313.193494845764	1.81779750512938	0.559903304871804	3.24662756821124	0.00116781098586194	0.00548738457561265	C1QC
ENSG00000273066	39.1677641679213	1.75392674009804	0.540220883933611	3.24668444382758	0.00116757765836547	0.00548738457561265	AL355987.4
ENSG00000141068	844.66898592797	0.576779023854221	0.177803714431937	3.24390874339697	0.00117901513192443	0.00552341677431708	KSR1
ENSG00000280063	47.8165937228676	1.57120139023492	0.484409061179335	3.24354252666063	0.00118053186091606	0.00552868002419017	AC012676.5
ENSG00000144802	2231.79593144104	1.44200856923447	0.44477370742387	3.24211738501041	0.00118645142542105	0.00555270325898621	NFKBIZ
ENSG00000182685	51.8951947882984	1.36634573191478	0.421605723956188	3.24081399819129	0.00119188925934894	0.0055744414827634	BRICD5
ENSG00000149485	167.138276633467	0.914389678322005	0.282213738207453	3.24006082811548	0.00119504203310928	0.00558547072589209	FADS1
ENSG00000232545	58.2956098684006	1.37055586842896	0.423133590982706	3.23906184154729	0.00119923568343622	0.00559948670655256	AC253536.3
ENSG00000134686	2464.36266536895	0.789787585348803	0.243963439679549	3.23731943764281	0.00120658267950209	0.00562631704514757	PHC2
ENSG00000173559	1564.36432461872	1.47892886743249	0.457169550198181	3.23496800430252	0.0012165636276594	0.00566346623882899	NABP1
ENSG00000259207	193.968358048479	1.26265072669384	0.390556469146284	3.23295304633889	0.00122517697933887	0.00569978926291369	ITGB3
ENSG00000033030	341.137015318969	0.310828849584866	0.0961810153438353	3.23170688595552	0.00123053209961039	0.00572091626601274	ZCCHC8
ENSG00000099331	2094.63096027415	1.05405987696075	0.326264025169962	3.23069598743427	0.00123489210165558	0.00573360239668948	MYO9B
ENSG00000143303	392.445742265637	0.472222698810172	0.146174889502184	3.23053227827558	0.00123559951951995	0.00573384920542092	RRNAD1
ENSG00000137161	478.232626189343	0.936405316636354	0.289911405491921	3.22997060100986	0.00123802947761986	0.005742388423891	CNPY3
ENSG00000161714	138.360062879124	0.778464507135565	0.241070323014813	3.22920091282962	0.00124136651122969	0.00575090370523492	PLCD3
ENSG00000163041	441.995477612636	0.996858673063539	0.308713007722457	3.2290789442852	0.00124189607562447	0.00575092784163518	H3F3A
ENSG00000182979	750.808405979986	0.774342812176695	0.239822932770353	3.22881053630589	0.0012430621871619	0.00575443242980216	MTA1
ENSG00000102007	222.32871647786	1.2555131824142	0.388896203417936	3.22840174673789	0.00124484013611147	0.00575887050792732	PLP2
ENSG00000114861	931.900366433332	0.937392652912472	0.290499515051834	3.22683035372783	0.00125169648251032	0.00578868448934623	FOXP1
ENSG00000048052	144.594403574683	1.37229315744086	0.425561633201522	3.22466371584541	0.00126120721030368	0.00582691822860974	HDAC9
ENSG00000143379	667.789720681921	0.349434973854541	0.108386385606003	3.22397478152631	0.00126424532592876	0.00583520191635996	SETDB1
ENSG00000278540	692.618173968464	0.535291664259998	0.166051466455489	3.22364912328845	0.00126568378926755	0.00583992398861586	ACACA
ENSG00000248905	598.428425846181	1.24808161907668	0.38720689018604	3.22329393073822	0.00126725443117092	0.00584525264036481	FMN1
ENSG00000182841	140.170501895099	1.13382098241247	0.351935752260423	3.2216703620764	0.00127445669911906	0.00586692427403894	RRP7BP
ENSG00000162909	2848.67107427632	0.710963169772666	0.220749458398535	3.22067911255806	0.00127887251217215	0.00587955155285423	CAPN2
ENSG00000142102	1694.98617562244	1.61797187252156	0.502408502063612	3.22043091602917	0.00127998038550242	0.00588272122908745	PGGHG
ENSG00000100147	118.449403379872	0.70839318757066	0.220160156824334	3.21762664865781	0.00129255947864408	0.00592676309893335	CCDC134
ENSG00000167460	1193.4338225677	1.0981567132315	0.341361716684921	3.2169884892075	0.00129543796039031	0.00593629800688637	TPM4
ENSG00000080815	1196.92595937674	0.365021693209747	0.113543212999136	3.21482617558591	0.00130523533576217	0.00597535121637263	PSEN1
ENSG00000205593	270.804790139411	0.54923130629286	0.170843108021426	3.21482857958765	0.0013052244054361	0.00597535121637263	DENND6B
ENSG00000134775	956.002219809682	0.786615225555749	0.24469473784206	3.21467977813024	0.001305901123432	0.00597645309060239	FHOD3
ENSG00000161551	191.508212918222	0.935233163812769	0.290948300412119	3.21443075105798	0.00130703437105281	0.00597969288077819	ZNF577
ENSG00000127951	1140.11586120091	1.02171162480037	0.317917990069721	3.21375844310134	0.00131009837729132	0.00598786511259382	FGL2
ENSG00000063127	86.6865168327139	1.26428677503799	0.393417255872928	3.21360274915432	0.00131080888844871	0.0059891654737408	SLC6A16
ENSG00000145868	654.513676342225	0.414478563512058	0.129016352053514	3.21260489011609	0.00131537107939305	0.00600102647342935	FBXO38
ENSG00000197629	739.671024092029	1.42554164262681	0.443798073690076	3.21214022128074	0.00131750053205977	0.00600585165685032	MPEG1
ENSG00000274602	113.441319597805	1.10622418485197	0.344527455634443	3.21084478685414	0.00132345396863915	0.00602540134232443	PI4KAP1
ENSG00000196312	382.916123610609	0.915356266350058	0.285118219509187	3.21044466371102	0.00132529782880626	0.00603145636866015	MFSD14C
ENSG00000198915	81.864335173074	1.04342442637402	0.325157289236023	3.20898365472787	0.00133205064440135	0.00605669469910693	RASGEF1A
ENSG00000170500	324.731625332557	1.54182561499862	0.480705815637472	3.20742034908394	0.00133931142549673	0.00608577224662524	LONRF2
ENSG00000172890	1108.29742013132	0.575640419260613	0.179597084423373	3.20517686079819	0.00134979513341778	0.00612153863894212	NADSYN1
ENSG00000163138	135.166622968656	0.660756753289538	0.206172878789157	3.20486747418055	0.00135124680661727	0.00612417113289241	PACRGL
ENSG00000160796	2811.22907661795	1.18666785486802	0.370295089211469	3.20465458344313	0.00135224654775401	0.00612672710759703	NBEAL2
ENSG00000091073	164.997854749526	0.86836193214991	0.270993419534624	3.20436538142197	0.00135360574198229	0.00613090951241272	DTX2
ENSG00000260236	29.6124870680638	1.35249722756818	0.4222045227323	3.20341719414914	0.00135807088538276	0.00614717275518231	AC099778.1
ENSG00000100083	921.666652721225	0.462095431135015	0.14433243654621	3.20160486577158	0.00136664321182772	0.00618000544068377	GGA1
ENSG00000112246	721.005753621655	1.15255918208125	0.360039850487177	3.20119892429047	0.00136857014686713	0.00618672916231672	SIM1
ENSG00000111011	805.544255802836	0.463811496024388	0.144953373921737	3.19972887471255	0.00137556920998152	0.00620288796699274	RSRC2
ENSG00000112715	3292.33844676428	0.850851539744763	0.265864809391944	3.20031651308323	0.00137276744966976	0.00620288796699274	VEGFA
ENSG00000121390	577.614677802109	0.405927629882637	0.126843710479469	3.20021882321348	0.00137323285337973	0.00620288796699274	PSPC1
ENSG00000130222	275.169908635511	1.28494074067169	0.401535774840617	3.20006540184801	0.00137396406091392	0.00620288796699274	GADD45G
ENSG00000179314	178.402565934925	0.56143158023701	0.175444815922123	3.20004656328072	0.00137405387043549	0.00620288796699274	WSCD1
ENSG00000262943	119.59583421464	1.67585851856059	0.523759074130327	3.1996744330268	0.00137582904548018	0.00620288796699274	ALOX12P2
ENSG00000065526	2595.68329465996	0.466050594573603	0.145668415808323	3.19939358156303	0.00137717019309536	0.0062056524822845	SPEN
ENSG00000138061	179.23967995197	1.33231205594643	0.416542400423627	3.19850285251022	0.0013814316640398	0.00621968986235971	CYP1B1
ENSG00000129682	67.9232032324895	1.11995476281406	0.350187568818548	3.19815682376314	0.00138309042957511	0.00622434966369927	FGF13
ENSG00000153208	518.870979626956	0.974061342967208	0.304585194728304	3.19799307328805	0.001383876043926	0.0062258922564978	MERTK
ENSG00000228327	55.6926944216578	1.48734801204345	0.465166076077407	3.19745589486182	0.00138645611803885	0.00623219873914246	AL669831.1
ENSG00000146830	1695.11535787779	0.587090803766727	0.183652976250882	3.19673993719939	0.00138990176724835	0.00624301244272991	GIGYF1
ENSG00000187609	347.657595556449	0.893044628559404	0.279375509626531	3.19657449485542	0.00139069910472095	0.00624459875863042	EXD3
ENSG00000221968	249.883505371083	0.976943234507475	0.305690660747812	3.19585568011	0.00139416828061649	0.00625218879017138	FADS3
ENSG00000260916	122.923602886323	0.661596336762709	0.20701536213151	3.19588039240498	0.0013940488806923	0.00625218879017138	CCPG1
ENSG00000165879	183.747961778485	1.55437752397822	0.486442291693288	3.19539964045372	0.00139637337525264	0.00625474686786275	FRAT1
ENSG00000183049	295.209611021209	1.38190978517183	0.432480668102416	3.19530995740271	0.00139680739914458	0.00625474686786275	CAMK1D
ENSG00000189143	802.464324066729	1.69659809461391	0.531199195800787	3.19390185080434	0.00140363830442508	0.00627947412430844	CLDN4
ENSG00000072864	346.706252343182	1.09586225041483	0.34323695067508	3.19272807971135	0.00140935594333743	0.00630020197373005	NDE1
ENSG00000049449	103.350394031634	1.06806155684298	0.334590720424766	3.19214339084797	0.00141221206791926	0.00630292101257924	RCN1
ENSG00000085265	1043.56525253489	1.67771768056028	0.52559746529663	3.19202011298406	0.00141281494410213	0.00630292101257924	FCN1
ENSG00000253200	65.8832950370428	0.916166175805587	0.287022954511182	3.19196134457565	0.00141310242774378	0.00630292101257924	AC037459.3
ENSG00000163975	131.173220245122	1.71155483118665	0.536262298105254	3.19163744539565	0.00141468784764337	0.00630599126506597	MELTF
ENSG00000278259	771.886520687611	0.893664545001332	0.280011500830327	3.19152799921189	0.00141522393479822	0.00630638139439878	MYO19
ENSG00000261888	87.428456482397	0.989081936051628	0.310091154340949	3.18964898613045	0.0014244569391521	0.00633547614917409	AC144831.1
ENSG00000221829	102.708292469945	0.897759200878181	0.281481660355701	3.18940566054537	0.00142565663348247	0.00633680259567816	FANCG
ENSG00000161929	114.302095198126	1.44667167598289	0.454059047808927	3.18608710246792	0.00144211172606049	0.00639578825132003	SCIMP
ENSG00000196428	1411.63150892216	0.528083632219819	0.165781261110169	3.18542414675494	0.0014454199039626	0.00640238135784819	TSC22D2
ENSG00000008710	1086.9684574276	0.721124515748634	0.226548115225315	3.18309651365422	0.00145709036531765	0.006445951367527	PKD1
ENSG00000105499	275.088408677102	1.14676035961574	0.36028472647771	3.1829280436807	0.00145793841386999	0.00644767416187424	PLA2G4C
ENSG00000187783	823.795758140671	1.52850346411199	0.480242535168798	3.18277401974556	0.00145871414160657	0.00644907613737318	TMEM72
ENSG00000052749	574.895404100926	0.752703466984481	0.236543226742678	3.18209689344986	0.00146212894155666	0.00645605238358828	RRP12
ENSG00000270049	43.5216384699967	1.36339647888036	0.428546316176611	3.18144486935336	0.00146542411022945	0.00646857066427497	AC009061.2
ENSG00000125482	184.19584737635	0.474306805430628	0.149176032476226	3.17951079377459	0.00147523875077212	0.00650576587111204	TTF1
ENSG00000167566	521.46634738356	0.613002597939203	0.192797162970917	3.17952084197252	0.00147518760413135	0.00650576587111204	NCKAP5L
ENSG00000122435	113.512849976386	0.820540124705988	0.258109793723232	3.17903521935259	0.00147766135645878	0.00651440608668987	TRMT13
ENSG00000215440	164.266850657515	1.05274016157467	0.331251285741049	3.17807117101317	0.00148258353010301	0.00653200935434606	NPEPL1
ENSG00000110063	311.134548386442	0.765964112319071	0.241041494465075	3.17772719597062	0.00148434342868936	0.00653566685372495	DCPS
ENSG00000172005	1331.66967481926	1.71059567368199	0.5382996202908	3.17777611055697	0.00148409304693174	0.00653566685372495	MAL
ENSG00000172687	42.4451398968413	0.999513519094624	0.314559182886871	3.1775054535734	0.00148547896180667	0.00653657237059156	ZNF738
ENSG00000197343	820.106206575789	0.37517481771034	0.118112024635073	3.1764320260321	0.00149098726163522	0.00655331303002944	ZNF655
ENSG00000135823	491.758475182855	0.378443042770115	0.119189724155669	3.17513145911676	0.00149768634018176	0.00657793572527815	STX6
ENSG00000138448	1501.50435756261	0.674061417796656	0.212302880395014	3.17499892861786	0.00149837054494866	0.00657888553761188	ITGAV
ENSG00000024048	1502.12825031125	0.515700952070807	0.162575610845144	3.1720683649285	0.00151357371646994	0.00662907566350495	UBR2
ENSG00000105519	196.911575820868	1.01945664328706	0.321367844376883	3.1722422175241	0.0015126678543306	0.00662907566350495	CAPS
ENSG00000164828	1177.16403532759	0.835269682475033	0.263333657038502	3.17190628751609	0.00151441867387073	0.00663071072436893	SUN1
ENSG00000256223	106.598844091015	0.783912430188525	0.247219538440065	3.17091616275538	0.00151958992881038	0.00664714213103459	ZNF10
ENSG00000127507	381.09152681288	1.7943245636923	0.566416440485947	3.16785395945233	0.00153568642013497	0.0067092030393653	ADGRE2
ENSG00000146197	97.1396613003844	2.00104696575476	0.632632399324872	3.16304850635254	0.00156126315609793	0.0068061391353739	SCUBE3
ENSG00000167992	72.2419479341421	1.70427211736374	0.539155710433178	3.16100170022212	0.00157227580721231	0.00684353732928726	VWCE
ENSG00000178852	100.328539712683	1.0106563785269	0.319746888455142	3.16080129320378	0.00157335791405022	0.00684400956486138	EFCAB13
ENSG00000263327	155.661100063203	0.85891667108582	0.271795928750785	3.16015282139629	0.0015768640680823	0.0068529001339008	TAPT1-AS1
ENSG00000173064	2950.81546682373	0.47102771102159	0.149166285425092	3.15773574222393	0.00158999619260411	0.00689717879414413	HECTD4
ENSG00000243679	192.060761420844	1.2564163664316	0.398038899907995	3.15651652821373	0.00159665838195636	0.00691747037391157	AC018638.5
ENSG00000244486	50.1431761122717	1.43321600477517	0.454070007303532	3.15637672984886	0.00159742392650294	0.00691747037391157	SCARF2
ENSG00000261934	52.1453778801055	1.18694051267175	0.376049660311625	3.15633980812043	0.00159762616858175	0.00691747037391157	PCDHGA9
ENSG00000197976	788.071760857219	0.735940508481451	0.23324795643147	3.15518523609306	0.0016039623457242	0.00693321980996305	AKAP17A
ENSG00000280383	70.5174770918456	1.34666874918754	0.426817712097171	3.15513792192615	0.00160422249390496	0.00693321980996305	Z95331.1
ENSG00000145416	168.285981185691	1.79965894334941	0.570428768370193	3.15492317908741	0.00160540370585841	0.00693619259393464	MARCH1
ENSG00000251022	223.431125668265	0.911655710487061	0.289114545713648	3.15326822535593	0.0016145338195747	0.00695966251375434	THAP9-AS1
ENSG00000163728	377.837133528692	1.00017266661388	0.317243757430458	3.15269455485857	0.00161770980556372	0.00697008340680977	TTC14
ENSG00000174353	66.4959807740153	1.17334247504952	0.372183717180841	3.15258948977448	0.00161829209525579	0.00697045605612779	STAG3L3
ENSG00000170382	232.989163676466	0.975960248234616	0.309798019931242	3.1503114463134	0.00163096495621728	0.00701998352177336	LRRN2
ENSG00000125450	328.462801568146	0.658046507118949	0.208966370755294	3.14905458108158	0.00163799598952042	0.00704266333536191	NUP85
ENSG00000169439	661.538533515258	0.675810598366629	0.214608256509673	3.14904286236614	0.00163806167626669	0.00704266333536191	SDC2
ENSG00000233791	69.3560767260581	1.99416524980083	0.633789720716179	3.14641463030898	0.00165285505589884	0.00709293957942216	LINC01136
ENSG00000175029	1035.17997126301	0.502648445246219	0.159770535476138	3.14606472181031	0.0016548338118329	0.00709740956697946	CTBP2
ENSG00000272734	194.497018021641	1.73424268093998	0.551373552534931	3.14531350473164	0.00165908935973613	0.00710915492487971	ADIRF-AS1
ENSG00000050628	1612.53147283261	1.20714198120475	0.383807484733998	3.14517571756416	0.00165987099821577	0.00711033710052272	PTGER3
ENSG00000213918	803.207762281013	1.29178285622111	0.410739474751867	3.14501754914472	0.00166076867307461	0.00711201546596282	DNASE1
ENSG00000111642	286.17579528857	0.499600548354357	0.158956027035515	3.14301104319078	0.00167219531166054	0.0071547205807122	CHD4
ENSG00000235244	79.8906489490122	1.99261485245316	0.634038938464708	3.1427326171452	0.00167378659287054	0.00715686305023325	DANT2
ENSG00000259494	23.9650965241318	0.979571315779582	0.311759861987818	3.14207001996254	0.00167757912166313	0.00717089841029552	MRPL46
ENSG00000088448	1190.24996858819	0.470656121513949	0.149832208890848	3.14122127009967	0.00168244868734827	0.00718952768858033	ANKRD10
ENSG00000087589	178.845700557197	1.32798799050037	0.422803240575764	3.14091251687652	0.00168422333233445	0.0071944449454444	CASS4
ENSG00000249087	34.8500912449575	1.75446150610772	0.558621633910021	3.14069738729509	0.00168546086714129	0.0071958379383964	ZNF436-AS1
ENSG00000235954	169.958311987823	0.906365784151017	0.288640301779798	3.14012207776334	0.00168877445099045	0.00720779599467965	TTC28-AS1
ENSG00000161328	66.7075255624774	0.9351106100211	0.297987372422031	3.1380880418541	0.00170053789922083	0.00725139894605572	LRRC56
ENSG00000068650	2727.88383230244	0.33313575034405	0.106177662605879	3.1375313994302	0.00170377024107244	0.00725738658004484	ATP11A
ENSG00000132321	165.417552121179	0.766592462812818	0.244336845916719	3.13744110077491	0.001704295124667	0.00725738658004484	IQCA1
ENSG00000141258	1259.91777654665	0.575730864232936	0.183500720635215	3.13748557629615	0.00170403658095452	0.00725738658004484	SGSM2
ENSG00000116213	241.283684861774	0.453129812346393	0.144453303825878	3.13686015027105	0.00170767560331063	0.00726420917002848	WRAP73
ENSG00000268575	94.7030834670534	0.972271233408408	0.309967562481672	3.13668703145639	0.00170868415217214	0.00726630081530191	AL031282.2
ENSG00000184925	103.995227340393	1.29849993230659	0.414014914535247	3.13636027765864	0.00171058923472811	0.00727220261597896	LCN12
ENSG00000183943	571.981584106605	0.868903652724481	0.277072447702582	3.13601608506808	0.00171259810376097	0.00727854194098413	PRKX
ENSG00000089639	833.871046020695	1.69974452726481	0.542173255826503	3.13505786019208	0.0017182021866374	0.00728693952999556	GMIP
ENSG00000158234	126.281022534504	0.906342852034963	0.289079428101513	3.13527274488966	0.0017169439899175	0.00728693952999556	FAIM
ENSG00000163482	593.934366230166	0.535977487934775	0.170958355612198	3.13513478774085	0.0017177516616677	0.00728693952999556	STK36
ENSG00000184005	47.5888194368098	1.82804795181668	0.583091417102174	3.13509665585826	0.00171797496685263	0.00728693952999556	ST6GALNAC3
ENSG00000100058	150.221005130434	1.01892544917675	0.325283446376039	3.13242330812875	0.00173369714378066	0.00734158076638925	CRYBB2P1
ENSG00000161912	138.712071070487	1.45264247124567	0.46387633537356	3.13152959198891	0.0017389825998279	0.00735875980585776	ADCY10P1
ENSG00000167394	184.983306706464	0.776258140704554	0.247889223033157	3.13147191800559	0.00173932419338967	0.00735875980585776	ZNF668
ENSG00000146414	709.650890600125	0.74593749220612	0.238264382427952	3.13071338907183	0.00174382258179272	0.00737418908969398	SHPRH
ENSG00000155849	685.669574215291	1.34672155510838	0.430753260723342	3.12643380307069	0.00176940334254384	0.00747028276060776	ELMO1
ENSG00000109118	897.44913202284	0.64360837922248	0.205878798299107	3.12615181621289	0.00177110094303281	0.00747520509099318	PHF12
ENSG00000131067	378.885432248845	0.912625381910743	0.291973049058938	3.12571788681263	0.00177371618393603	0.00748118709187501	GGT7
ENSG00000204623	219.601667615958	0.96349373357019	0.308253697970065	3.12565182482825	0.00177411464288436	0.00748118709187501	ZNRD1ASP
ENSG00000172071	305.140715509155	0.846227389334683	0.270760116023871	3.12537681605985	0.00177577426805094	0.00748594016027832	EIF2AK3
ENSG00000174171	85.7249662063461	1.29743228983718	0.415267195376325	3.12433128425041	0.0017820968873774	0.00750809114163588	AC020659.1
ENSG00000140400	1824.09881432393	0.427694857846793	0.136934960907539	3.12334304557606	0.00178809205608281	0.00752883684230854	MAN2C1
ENSG00000260267	283.752327821563	0.717436126237659	0.229736565978678	3.12286432584809	0.00179100287868439	0.00753883517108497	AC026471.1
ENSG00000173369	322.3344961935	1.65510647804512	0.530054926613165	3.122518808797	0.00179310647702204	0.00754543069753155	C1QB
ENSG00000166927	234.294436779555	1.56332081962695	0.500731088204739	3.12207661248255	0.0017958019970756	0.0075522525506688	MS4A7
ENSG00000260565	365.67712328623	1.13930297649628	0.364945537568991	3.12184383479657	0.00179722244847604	0.00755370714592667	ERVK13-1
ENSG00000205978	342.344446910722	1.26522734674071	0.405495570340148	3.12020016810389	0.00180728182591442	0.00758918016443572	NYNRIN
ENSG00000164949	104.092877272085	1.00145102277959	0.321233365784316	3.11751869340992	0.0018238038018349	0.00764485916815648	GEM
ENSG00000164171	558.179356669536	0.853845994667672	0.273930948326366	3.11701178667255	0.00182694267694015	0.00765345265050704	ITGA2
ENSG00000234745	10582.7012786692	1.24691450062072	0.400083912513058	3.11663244040091	0.00182929491699592	0.00765747874416273	HLA-B
ENSG00000221869	2959.19573626659	0.861259920973348	0.276367703016855	3.11635517309641	0.00183101594861671	0.00765910539172934	CEBPD
ENSG00000142961	396.402541288739	0.707262606662261	0.22701143521476	3.11553735605067	0.00183610090768175	0.00767580810618427	MOB3C
ENSG00000226149	37.8938053490971	1.46424423902379	0.470071254549386	3.11494103256202	0.00183981685797136	0.00768677123513204	AL356124.1
ENSG00000100906	4292.11458289808	0.947875814841679	0.304310359516181	3.11483255564711	0.00184049356704047	0.00768731404011346	NFKBIA
ENSG00000196440	200.603620575025	1.45243700190083	0.46632527949604	3.11464350264366	0.00184167347871373	0.00768995765881685	ARMCX4
ENSG00000175489	226.072997563455	1.6079272149566	0.516336539748417	3.11410696546879	0.0018450258838977	0.00769884696686176	LRRC25
ENSG00000197766	133.61747356876	1.91651227471113	0.615442424028027	3.11403991646804	0.00184544521504546	0.00769884696686176	CFD
ENSG00000108639	832.719466605625	0.500991288499804	0.160998752670789	3.11177124163336	0.00185968544573127	0.00775135418960449	SYNGR2
ENSG00000179094	5556.10424312487	0.7481911925498	0.240467445894027	3.11140324948403	0.00186200478583593	0.00775642230639032	PER1
ENSG00000196511	130.82812946029	0.841999185677937	0.270633446898117	3.11121627917231	0.00186318421938325	0.00775903641596834	TPK1
ENSG00000047410	1594.28918842367	0.500645262750361	0.160984528024038	3.10989676396484	0.00187152742927023	0.0077914729428813	TPR
ENSG00000188315	173.066056674129	0.89390907411215	0.28745465144487	3.1097394654043	0.00187252430412576	0.00779331533206159	C3orf62
ENSG00000253301	176.681334602423	1.89848414856241	0.610671029407213	3.10884921199766	0.00187817545624912	0.00781452167487612	LINC01606
ENSG00000272398	3362.66355193821	0.602847554539494	0.194001542973404	3.1074369064278	0.00188717263928875	0.00784499116965123	CD24
ENSG00000115648	38.916518020009	1.49181965983232	0.480366550607027	3.10558605287389	0.00189902355675191	0.00788088370858695	MLPH
ENSG00000130147	1259.38224445579	0.989507136527579	0.318631826985451	3.10548743949787	0.00189965688674392	0.00788088370858695	SH3BP4
ENSG00000186409	294.313238877558	0.426556570956751	0.137356263434761	3.10547593746499	0.00189973076950005	0.00788088370858695	CCDC30
ENSG00000281195	94.8295771428697	1.39644272980483	0.449781236386817	3.10471539680652	0.00190462192648468	0.00789884355883423	AC007878.1
ENSG00000015285	484.013882975878	1.55481584177625	0.501077731902389	3.10294340136259	0.0019160628060449	0.00794160583437067	WAS
ENSG00000261451	48.6802314496838	1.31091998709945	0.422618280825197	3.10190080878607	0.00192282375549319	0.00795789790358516	AC104964.2
ENSG00000258727	137.254212207371	1.12870173798982	0.364098599684302	3.09998923085253	0.00193527678932353	0.00799766501502044	AL135999.1
ENSG00000091136	4682.13743507982	0.536131026447531	0.17297143726809	3.09953501523246	0.00193824665917562	0.00800758442002645	LAMB1
ENSG00000231721	718.24474317512	1.23499112207224	0.398462253345179	3.09939300825666	0.00193917602415523	0.00800907042408881	LINC-PINT
ENSG00000243970	185.673537083099	1.25552193352324	0.405099628685374	3.09929174113945	0.0019398390169369	0.00800945572367572	PPIEL
ENSG00000171680	199.55587660619	1.12456593368912	0.362874245419094	3.09905138732105	0.00194141343946601	0.00801360291998022	PLEKHG5
ENSG00000140470	117.565805318264	1.51423007705312	0.488814301477265	3.09776140443703	0.00194988345527987	0.00804080937656811	ADAMTS17
ENSG00000160360	114.528312976127	1.19298106088479	0.385118425000469	3.09769926194347	0.00195029233758427	0.00804080937656811	GPSM1
ENSG00000196123	312.19229711954	1.37713693209047	0.444693953994991	3.09681955357996	0.00195608905301678	0.00805584578188744	KIAA0895L
ENSG00000168014	640.754661381346	0.574725306891225	0.185604217542206	3.09650995274681	0.00195813288448635	0.00806131485299959	C2CD3
ENSG00000106829	650.440953510452	0.760756331313522	0.245710540176891	3.09614854440449	0.00196052120342985	0.00806642306087805	TLE4
ENSG00000184557	992.15828153305	1.47765066240448	0.477247809346333	3.09619160835616	0.0019602364807609	0.00806642306087805	SOCS3
ENSG00000164104	764.446421668419	1.18331205741582	0.382200471360749	3.0960507536866	0.00196116789991592	0.00806672308511349	HMGB2
ENSG00000054267	798.64410305495	0.660710780344263	0.213514425707064	3.09445499130228	0.00197174849076116	0.00809130532154441	ARID4B
ENSG00000229180	437.271350461834	0.82678081984339	0.267276485173507	3.09335413217018	0.00197907817578957	0.00811498053109313	AC006001.3
ENSG00000277072	126.048422685563	1.06328250876469	0.343924410840478	3.09161686478214	0.00199069605399427	0.00815002790422405	STAG3L2
ENSG00000170689	184.566894457776	1.02253690155752	0.330797945009038	3.09112229076751	0.00199401491819747	0.00815656271709714	HOXB9
ENSG00000125485	278.262064289947	0.546162713635831	0.176699275004376	3.09091655085912	0.00199539704147409	0.00815976934441077	DDX31
ENSG00000184445	197.121483727331	1.0464268672606	0.338692476705989	3.08960765068597	0.0020042106048975	0.00819104560879475	KNTC1
ENSG00000145911	157.568961726231	1.59704505817203	0.517080984095409	3.08857820591862	0.0020111675213641	0.00821231605659538	N4BP3
ENSG00000109320	921.320303277028	0.348274141689997	0.112847024856419	3.08625009948756	0.00202698250820484	0.00826968864853505	NFKB1
ENSG00000082068	294.211928624315	0.455739040013473	0.147678738289291	3.08601661480015	0.00202857486569142	0.00827378417080235	WDR70
ENSG00000090686	642.59067928666	0.395730062784974	0.128324700307818	3.08381832831652	0.00204362348014159	0.00832741466826331	USP48
ENSG00000230457	32.0269990213272	1.57609403086204	0.511140707125749	3.08348368441392	0.00204592328416404	0.0083294434801726	PA2G4P4
ENSG00000167302	406.631100821592	0.914374322351447	0.296580101618202	3.08306025037564	0.0020488366919213	0.00833707526822621	TEPSIN
ENSG00000104312	317.513700586206	0.921915259140296	0.299114460532854	3.08214874499201	0.00205512115995332	0.00835560892080772	RIPK2
ENSG00000113073	1607.17345297341	2.27321872808275	0.737545327622205	3.08214104672245	0.00205517431169735	0.00835560892080772	SLC4A9
ENSG00000183935	44.9761775875694	1.13278837933876	0.367667225322616	3.08101538924167	0.00206295986215635	0.00838483743916049	HTR7P1
ENSG00000141543	1742.11032638715	0.91611411453754	0.297373985932896	3.08068007920594	0.00206528424111791	0.00839185871268111	EIF4A3
ENSG00000184349	205.764660807662	1.54851942464446	0.502852564031934	3.07947007812436	0.00207369199576646	0.00842115417922608	EFNA5
ENSG00000119866	121.717961193599	1.83446769231572	0.59580578186194	3.07896926844661	0.00207718107538563	0.00843045286918205	BCL11A
ENSG00000058453	403.345900528463	0.748256240088578	0.243052829984099	3.07857448167763	0.00207993530113081	0.00843919492023031	CROCC
ENSG00000158747	256.084413265247	0.729731266990352	0.23704541288165	3.07844500393132	0.0020808393304903	0.00844042704771008	NBL1
ENSG00000165995	149.816444448788	1.19762995841561	0.389116572565291	3.07781791590142	0.00208522283742168	0.00845089301565621	CACNB2
ENSG00000120254	185.260815073039	1.20035476262834	0.390148365870985	3.07666228448404	0.00209332319298011	0.00847639135083738	MTHFD1L
ENSG00000249709	27.2616087620343	1.02279175053566	0.332604572214941	3.07509828780917	0.00210433193336152	0.00851116301816158	ZNF564
ENSG00000176444	565.231623777297	0.685451884493235	0.222975842387696	3.07410828524381	0.00211132783041645	0.00853700257918461	CLK2
ENSG00000239763	37.8767262523899	1.53127386128716	0.498528009116936	3.07159042878969	0.0021292165888849	0.00859697186189915	AC009120.1
ENSG00000159882	75.46257293729	0.739757763221831	0.240845768916606	3.0714999335445	0.00212986211543416	0.00859710923941685	ZNF230
ENSG00000148053	485.713301831255	1.05297622615662	0.342847168463179	3.07127000895651	0.00213150303569975	0.00860126325456453	NTRK2
ENSG00000140968	706.0333356209	1.72679088486739	0.56230521789157	3.07091385589875	0.00213404710895197	0.00860905833708916	IRF8
ENSG00000104413	128.32000330122	1.15495919394091	0.376153561407502	3.07044598918393	0.00213739340671337	0.00861514160119933	ESRP1
ENSG00000001461	670.750003218877	0.474837112087487	0.154679965401265	3.06980358351958	0.00214199588847047	0.00863121817025115	NIPAL3
ENSG00000188641	650.429407763698	0.663834076197698	0.216295873292626	3.06910190237241	0.00214703342835147	0.00864656057553517	DPYD
ENSG00000164199	390.180433202347	0.966047625208114	0.314795423493403	3.06881089466778	0.00214912582835093	0.00865130245913042	ADGRV1
ENSG00000186812	501.242908440254	0.429143710235959	0.139861146721061	3.06835543892574	0.00215240439373178	0.00866066668074486	ZNF397
ENSG00000221890	38.2687641339021	1.20339342814815	0.392216422800629	3.06818725119998	0.00215361623983811	0.00866066668074486	NPTXR
ENSG00000236008	70.8167527142011	1.10542871971055	0.36034787499771	3.06767098242935	0.00215734002888567	0.00867316084246601	LINC01814
ENSG00000168778	278.216997527792	0.596537412233731	0.194467696993698	3.06753986114754	0.00215828673160987	0.00867448632352862	TCTN2
ENSG00000139668	766.44448038447	0.601874932188214	0.19639489558663	3.06461596361972	0.00217949662055309	0.00873101714794745	WDFY2
ENSG00000198467	182.786334180517	1.5428380314787	0.503520930631855	3.06409910218157	0.00218326573478952	0.00873610462963743	TPM2
ENSG00000279765	83.7300948586454	1.42608888060061	0.465437711155347	3.06397364549738	0.0021841815046003	0.00873610462963743	AC013394.1
ENSG00000172765	641.910125309517	0.441480095507932	0.144125832636716	3.06315729408987	0.00219014905840254	0.00875250301650976	TMCC1
ENSG00000173611	149.452056166406	0.864450082720427	0.282244564568056	3.06276963754244	0.00219298806972017	0.00876135813361634	SCAI
ENSG00000107282	127.079679273376	0.882715147785319	0.288396833813673	3.06076573765585	0.00220771753408546	0.00880519171963332	APBA1
ENSG00000205041	30.5975058283388	1.41128339751512	0.461129905996641	3.06048985147668	0.00220975249337146	0.00881080836764303	AC118344.1
ENSG00000236144	144.399985171121	1.3398751100566	0.437918816380244	3.05964270074476	0.00221601189584442	0.00882825481543687	TMEM147-AS1
ENSG00000198046	82.5386080920018	1.01388555368222	0.331656236638011	3.05703750353061	0.00223536305992388	0.00889526443800449	ZNF667
ENSG00000162341	815.539267054929	0.31609357634872	0.103409438943894	3.05671880223834	0.00223774094373726	0.00890143057677633	TPCN2
ENSG00000239779	68.4896856863021	1.01259226588849	0.331274076922206	3.05666013862677	0.00223817889529158	0.00890143057677633	WBP1
ENSG00000134531	257.597951145604	1.41116905451723	0.461765976981034	3.05602648281554	0.00224291444347675	0.00891018201775634	EMP1
ENSG00000178209	4574.7501486316	0.827563976350708	0.270794604225064	3.05605785137025	0.00224267979864608	0.00891018201775634	PLEC
ENSG00000246067	141.80391971341	0.640684413711526	0.209696469885161	3.05529422628045	0.00224839830572633	0.00892944400570803	RAB30-AS1
ENSG00000267519	3015.06697788601	1.46397308195982	0.479472272962379	3.05330081532096	0.00226338924325804	0.00897377026817956	AC020916.1
ENSG00000140836	1193.83513496661	0.778719295641823	0.255105113993046	3.05254286538156	0.00226911320000551	0.00899139303237811	ZFHX3
ENSG00000135835	226.948468927532	1.05013112356238	0.344065357738171	3.05212687050441	0.00227226038241679	0.00900132677272405	KIAA1614
ENSG00000015475	204.764247730429	0.907209953702902	0.297382776149326	3.05064726831173	0.00228348665080177	0.00903815845259633	BID
ENSG00000180353	1517.64162958001	1.70624768695333	0.559414485123156	3.05005989713995	0.00228795731602389	0.00905075742993243	HCLS1
ENSG00000172322	105.800436921007	2.25083024212581	0.738291446102299	3.04870150400459	0.00229832719880945	0.00907390679249146	CLEC12A
ENSG00000120458	183.219950207702	1.006251350212	0.330092227511893	3.04839455868663	0.00230067635393985	0.00908063134756887	MSANTD2
ENSG00000089902	703.993225447497	0.497883959124243	0.163345718792821	3.04803800677343	0.00230340792599124	0.00908886108097415	RCOR1
ENSG00000163785	421.958309144126	0.452664672336516	0.148582455350689	3.04655533702228	0.00231479866355415	0.00912612294192591	RYK
ENSG00000146021	501.482877071358	1.51439589170926	0.497207828045008	3.04580058134599	0.00232061693289655	0.00914137110103462	KLHL3
ENSG00000171045	326.444248646898	0.425472480637956	0.139745114956526	3.04463222754024	0.002329649970277	0.00917334078272693	TSNARE1
ENSG00000265982	18.4474926502471	1.71190884686631	0.562311494651486	3.04441375136272	0.00233134267136235	0.00917334078272693	AC103810.3
ENSG00000275395	621.108492122283	1.33354062338643	0.438025233118867	3.04443790575997	0.00233115547351621	0.00917334078272693	FCGBP
ENSG00000100941	839.571170470614	0.881242503693406	0.289633223546941	3.04261539094662	0.00234531878826388	0.00921543791062097	PNN
ENSG00000133985	161.143460982486	1.45267825887023	0.477622438867729	3.0414782486225	0.00235419574089769	0.00923740941146542	TTC9
ENSG00000145908	74.0686221190384	1.12519797537213	0.37000150359799	3.04106325090686	0.00235744302126384	0.0092424125588255	ZNF300
ENSG00000047634	165.897726384567	0.961660584503836	0.31625574875881	3.04076870785119	0.00235975025403519	0.00924887895775877	SCML1
ENSG00000127054	851.19947312723	0.417431878864854	0.137330641227848	3.03961210064026	0.00236883027444205	0.00927412554396568	INTS11
ENSG00000241839	349.011386757165	1.20205380755743	0.395777912092573	3.03719275591172	0.0023879270214354	0.00933913038137954	PLEKHO2
ENSG00000169344	15042.8233950456	2.02962983732085	0.668326546462381	3.03688346372621	0.00239037850861918	0.00934547593233511	UMOD
ENSG00000105737	125.941277052034	1.56009754819522	0.513738346313948	3.03675510965622	0.00239139653474313	0.00934685679231407	GRIK5
ENSG00000005801	281.418883154786	0.415025888891097	0.136674880204147	3.03659230043726	0.00239268840908299	0.00934930693254524	ZNF195
ENSG00000160679	683.521245937404	0.400990314611593	0.132094750252943	3.03562642605973	0.00240036566910696	0.0093740947061041	CHTOP
ENSG00000007237	259.514088133051	1.59028857524508	0.523906200807299	3.03544522434468	0.0024018084618555	0.00937712445576963	GAS7
ENSG00000101911	264.87845512861	0.490418971241299	0.161581471112039	3.03511886521473	0.00240440905236626	0.00938206685185048	PRPS2
ENSG00000121966	4295.43246749141	1.37770603996846	0.454146646102879	3.03361491665925	0.00241642659544247	0.0094211152261025	CXCR4
ENSG00000154359	375.786906040604	0.722186128879456	0.23812180117307	3.03284338234349	0.00242261297768652	0.00944261598372463	LONRF1
ENSG00000107290	1999.35105438561	0.36682251357076	0.120998537380138	3.03162766685619	0.00243239035299392	0.00947295557977188	SETX
ENSG00000241288	92.1852655660723	1.26459653120177	0.417437958868544	3.02942390440349	0.00245020620136625	0.00952877559065405	LINC02614
ENSG00000112159	1666.27900351818	0.741909749418485	0.244926144670713	3.02911618690578	0.00245270335696015	0.00953152390671645	MDN1
ENSG00000126456	579.108391283673	0.550704547079791	0.181929487812774	3.02702191767025	0.00246976049902526	0.00958122595358612	IRF3
ENSG00000167595	238.694558545803	0.462325863817591	0.152774394971664	3.02619993293603	0.00247648490676983	0.00959936622670997	PROSER3
ENSG00000186193	25.3309738840819	1.45534438797051	0.481102370259271	3.02502019931061	0.00248616522654065	0.00963157809863184	SAPCD2
ENSG00000279342	56.7706979650266	1.31036151694265	0.433237626702119	3.02457920591374	0.00248979268406071	0.00964297392430013	AP000866.6
ENSG00000233937	85.7083662856111	0.792857287116154	0.262160493187383	3.02432024549728	0.00249192505785436	0.00964857460434438	AC008443.1
ENSG00000074660	222.078607727054	1.71264293171223	0.566386394088225	3.02380662669212	0.00249615932501767	0.00965433396160206	SCARF1
ENSG00000127578	46.309547916447	1.14104306513865	0.377405325066857	3.02338888550796	0.00249960803097324	0.00966235614722374	WFIKKN1
ENSG00000081320	1464.21799629039	1.43725140527168	0.475399175620636	3.0232517828735	0.00250074084580188	0.00966407794148669	STK17B
ENSG00000108799	1164.0956039292	0.290944749611759	0.0962390675551914	3.02314597390408	0.00250161541681374	0.00966480108408476	EZH1
ENSG00000107890	281.596829827298	0.8020437563699	0.265353463046466	3.02254866833773	0.00250655773566325	0.00968123494661803	ANKRD26
ENSG00000102678	230.955014948092	1.22977383875206	0.407238940676793	3.01978449484299	0.00252954601358224	0.00975662205897195	FGF9
ENSG00000272578	121.784178662418	1.64947137400441	0.546333396600559	3.01916628979279	0.00253471363832971	0.00977119249829377	AP000347.1
ENSG00000025293	901.454392944791	0.369299768490504	0.122335004092791	3.01875796898156	0.00253813211728373	0.00978168844213047	PHF20
ENSG00000231890	43.0794276505288	1.10360550585278	0.365621157261725	3.01843994510082	0.00254079754709984	0.00978913771482777	DARS-AS1
ENSG00000272556	64.3389439730611	1.35577745533482	0.449389807157948	3.0169296983149	0.00255349024585537	0.00982723450428079	GTF2IP13
ENSG00000149532	1283.80219315782	0.2718737935854	0.0901427189659184	3.0160371986138	0.00256101839261664	0.00985098702648355	CPSF7
ENSG00000132677	582.980107159207	1.89392632457802	0.628107473405034	3.01529022463442	0.00256733464071007	0.00986718362868858	RHBG
ENSG00000185883	28.6628406587385	1.5311015638328	0.507774981630879	3.01531508881195	0.00256712416568824	0.00986718362868858	ATP6V0C
ENSG00000077274	71.9432464374872	1.49897679929676	0.497183123654646	3.01493901940643	0.00257030927571696	0.00987591639991932	CAPN6
ENSG00000102901	370.697515959512	0.792516646306924	0.262886528841571	3.01467195675339	0.00257257334982349	0.00987921571296596	CENPT
ENSG00000231365	150.607855383317	1.05227846425437	0.349545082120924	3.01042274109391	0.00260884308501126	0.0099993797525009	WARS2-AS1
ENSG00000067057	797.016492126572	1.24101474330327	0.412411184655532	3.00916849367176	0.00261963789383881	0.0100270866184263	PFKP
ENSG00000080823	288.011401651622	0.872647894692506	0.290150508717092	3.00756975595508	0.00263345678773826	0.0100760631093228	MOK
ENSG00000152213	68.9701188710965	1.92649548051405	0.641363792156653	3.00374842495553	0.00266675735133415	0.0101824936454119	ARL11
ENSG00000071909	222.885821722719	1.24869356307119	0.415767127636031	3.00334846136349	0.00267026494626838	0.0101903514874015	MYO3B
ENSG00000141562	431.914654948773	0.507802208104509	0.169101937044846	3.00293548955527	0.00267389104438663	0.0101986527924665	NARF
ENSG00000167280	630.078724472255	0.851470010214444	0.2835743078944	3.00263453532441	0.00267653640649359	0.0102059737832637	ENGASE
ENSG00000168826	61.6508157463709	0.730035389932571	0.243180590626895	3.00202984148782	0.00268185884603897	0.01021795488251	ZBTB49
ENSG00000186166	280.198058958608	1.11443869467447	0.371208514309143	3.00219055252154	0.00268044334470316	0.01021795488251	CCDC84
ENSG00000213793	109.937697784076	1.05974981616956	0.353010677829812	3.00203331719182	0.00268182822570882	0.01021795488251	ZNF888
ENSG00000116396	1058.21489261496	1.62786259693592	0.542275044180377	3.00191317008946	0.00268288688556268	0.0102191023365282	KCNC4
ENSG00000265666	108.193007966247	1.08502446464503	0.361570110189045	3.00086880543786	0.0026921052632954	0.0102514376751544	RARA-AS1
ENSG00000148400	1882.73729718141	0.781027411850142	0.260294923432484	3.00054799974894	0.00269494275038353	0.0102566865532328	NOTCH1
ENSG00000170545	108.180561716897	0.946458936456386	0.315424158062424	3.00059114771126	0.0026945609529318	0.0102566865532328	SMAGP
ENSG00000159588	64.7212574035666	1.30180582902652	0.433904530711001	3.00021257416549	0.00269791247098731	0.0102652101297999	CCDC17
ENSG00000132122	262.520499418398	0.377265196009483	0.125792855219851	2.99909875922706	0.00270779519599872	0.0102972390209754	SPATA6
ENSG00000241684	393.531857329341	1.35256926926883	0.451042198779023	2.99876435714941	0.00271076874899693	0.0103029292410357	ADAMTS9-AS2
ENSG00000269821	2003.46717366514	1.60223719163661	0.534610169884928	2.99701966384494	0.00272633126915524	0.0103453417848997	KCNQ1OT1
ENSG00000248932	72.5078755280452	0.706241788127732	0.235686039302855	2.99653636768963	0.00273065664531893	0.0103506094567415	AC097103.2
ENSG00000279520	157.552750657267	1.58639950222402	0.529421281432855	2.99647852827242	0.00273117471304891	0.0103506094567415	AC093525.8
ENSG00000125845	77.2917490543819	1.05424684125309	0.35191179632319	2.99577011134032	0.00273752729382518	0.0103669874098478	BMP2
ENSG00000076864	2715.42940963199	0.620595901377945	0.207219176500959	2.99487678629527	0.00274555724251216	0.0103796856714831	RAP1GAP
ENSG00000166261	144.324819741087	0.799945860405703	0.267096691925867	2.99496730804786	0.00274474257906745	0.0103796856714831	ZNF202
ENSG00000271780	96.4036024601948	0.519722972432711	0.173543379735365	2.99477268003672	0.00274649443475824	0.0103796856714831	AL118558.3
ENSG00000068885	113.652544210167	0.640138515648278	0.213784829906865	2.99431215922642	0.00275064367237944	0.0103899246077331	IFT80
ENSG00000273142	107.278017630605	1.0369782032331	0.346338945975066	2.99411375845601	0.002752433003934	0.0103938908413398	LINC02604
ENSG00000242622	36.1345739072656	1.52953955122563	0.510863503729229	2.99402783729943	0.00275320823725954	0.0103940264789559	AC092910.3
ENSG00000143458	426.806612009854	0.507994214000172	0.169763055061467	2.99237200824549	0.00276818715560792	0.0104421634614145	GABPB2
ENSG00000182511	285.827208865541	1.55952379089088	0.521197325881245	2.99219453640524	0.00276979700562367	0.0104454335037723	FES
ENSG00000054654	11495.4200395638	0.677864562630164	0.226557540799885	2.99201942357289	0.00277138629516987	0.0104486242756217	SYNE2
ENSG00000213983	881.508954675921	1.0257230803498	0.342955044712259	2.99083829255343	0.00278212778236931	0.0104834989258456	AP1G2
ENSG00000095951	699.663350002561	0.491636279144224	0.164518002520501	2.98834335216877	0.00280494246211998	0.0105581488821807	HIVEP1
ENSG00000131584	743.495087313701	0.560387198643372	0.187568048035265	2.98764744055988	0.00281133654630338	0.0105793845033403	ACAP3
ENSG00000157540	1836.17062426998	0.381608156668454	0.127744037495995	2.98728742373135	0.00281464962751932	0.0105861848885217	DYRK1A
ENSG00000101825	486.279899368583	1.44672770412525	0.484369293590998	2.98682786722412	0.00281888391021335	0.0105964408806656	MXRA5
ENSG00000156738	204.283625941877	3.16487048812591	1.06033172035107	2.98479280340499	0.00283770467541125	0.0106501041194893	MS4A1
ENSG00000106976	587.677745254765	0.686649158293068	0.230127822067104	2.98377289684185	0.00284718011573987	0.0106685781575658	DNM1
ENSG00000123146	1786.97874559291	1.42519077437037	0.477710194860441	2.98337944156023	0.00285084322656406	0.0106794577464066	ADGRE5
ENSG00000174227	771.643944726058	0.781952614209615	0.262176964423985	2.98253744728337	0.00285869674435162	0.0107003241557081	PIGG
ENSG00000228906	29.3098835365952	1.30016152977793	0.435944816319574	2.98239933382952	0.00285998685150565	0.0107023037384397	AL353804.1
ENSG00000158023	126.811334449805	0.933944917197496	0.31324864862277	2.98148107359339	0.0028685777735322	0.0107315952416416	WDR66
ENSG00000134744	695.474157481926	0.437178410727954	0.146661082810445	2.98087537846009	0.002874257333387	0.010749982402258	TUT4
ENSG00000155755	71.6247845503106	1.01937719683804	0.342250652773031	2.97845216240993	0.00289708249177607	0.0108152105023579	TMEM237
ENSG00000146247	1111.91713223608	0.514645383866638	0.172821840376183	2.9778955179878	0.00290234904279887	0.0108291202740736	PHIP
ENSG00000237296	117.978494524884	1.50182362100513	0.504392508442993	2.97748994258678	0.00290619179375653	0.0108405811696532	SMG1P1
ENSG00000204706	41.083579573865	1.36047784832657	0.457092382445934	2.97637392477764	0.00291678983597093	0.0108743432256471	MAMDC2-AS1
ENSG00000183397	55.521388520552	1.59423011107485	0.535889081734643	2.9749255310715	0.00293059681394642	0.0109112121405628	C19orf71
ENSG00000082014	141.21871870389	1.34059428530096	0.450658708940553	2.97474398853301	0.00293233158896399	0.0109120301242045	SMARCD3
ENSG00000105357	1205.28107939658	0.501591938627712	0.168630627418674	2.97450081462585	0.00293465676629012	0.0109177929286247	MYH14
ENSG00000169105	96.9423390209991	0.82639781576371	0.277921372965632	2.97349501028085	0.00294429193710276	0.0109420566597218	CHST14
ENSG00000185101	505.503412173388	1.3012603133774	0.437615510607812	2.97352420523225	0.00294401185577136	0.0109420566597218	ANO9
ENSG00000144061	157.828611430922	0.594153546472077	0.199943485250853	2.97160743060291	0.00296245209604212	0.0109921124355387	NPHP1
ENSG00000125386	826.123525517249	0.41462841138655	0.139629819969062	2.96948324848101	0.00298301075956378	0.0110392598759429	FAM193A
ENSG00000111879	133.212595377032	0.727479843748101	0.24501083939854	2.96917412116925	0.00298601344028508	0.0110445574735512	FAM184A
ENSG00000114529	126.01274219907	1.1613485970154	0.391134110552368	2.96918260433823	0.002985931002991	0.0110445574735512	C3orf52
ENSG00000205885	143.731803566166	1.28888828994672	0.434115547058695	2.96899822795901	0.00298772319403168	0.0110479748513654	C1RL-AS1
ENSG00000114631	92.2041467230342	0.87796270245731	0.295722937180933	2.96886914091531	0.00298897854096545	0.0110497105725567	PODXL2
ENSG00000266405	49.6022233855667	1.81592150841937	0.611911280352195	2.96762221375325	0.00300112946824628	0.011091713773416	CBX3P2
ENSG00000213654	469.036696492386	1.64003326903017	0.552675706276478	2.96744230007775	0.00300288638770037	0.0110952903350012	GPSM3
ENSG00000122694	242.094640468351	1.58146586883911	0.533079694146354	2.96665936858012	0.00301054291652516	0.0111206576099388	GLIPR2
ENSG00000151726	10137.1604427396	0.868536511249339	0.292900278879219	2.96529765889192	0.00302390192955912	0.0111641379274348	ACSL1
ENSG00000169026	119.199620849927	1.13703202499219	0.383468237229726	2.96512700297267	0.00302557995192073	0.0111674005103842	SLC49A3
ENSG00000128731	1999.37706913557	0.401684697063439	0.135523434408554	2.96395010070733	0.00303717532041777	0.0111977728674945	HERC2
ENSG00000131697	372.404857526639	0.823205799336755	0.277781615885527	2.96349993037695	0.0030416213067987	0.011206015186657	NPHP4
ENSG00000172915	533.393931787615	0.611045064167657	0.206188166308155	2.96353120117684	0.00304131227739698	0.011206015186657	NBEA
ENSG00000013810	358.470861972912	1.41380691113558	0.47727599971264	2.96224178879058	0.00305407850064251	0.0112313077793704	TACC3
ENSG00000198911	1682.58854433509	0.718379980411592	0.242580807445884	2.96140485298636	0.0030623909769205	0.0112559881685033	SREBF2
ENSG00000128641	337.257793160556	1.05117983918847	0.354988494928043	2.9611659369455	0.00306476768237848	0.0112617796253422	MYO1B
ENSG00000164176	65.7043065166764	1.26288775864011	0.426614887725639	2.96025243135043	0.00307387063642642	0.011289327919937	EDIL3
ENSG00000188227	154.015432676171	0.87878719109956	0.29692495369437	2.95962727337531	0.0030801144502598	0.0113004512150842	ZNF793
ENSG00000107099	3016.5307501762	0.795315907839706	0.268860808107025	2.95809535588064	0.00309546351833132	0.0113390103189734	DOCK8
ENSG00000122966	1013.54006956814	0.476064720580677	0.161050703054312	2.95599281190428	0.00311664354341742	0.0114047088956027	CIT
ENSG00000146826	278.761094070739	0.688375548250493	0.232887415538621	2.95582973712177	0.0031182917896091	0.0114064796262541	C7orf43
ENSG00000166377	686.43857103842	0.620786952093125	0.210025213575338	2.95577345941107	0.00311886078989567	0.0114064796262541	ATP9B
ENSG00000170561	177.228443324091	1.02367556311161	0.346435062328651	2.95488440526406	0.00312786221126094	0.0114160474631666	IRX2
ENSG00000185818	249.227792828975	1.33709409438074	0.452497670604128	2.95491928741996	0.003127508593389	0.0114160474631666	NAT8L
ENSG00000184381	534.484305324149	1.00895762636395	0.341667304851645	2.95304119544611	0.0031465996843113	0.011475498044548	PLA2G6
ENSG00000196756	126.785118160436	0.966222767324029	0.327275993193781	2.95231788282108	0.00315398055870892	0.0114934714035481	SNHG17
ENSG00000182636	71.9599907841024	1.20641238606708	0.408840424707609	2.9508148244633	0.00316936866080784	0.0115375851896161	NDN
ENSG00000128710	159.474005325094	1.40587093521956	0.476489743890494	2.95047470222707	0.00317286026573875	0.011547305844168	HOXD10
ENSG00000261270	61.1353258623313	1.83731779488666	0.622893649239173	2.94964926537754	0.00318134856597611	0.0115692135253642	AC012181.2
ENSG00000185499	821.380156567917	1.75034344808585	0.593448405680313	2.94944502560304	0.00318345203762916	0.0115738692001625	MUC1
ENSG00000277142	35.8766930202295	1.58910120621171	0.538980232940184	2.94834784115	0.00319477368438452	0.0116060266740987	LINC00235
ENSG00000158528	791.271045390547	0.49927274113573	0.169392911813203	2.94742404384842	0.00320433462232127	0.0116325948966526	PPP1R9A
ENSG00000169992	176.022966669255	0.81039695659956	0.275280780861216	2.94389224726925	0.00324112821243965	0.0117299340074884	NLGN2
ENSG00000225830	606.724161489626	0.453291280585466	0.153978198729201	2.94386662739615	0.00324139651604612	0.0117299340074884	ERCC6
ENSG00000173372	269.876700348448	1.4323660626203	0.486595839379918	2.94364634199421	0.00324370428567478	0.0117322455755857	C1QA
ENSG00000147799	194.866555701417	0.867277928484344	0.294675050865809	2.94316714610255	0.00324872964301387	0.0117411199123649	ARHGAP39
ENSG00000156284	345.783591888231	1.88544493566476	0.640888442124578	2.94192376041986	0.00326180220587297	0.0117793127207959	CLDN8
ENSG00000176834	240.896365937198	0.59413901173141	0.20196103471515	2.94184971160103	0.00326258224160888	0.0117793127207959	VSIG10
ENSG00000148841	1046.98478950387	1.61315457886104	0.548376450125978	2.94169193168389	0.00326424487380075	0.011782289776833	ITPRIP
ENSG00000184863	1704.22369518464	0.504173096003777	0.17145160825045	2.94061456260766	0.00327561847645112	0.0118172748679564	RBM33
ENSG00000102265	152.915268514416	1.67885036498483	0.570988935736942	2.94025025689515	0.00327947255016403	0.0118281438129184	TIMP1
ENSG00000173085	98.6061027050951	0.650759024596721	0.221380624611994	2.93954823615338	0.00328691104085924	0.0118458555045988	COQ2
ENSG00000198947	168.916976984163	0.844561192533445	0.287332159570562	2.93932010184903	0.00328933161934835	0.0118515410652021	DMD
ENSG00000108474	212.93572657212	0.868898612037417	0.295692395702318	2.93852200687691	0.00329781244637012	0.0118760105490568	PIGL
ENSG00000089916	1263.64869559959	0.283886497650859	0.0966352241788018	2.93771241349418	0.00330643580473597	0.0118784859887926	GPATCH2L
ENSG00000137807	56.370566423875	1.23966645532695	0.421926574958885	2.93810944581471	0.00330220426440384	0.0118784859887926	KIF23
ENSG00000150977	641.039906944342	0.744453523707241	0.25337116725784	2.93819352755974	0.00330130876072477	0.0118784859887926	RILPL2
ENSG00000197530	787.37415523283	0.482804379651612	0.164339068606459	2.93785515365052	0.00330491392268069	0.0118784859887926	MIB2
ENSG00000138670	380.692031605067	1.1077788788727	0.377144827610608	2.93727713539387	0.00331108064076221	0.0118822092970785	RASGEF1B
ENSG00000155099	111.607004220687	0.909229955301107	0.309621642396396	2.93658398122266	0.00331848953121459	0.011901694979425	PIP4P2
ENSG00000119772	838.028939739117	0.621202670978549	0.211583669235186	2.93596700172569	0.00332509691434868	0.0119223508081684	DNMT3A
ENSG00000099954	129.517665753108	1.05333043511825	0.358800555786798	2.93569900639772	0.00332797067212681	0.0119296123608951	CECR2
ENSG00000198270	279.655113076126	0.859453887225137	0.292809000825035	2.93520310100951	0.00333329431297911	0.0119426056947435	TMEM116
ENSG00000171291	115.395376514264	0.911099762430702	0.310415979818513	2.9350929773763	0.00333447756348594	0.0119438012904583	ZNF439
ENSG00000026297	594.632099639929	1.49401910941941	0.509204557969971	2.93402540498766	0.00334596820289758	0.0119739128383395	RNASET2
ENSG00000117569	256.866827257612	0.485006030463028	0.165313676389279	2.93385303053173	0.00334782690447964	0.0119763609287733	PTBP2
ENSG00000212743	28.4015990563511	1.51874200465848	0.518288847142931	2.9303003779274	0.00338634490040669	0.0120956640914504	AL137145.1
ENSG00000127084	874.253618342749	1.38277327045455	0.471952169251567	2.92990129200462	0.00339069691988457	0.0121044222660865	FGD3
ENSG00000164983	366.720514046041	0.454317045258407	0.155065517066592	2.92983929536896	0.00339137344804856	0.0121044222660865	TMEM65
ENSG00000154803	595.418613363793	0.383472194113813	0.130892772704947	2.92966667440242	0.00339325779370089	0.0121080739395028	FLCN
ENSG00000187764	2669.34220356597	0.919944057246987	0.314101397761519	2.92881236378786	0.00340259756385061	0.0121321631118883	SEMA4D
ENSG00000116260	732.334367985137	0.792326258875461	0.270932146763991	2.92444535777313	0.0034507065674756	0.0122679547399802	QSOX1
ENSG00000185189	719.199327000527	0.502210295684497	0.171838207079397	2.92257644106152	0.0034714839704269	0.012333285137332	NRBP2
ENSG00000115604	288.685908398511	1.38689227417154	0.474809465393236	2.92094487422006	0.00348971568975865	0.0123729812988292	IL18R1
ENSG00000177576	69.6164627594488	0.995823243836835	0.340931954001655	2.92088562585132	0.00349037938908576	0.0123729812988292	C18orf32
ENSG00000062822	170.962677459494	0.551031817924594	0.188771362965416	2.91904348873905	0.00351107237616158	0.0124369278247558	POLD1
ENSG00000126870	525.379346678303	0.65830543427884	0.225548731842225	2.91868382013044	0.00351512558651576	0.0124481487709887	WDR60
ENSG00000235142	1468.07354613846	0.560839732808763	0.192241464613744	2.91737130663053	0.00352995282661818	0.0124880741795231	LINC02532
ENSG00000171729	448.397411867373	0.729924348278031	0.250262065834567	2.91663998634352	0.00353823909188322	0.0124953788979619	TMEM51
ENSG00000243927	405.35348002204	0.654788862122125	0.224515904383772	2.91644756267633	0.00354042229781103	0.0124968107167776	MRPS6
ENSG00000144681	32.2795937061271	1.01658964544623	0.348708200057222	2.91530180615027	0.00355344724964121	0.0125353129450092	STAC
ENSG00000196867	131.375484889969	0.781753072997174	0.268159614583327	2.91525282139102	0.00355400507851247	0.0125353129450092	ZFP28
ENSG00000131238	738.390185484546	0.595326435529201	0.204267710536719	2.91444219923435	0.00356324786026585	0.0125584611851285	PPT1
ENSG00000183087	896.337431960012	1.58958235481499	0.545556890996252	2.91368761177633	0.00357187137613564	0.0125856991671907	GAS6
ENSG00000155066	790.263977945441	1.52139244533614	0.522258624638072	2.9131016197013	0.00357858125519328	0.012603024515722	PROM2
ENSG00000126883	1758.10513665842	0.441622564053568	0.1517169975391	2.91083116075873	0.00360468746976974	0.0126854320744663	NUP214
ENSG00000103855	207.148419564478	0.520757954557968	0.178934574563751	2.91032605536183	0.00361051878122295	0.0126932441973527	CD276
ENSG00000109472	212.868981446877	1.22800062328753	0.421969537034878	2.9101641599925	0.00361238963636278	0.0126966464744061	CPE
ENSG00000268912	43.4795970764002	0.860587018664665	0.295766110301642	2.90968771840351	0.00361790048905252	0.0127096609134406	AC012313.5
ENSG00000100068	201.678258563295	1.63921857215095	0.563501414758261	2.90898750068651	0.00362601356802681	0.0127349799532573	LRP5L
ENSG00000015479	241.994588455366	1.15599825750667	0.397419706676944	2.90875927410003	0.00362866149062524	0.0127410968772978	MATR3
ENSG00000249850	86.1779059315658	1.44731640982874	0.49761799797513	2.90848887242433	0.00363180101153431	0.0127489364347468	KRT18P31
ENSG00000105325	1069.96701027903	0.524582577148511	0.180394399710656	2.90797595706915	0.00363776304537867	0.012763491553526	FZR1
ENSG00000197930	476.631141171632	0.384421818713048	0.132207261147625	2.90772091771719	0.00364073088786964	0.0127643480180946	ERO1A
ENSG00000170037	445.867810538115	0.439669042216057	0.151215744167323	2.90756127701593	0.00364258971544402	0.0127676810793885	CNTROB
ENSG00000171408	185.786287797511	0.772423883362637	0.265685834686436	2.90728289776629	0.00364583317805307	0.0127730017326515	PDE7B
ENSG00000231969	25.3286376996916	1.12865219602719	0.388220372928567	2.90724617956838	0.0036462611864721	0.0127730017326515	AC007364.1
ENSG00000261659	78.7864020386819	1.01719610643088	0.349888937296636	2.90719710743098	0.0036468332708488	0.0127730017326515	Z92544.2
ENSG00000204406	751.661042160863	0.413603139668348	0.142272549557605	2.90711835104131	0.0036477515857027	0.0127730360008454	MBD5
ENSG00000279425	67.4594411320312	1.42686457336302	0.491002606770239	2.90602239924708	0.00366055243897305	0.0128114779037894	AC092279.2
ENSG00000180806	98.393738479871	0.696701843648052	0.239808861124414	2.90523811497774	0.00366973803663283	0.0128372348984874	HOXC9
ENSG00000124789	859.935677049874	0.286312153230503	0.0985781782041361	2.90441716865173	0.00367937546949791	0.0128620442678455	NUP153
ENSG00000164548	766.179561140209	0.728818721511607	0.250974021732358	2.90396080232092	0.00368474289152707	0.0128737078310087	TRA2A
ENSG00000176293	157.046878508934	1.19362218592115	0.411520020132444	2.90052033321974	0.00372543667170018	0.0129868371354904	ZNF135
ENSG00000248333	266.554189468722	0.560746717353891	0.193381819892442	2.89968683543145	0.00373535653866712	0.0130085156247513	CDK11B
ENSG00000119681	365.091245703698	1.36911826398274	0.472296844494988	2.89885117789999	0.00374532620737106	0.0130346233453384	LTBP2
ENSG00000255197	90.3390930909937	1.45649417621492	0.50245155420669	2.89877534265874	0.00374623214265943	0.0130346233453384	AC090559.1
ENSG00000125772	672.023710701952	0.92716287774711	0.319911197277202	2.89818826486316	0.00375325217420805	0.0130514400982416	GPCPD1
ENSG00000113108	242.47406129092	1.0033704787338	0.346552929937018	2.89528782491076	0.00378811019630259	0.0131433961623441	APBB3
ENSG00000068078	1411.331300287	0.62100600724962	0.214516689695365	2.89490765558386	0.00379270088465008	0.0131528321996289	FGFR3
ENSG00000277534	89.0865803632413	0.753541278001705	0.26035020469249	2.89433718284087	0.00379959904433193	0.0131735050466739	AC007996.1
ENSG00000100599	1192.26912571703	0.971460674825737	0.335731067022268	2.89356800799523	0.00380891796047342	0.0132025585814339	RIN3
ENSG00000171606	485.457593756609	0.482687692878853	0.166844861024034	2.89303302430947	0.00381541178108381	0.0132188995276473	ZNF274
ENSG00000197119	941.312760536726	1.13417414466564	0.392131065613901	2.89233433441452	0.00382390787370009	0.0132381976844003	SLC25A29
ENSG00000090530	1113.55422953895	0.433210100285853	0.149797481227401	2.8919718591811	0.00382832235380406	0.013250217619924	P3H2
ENSG00000177082	530.514638512553	0.422582918999545	0.146159307018591	2.89124878613302	0.00383714228377697	0.0132709430178648	WDR73
ENSG00000028137	1238.76312923478	1.51457146808648	0.52389874404127	2.89096220464916	0.00384064306477851	0.0132765185266096	TNFRSF1B
ENSG00000215252	228.372316674371	1.35507922735657	0.468776755815099	2.89067068822639	0.00384420710627556	0.0132855721993924	GOLGA8B
ENSG00000116584	913.138490052697	1.20670538634946	0.417539599140221	2.89003818759767	0.00385195031059119	0.01330579101145	ARHGEF2
ENSG00000233325	31.7983544809556	0.827491968484392	0.286319073175578	2.89010424386556	0.00385114097388224	0.01330579101145	MIPEPP3
ENSG00000173597	137.356231098051	1.15781485661021	0.400769205589737	2.88898158955718	0.00386491701563091	0.0133386552899689	SULT1B1
ENSG00000160439	265.425322222348	0.690147721292216	0.239067979240117	2.88682626375087	0.00389149046838357	0.0134127150024527	RDH13
ENSG00000177337	102.880056265884	0.862742483270225	0.298906330951329	2.88633057896223	0.00389762529274634	0.0134305671545884	DLGAP1-AS1
ENSG00000171813	223.690269265348	1.00484525814369	0.348169187381539	2.88608324504757	0.00390068969584075	0.0134345410175956	PWWP2B
ENSG00000089060	532.871041509544	0.692709086233928	0.240091521011051	2.88518762893774	0.00391180446553503	0.013466224040391	SLC8B1
ENSG00000104133	1857.97763308805	0.33787152439426	0.117109202825187	2.88509797900864	0.00391291862085727	0.0134667620295306	SPG11
ENSG00000167601	256.310622042738	1.74526109984685	0.605131514754479	2.88410214522533	0.00392531408424828	0.0134933024593782	AXL
ENSG00000121957	52.6307361951186	1.49354664752198	0.518014536332911	2.88321377638354	0.00393640198276187	0.0135178005558498	GPSM2
ENSG00000250305	426.332961937454	0.80555411192295	0.279404743816392	2.88310821398334	0.00393772141594518	0.0135190293984794	TRMT9B
ENSG00000196954	450.708374055187	1.01677597514001	0.352927845996034	2.8809740763596	0.00396448246330201	0.0135876789252957	CASP4
ENSG00000172432	561.257039310024	0.616460081995801	0.214132696349734	2.87886946974676	0.0039910348365203	0.0136686866666599	GTPBP2
ENSG00000205464	69.619613844048	0.918908176275066	0.319239134714159	2.87843211045488	0.00399657292031373	0.0136776579081526	ATP6AP1L
ENSG00000115840	324.144805459273	0.585003168484416	0.203244084784848	2.87832813980143	0.00399789047994213	0.0136788372493323	SLC25A12
ENSG00000148341	1038.98450810183	0.744830897653272	0.25884276134034	2.87754192466649	0.00400786650054478	0.01369963411893	SH3GLB2
ENSG00000245849	123.877893673921	1.13209925737265	0.393411924739166	2.87764347286433	0.00400657671969271	0.01369963411893	RAD51-AS1
ENSG00000005302	380.090049697423	0.764364072272352	0.265644034354821	2.87739972828221	0.00400967319438052	0.013702478230383	MSL3
ENSG00000167191	757.145388620387	1.51927594492752	0.528019880002653	2.87730822733395	0.00401083616199756	0.0137031216528612	GPRC5B
ENSG00000119707	1041.33127660928	0.784433517481205	0.272657369387159	2.87699363946899	0.00401483687800733	0.0137134576452636	RBM25
ENSG00000137821	70.2641809959748	0.996898160697303	0.346576381564654	2.87641689891476	0.00402218088543438	0.0137349576457198	LRRC49
ENSG00000149115	896.687457703486	1.18963399410283	0.413592112233988	2.87634594305271	0.00402308525393515	0.0137349576457198	TNKS1BP1
ENSG00000279089	32.8124076942212	1.24279469972313	0.432373104076798	2.87435709576973	0.00404850934419998	0.0138049946325752	AC005839.1
ENSG00000113368	194.229117113694	1.30537145046363	0.454186252129617	2.87408842593302	0.00405195499804783	0.0138100449254677	LMNB1
ENSG00000259953	89.8915028756023	1.22293357511085	0.425520311720442	2.8739722674256	0.00405344553904032	0.0138107908759403	AL138756.1
ENSG00000124608	359.032772748454	0.449824993209615	0.15667656522817	2.87104196185644	0.00409121212212585	0.0139067580331159	AARS2
ENSG00000163714	730.919995171184	0.392369864965621	0.136709582802783	2.870097742392	0.00410344933935885	0.0139416129197791	U2SURP
ENSG00000127528	2133.53124474161	1.31567480010103	0.458446513957972	2.8698545196521	0.0041066069159047	0.0139489699518493	KLF2
ENSG00000127957	96.7891160227326	1.12429222182281	0.391815099052933	2.86944588031541	0.00411191693542923	0.0139636328973912	PMS2P3
ENSG00000276550	345.589544203959	1.27266589358822	0.443898845772401	2.86701780306216	0.00414359702654516	0.0140474633701949	HERC2P2
ENSG00000167525	47.2467281423107	1.46364220440266	0.510673260747212	2.86610307784878	0.00415558912806627	0.0140813274407047	PROCA1
ENSG00000006210	826.746110889429	0.611331839645393	0.213337886331015	2.86555684111753	0.00416276533179183	0.0140988479401738	CX3CL1
ENSG00000100813	2628.34380666215	0.466059838917033	0.162715245581425	2.86426657349578	0.00417976093263354	0.0141461865555838	ACIN1
ENSG00000087074	4052.18020147133	1.40850778317357	0.491787745224626	2.86405628617328	0.00418253682733605	0.0141521745500644	PPP1R15A
ENSG00000123096	61.8795635739191	0.919452062789323	0.321079717017324	2.86362549254307	0.00418822873548066	0.0141646157787161	SSPN
ENSG00000114841	1197.09584679487	0.917147405112555	0.320507558194029	2.86154688607166	0.00421579142638506	0.0142338644725138	DNAH1
ENSG00000187608	240.966313611082	2.48494536438592	0.868505374162601	2.86117442483516	0.00422074767564929	0.014247176848008	ISG15
ENSG00000160999	145.516900545702	0.822526278042396	0.287565567553075	2.86030864209981	0.00423228885906896	0.0142827050095176	SH2B2
ENSG00000140265	359.443993115515	0.310185994638054	0.108465750503378	2.85975981541191	0.00423961972429103	0.0142937203126637	ZSCAN29
ENSG00000280332	46.2529228900992	1.59411864499094	0.557422287445035	2.85980428284925	0.0042390253290906	0.0142937203126637	AC020917.4
ENSG00000182732	43.8518451756491	1.23600262379244	0.432239512286036	2.85953178425417	0.00424266899938744	0.014300571436679	RGS6
ENSG00000149177	2784.65894543772	0.458825013145237	0.160533887806854	2.85811936291776	0.00426160051798822	0.0143540588601812	PTPRJ
ENSG00000139636	496.424697284225	1.01506961400118	0.35548985202814	2.85541094410995	0.00429811750474041	0.0144493625057736	LMBR1L
ENSG00000185344	312.746701692731	0.43018376212991	0.150701045613467	2.85455061296183	0.00430977639050749	0.0144850935391214	ATP6V0A2
ENSG00000114735	618.620401372071	0.731908865485346	0.256484024112645	2.85362360489127	0.00432237094531212	0.0145170122121699	HEMK1
ENSG00000012223	325.160948612843	2.54707890727676	0.892842226494925	2.85277603555553	0.00433391541955573	0.0145418894710105	LTF
ENSG00000104332	1065.04997559859	1.35547235442355	0.475228654811678	2.85225299589876	0.00434105351848315	0.0145588910821457	SFRP1
ENSG00000213373	554.815308877497	0.820864368285221	0.287807206176647	2.85213278426879	0.00434269559282169	0.0145609247172621	LINC00671
ENSG00000189056	119.079376338231	0.997128776744668	0.349683753819015	2.85151587929003	0.00435113129330658	0.0145857307707671	RELN
ENSG00000040487	176.563636669159	0.563847139118342	0.197788610007865	2.85075636608154	0.00436153745328661	0.0146107428517603	PQLC2
ENSG00000127914	1835.86611404125	0.555121361633281	0.19473778843333	2.8506093557868	0.00436355425890681	0.01461343719056	AKAP9
ENSG00000146232	324.049841909378	0.934527781966512	0.327949399126575	2.84960967897924	0.00437729106556518	0.014655950247864	NFKBIE
ENSG00000078401	223.735794108542	1.37416028574375	0.482242227084469	2.849522933841	0.00437848489834669	0.0146564569490134	EDN1
ENSG00000241399	116.680215759243	1.20016157881551	0.42124998330889	2.84904837120305	0.00438502130757458	0.0146748427905715	CD302
ENSG00000100221	747.064977715474	0.474602683198298	0.166612447894148	2.84854276614327	0.00439199501138887	0.0146946829759915	JOSD1
ENSG00000108651	346.913780100224	0.46693842804406	0.163993980210405	2.84729004957972	0.00440931679542564	0.0147421129195931	UTP6
ENSG00000143502	152.390446594655	1.36689548439149	0.480057423567288	2.8473582894191	0.00440837162522856	0.0147421129195931	SUSD4
ENSG00000172530	407.527850983734	0.550344391321989	0.193304117061228	2.84703916134218	0.00441279335470519	0.0147478411071633	BANP
ENSG00000143702	331.031384491521	0.912740225897506	0.320788994860464	2.84529781420503	0.00443699175006469	0.0148205433628319	CEP170
ENSG00000267254	53.0968562516247	0.939091925148934	0.330121476604674	2.84468594654177	0.00444552299570145	0.0148455125407522	ZNF790-AS1
ENSG00000178726	359.674403094353	2.3195878266896	0.815639406097482	2.84388886724824	0.00445665893410596	0.01487241275377	THBD
ENSG00000109756	2005.17028620651	0.376949780953974	0.132567655340882	2.84345212250072	0.0044627713780536	0.0148889660189975	RAPGEF2
ENSG00000261115	447.56571489392	0.548458999023145	0.192931313101719	2.84276818628182	0.00447235864421502	0.0149103367747259	TMEM178B
ENSG00000198563	958.114014650039	1.07849165064185	0.379572071974878	2.84133562574969	0.00449250046799428	0.0149668398292729	DDX39B
ENSG00000125347	1991.65336928621	1.50150092744973	0.528697984888583	2.83999744724989	0.00451138948474313	0.0150226491629568	IRF1
ENSG00000130762	620.164960422867	0.367975161921306	0.129608770122052	2.83912239561247	0.00452378012658855	0.0150567767044764	ARHGEF16
ENSG00000204839	103.289743692217	0.765229135547572	0.269596229760592	2.83842669545904	0.00453365315941005	0.0150789282631052	MROH6
ENSG00000128709	192.71432976847	1.05541559421323	0.371871725653507	2.83811734371173	0.00453804959279197	0.0150864126803174	HOXD9
ENSG00000131831	221.095040599409	1.05754373430953	0.372912841461681	2.8359005556482	0.00456966722067028	0.0151788706878039	RAI2
ENSG00000139718	1303.69878380951	0.442416424839033	0.156052751598558	2.8350440495733	0.00458193674736195	0.015209534369142	SETD1B
ENSG00000119720	633.635502548941	0.352125400035976	0.124241988482296	2.83418998953123	0.0045942009361557	0.0152419391410309	NRDE2
ENSG00000169413	81.7360607285666	1.51323935406759	0.534239690540245	2.83251016512333	0.00461840977217154	0.0153029043099127	RNASE6
ENSG00000111850	133.254955135574	0.955135604627562	0.337355614248643	2.83124265400129	0.00463675294822143	0.0153600635483141	SMIM8
ENSG00000105245	70.8820133868475	0.754215647382222	0.266414420675885	2.83098657148063	0.00464046692581569	0.015368745467619	NUMBL
ENSG00000232626	18.0600176832643	1.50784902633009	0.53284293436654	2.82981893739976	0.00465743534628082	0.0154213102998969	AC099336.1
ENSG00000272501	85.8121952019061	0.960570238321312	0.339556020333665	2.82890062552095	0.00467081998355551	0.0154438048327392	AL662844.4
ENSG00000083307	240.633087477951	1.39351218949828	0.492684126177461	2.82840894491565	0.00467800066365806	0.0154602753479945	GRHL2
ENSG00000179104	350.784116573558	0.741920781783759	0.262324561930983	2.82825510627921	0.00468024943021396	0.0154640720891605	TMTC2
ENSG00000151490	53.9654829494342	1.38773965669204	0.490743306204222	2.82783206443682	0.00468643837456744	0.0154808827791456	PTPRO
ENSG00000223396	37.9965808133554	1.0315594855032	0.364834282943047	2.82747409914937	0.00469168105934098	0.0154945604917254	RPS10P7
ENSG00000285721	91.2430715887398	1.38670251597498	0.490618283580733	2.82643872514137	0.0047068748324856	0.0155337918473979	AL031281.2
ENSG00000166348	587.783096110927	0.443633883748575	0.156967925828156	2.82627091750103	0.00470934154474023	0.0155382850921152	USP54
ENSG00000129197	409.391918523546	0.498174700046299	0.176278541743929	2.82606547069111	0.00471236313266737	0.0155405843083055	RPAIN
ENSG00000251247	96.8340877907855	0.73505458397905	0.260101867553908	2.82602578325089	0.00471294703384638	0.0155405843083055	ZNF345
ENSG00000254402	45.3489362450068	0.96289813874965	0.340728517434827	2.8259980878584	0.00471335454090721	0.0155405843083055	LRRC24
ENSG00000126822	2627.33133604204	0.350547850946528	0.124066533870051	2.82548274713385	0.00472094303036421	0.0155583070942078	PLEKHG3
ENSG00000177570	527.858085650441	0.365098544650777	0.129239751505285	2.82497095822601	0.00472849016210844	0.0155795273468673	SAMD12
ENSG00000223923	15.8800203845498	1.29191129852699	0.457494046834519	2.82388657834119	0.00474451714325275	0.0156140371060371	AC010136.1
ENSG00000105612	231.06606032321	0.926018417820523	0.328070990569049	2.82261597166612	0.00476335907875735	0.0156723766178913	DNASE2
ENSG00000106526	235.456959975601	0.730619571938037	0.258890219447131	2.82212118131886	0.00477071466942819	0.0156779800571046	ACTR3C
ENSG00000142089	1116.74733224038	1.05611201315789	0.374191411254847	2.82238443051441	0.0047667999083028	0.0156779800571046	IFITM3
ENSG00000146376	1113.28843553027	0.656128815590985	0.232495755615124	2.82211094071389	0.00477086701555663	0.0156779800571046	ARHGAP18
ENSG00000223745	329.198082266235	0.973649772921468	0.345027069112131	2.82195184113232	0.00477323445359591	0.0156779800571046	CCDC18-AS1
ENSG00000163635	81.1110428843918	0.997777368054447	0.353727755230966	2.8207494416234	0.00479116084085394	0.0157197036783117	ATXN7
ENSG00000246922	155.606397650643	1.28945115052424	0.457269900688975	2.81989072226579	0.00480400062309966	0.01575447743414	UBAP1L
ENSG00000137504	778.544784112019	0.682102060733583	0.241938353625869	2.8193217425476	0.00481252528938538	0.0157778034908328	CREBZF
ENSG00000151623	849.307891744594	0.73184281313808	0.259586274197265	2.81926621660257	0.00481335793244057	0.0157778034908328	NR3C2
ENSG00000140519	943.150207398358	2.14472566046571	0.760849457240387	2.81885679230773	0.00481950150748156	0.0157942591360567	RHCG
ENSG00000179335	1014.58628988709	0.570221362698489	0.202310437188287	2.81854644092234	0.00482416318063855	0.0157984882731417	CLK3
ENSG00000142657	1589.34762675259	0.390356404753884	0.138513953281922	2.81817387710666	0.00482976471209632	0.0157992594310555	PGD
ENSG00000134955	151.829470036702	1.77921394104658	0.631611742253584	2.81694246959114	0.00484832093448112	0.0158443849413924	SLC37A2
ENSG00000102554	222.464561498234	0.968608400164551	0.34390527485335	2.81649765499406	0.00485503973946826	0.0158626548215627	KLF5
ENSG00000152939	438.26144982821	0.440575408357557	0.156444741684999	2.81617268571834	0.00485995363700998	0.015875020488551	MARVELD2
ENSG00000107036	621.494437631837	0.493863343246041	0.175390793559652	2.81578829323258	0.0048657718883548	0.0158903337928874	RIC1
ENSG00000048707	3511.03036838757	0.404848043939749	0.143791535072971	2.81552070317838	0.00486982591127735	0.0158961881789292	VPS13D
ENSG00000226696	100.219626067738	1.15605341942743	0.410724309782206	2.81467006430773	0.00488273350147873	0.0159235328919716	LENG8-AS1
ENSG00000090971	96.3493491524952	0.870459422814591	0.309339453566676	2.8139295288015	0.00489399557454405	0.015952859675983	NAT14
ENSG00000126214	701.674985082055	1.1753031454017	0.417670473835552	2.81394836127306	0.00489370887914528	0.015952859675983	KLC1
[truncated: 779 more rows]
