# Supplementary material for: Human scattered tubular cells represent a heterogeneous population of glycolytic dedifferentiated proximal tubule cells
Source: J Pathol. 2022 Dec 19;259(2):149–62. doi: 10.1002/path.6029 (PMC10107692; doi:10.1002/path.6029)
Supplement: Supplementary file 3 — Table S4. deseq2_downregulated_Scattered_vs_Proximal [file PATH-259-149-s001.xlsx]

## Sheet: Cover sheet
	Human scattered tubular cells represent a heterogeneous population of glycolytic dedifferentiated proximal tubule cells
	J Eymael, M van den Broek et al. J Pathol https://doi.org/10.1002/path.6029

## Sheet: Table S4
	baseMean	log2FoldChange	lfcSE	stat	pvalue	padj	geneName
ENSG00000168685	842.391072018465	-3.7540424105077	0.504883986858045	-7.43545548724881	1.04208254876917e-13	5.2323709118378e-11	IL7R
ENSG00000183508	2024.88991279118	-1.61881686012362	0.223691695960417	-7.23682143484696	4.59322251359785e-13	2.08310049415072e-10	TENT5C
ENSG00000155380	453.620465098826	-1.18984149144255	0.176911577705023	-6.72562817469448	1.74836508613497e-11	4.46913904472211e-09	SLC16A1
ENSG00000151929	1967.89579579992	-0.747036675898303	0.112341123402587	-6.6497169804971	2.93657139301603e-11	6.99750122278175e-09	BAG3
ENSG00000164284	331.028379455019	-0.827346980664077	0.126707556388126	-6.52957885265956	6.59548814036394e-11	1.44884324633401e-08	GRPEL2
ENSG00000205045	117.423497146475	-3.41404250565326	0.530229749138392	-6.43879848537542	1.20422953002794e-10	2.38454407924829e-08	SLFN12L
ENSG00000147419	630.306624812476	-0.835855790744567	0.129989925640122	-6.43015823440535	1.27471178649638e-10	2.45495520634967e-08	CCDC25
ENSG00000100225	2836.55369434305	-0.937305933691062	0.145972303942797	-6.42112173593127	1.35273791924912e-10	2.57001924415181e-08	FBXO7
ENSG00000109971	19814.8915166352	-0.732828998091699	0.114822747644865	-6.38226321110398	1.74489709907555e-10	3.02858127356829e-08	HSPA8
ENSG00000055950	628.584093485482	-0.72829092956832	0.115222948084382	-6.32071077572992	2.60362931429602e-10	4.17829484833174e-08	MRPL43
ENSG00000204673	703.772767839789	-0.622180007964645	0.0985863128327487	-6.31101813311723	2.77205708664527e-10	4.37891579563437e-08	AKT1S1
ENSG00000158578	449.093596135591	-3.562205274347	0.565653074131018	-6.29750891006722	3.02466979929534e-10	4.67294864926299e-08	ALAS2
ENSG00000100385	202.864787005416	-3.3230698197298	0.529780874451161	-6.27253640134218	3.55213371810223e-10	5.42820086334775e-08	IL2RB
ENSG00000171130	1649.44721176669	-1.21646941807983	0.1970564001242	-6.17320430756431	6.6919644815107e-10	8.96022177576751e-08	ATP6V0E2
ENSG00000106785	1342.5840191827	-1.06113151159497	0.172363702823684	-6.15635133274224	7.44399872295193e-10	9.5141070950892e-08	TRIM14
ENSG00000178363	993.672027844833	-1.78106426175484	0.289596055227156	-6.15016755099717	7.74011359115623e-10	9.71591580161299e-08	CALML3
ENSG00000130707	28096.4020211227	-1.51431781868642	0.246899497758243	-6.13333697490626	8.60545987512425e-10	1.05203617725541e-07	ASS1
ENSG00000198821	172.833892670933	-3.18850044400296	0.519812516521811	-6.13394318655113	8.57271443520846e-10	1.05203617725541e-07	CD247
ENSG00000069667	2099.78555912174	-0.967438709874186	0.158434959445929	-6.10621994828329	1.02018396997184e-09	1.20527449023816e-07	RORA
ENSG00000164172	850.178670060283	-0.875508718652022	0.144149275522558	-6.07362552103157	1.25054164620836e-09	1.45300537223499e-07	MOCS2
ENSG00000116667	164.47332660175	-1.76604086827064	0.291404679400601	-6.06044100562578	1.35748834712263e-09	1.56433841575385e-07	C1orf21
ENSG00000274317	167.736216213386	-1.62185400915726	0.269832407656219	-6.01059755292104	1.84840741905673e-09	2.06244126226338e-07	LINC02334
ENSG00000127152	216.087491662174	-3.20505714311292	0.53398566112079	-6.00214083723854	1.94732672547381e-09	2.14626443562855e-07	BCL11B
ENSG00000185100	613.518876874372	-1.36693464255882	0.228632409174263	-5.97874399126393	2.24864620575163e-09	2.43182438512786e-07	ADSSL1
ENSG00000180644	476.368705940886	-3.01980486044486	0.508188056155444	-5.94229798175573	2.81053916716036e-09	2.90539486405202e-07	PRF1
ENSG00000167106	2374.92050078009	-0.830755622351038	0.140556942868608	-5.9104559717667	3.4116203323069e-09	3.40170001786544e-07	FAM102A
ENSG00000153563	202.897632068266	-3.73897048675717	0.634258810352181	-5.89502333389907	3.74628438458591e-09	3.68314770369883e-07	CD8A
ENSG00000105374	165.384437607755	-2.99545208490866	0.508870774633832	-5.88646908847161	3.94533506608949e-09	3.85190733987168e-07	NKG7
ENSG00000137996	667.781760302773	-0.899887879771172	0.153695793821182	-5.85499353884825	4.77028561058479e-09	4.56227519722527e-07	RTCA
ENSG00000236136	79.4853774627523	-2.06910334765621	0.353883153068188	-5.8468546177374	5.00954961270204e-09	4.66418927185285e-07	ADORA2BP1
ENSG00000145335	432.246177812819	-2.68142654499883	0.460149225848041	-5.82729774250309	5.63320577103163e-09	5.07674614967524e-07	SNCA
ENSG00000179262	1223.45751492442	-0.652372248615675	0.112243234654637	-5.81212979671311	6.16829832962122e-09	5.42000663850904e-07	RAD23A
ENSG00000004799	10584.2522125523	-1.11743820565915	0.192515273499624	-5.80441325691146	6.45917887586613e-09	5.6128715407692e-07	PDK4
ENSG00000101445	3750.74587182602	-1.31182407221533	0.226013135189667	-5.80419395144651	6.4676377381365e-09	5.6128715407692e-07	PPP1R16B
ENSG00000150637	136.838954237599	-2.55402294455427	0.441840551354057	-5.78041770210373	7.45153828895326e-09	6.34916223056933e-07	CD226
ENSG00000181610	790.03024849743	-0.89040503600328	0.154345841100966	-5.76889555074448	7.97927379295642e-09	6.7578680876611e-07	MRPS23
ENSG00000180329	263.411377191256	-0.875637953928383	0.153360575532444	-5.70966789142715	1.13196842666024e-08	9.01827642970587e-07	CCDC43
ENSG00000104765	2525.62420851186	-1.21674035399302	0.216213069102603	-5.62750604782182	1.82833754783171e-08	1.32497925695701e-06	BNIP3L
ENSG00000159335	1997.71569639053	-0.783718871255755	0.139813626201863	-5.60545415025731	2.07709603654328e-08	1.4600946588881e-06	PTMS
ENSG00000124767	1005.40953044218	-0.818523842627184	0.14660130920122	-5.58333242102025	2.35953128229154e-08	1.63412070432201e-06	GLO1
ENSG00000144381	7960.84961803928	-0.690320066606429	0.123851039015879	-5.57379309928861	2.49251739991348e-08	1.70108262744581e-06	HSPD1
ENSG00000090013	806.445415259971	-0.915893325494008	0.164759366080259	-5.55897577954899	2.71362347395045e-08	1.80809632323551e-06	BLVRB
ENSG00000116898	668.602401249413	-0.851188986332738	0.153318847085743	-5.55175702473627	2.82812507115557e-08	1.87550048940454e-06	MRPS15
ENSG00000134539	319.245103154082	-2.66430247419556	0.483509507793371	-5.51034143331501	3.58138313356962e-08	2.29911714497056e-06	KLRD1
ENSG00000152484	794.818566849651	-0.822174538694072	0.149451772880043	-5.50126989362641	3.77065490121736e-08	2.38791158811779e-06	USP12
ENSG00000134874	1077.9451518079	-0.765896235735415	0.139398417942359	-5.49429647079721	3.92271028665485e-08	2.45150426265684e-06	DZIP1
ENSG00000185010	308.044286814344	-0.837950140208391	0.152784534711689	-5.48452198901963	4.14588916777595e-08	2.56403953224451e-06	F8
ENSG00000135069	3749.06720919921	-1.82658389151265	0.33465121494088	-5.45817200106486	4.81061533662879e-08	2.86578139905357e-06	PSAT1
ENSG00000115085	298.378298094926	-3.08982435599693	0.568623535762783	-5.4338664541067	5.51458593744733e-08	3.19051702446798e-06	ZAP70
ENSG00000163659	2843.49436330557	-0.99033863284122	0.182467136190862	-5.42749041561827	5.71519348517783e-08	3.27958796767817e-06	TIPARP
ENSG00000166313	992.879209404145	-0.713862387867911	0.131671360756586	-5.42154636943101	5.90856657288427e-08	3.34953780032984e-06	APBB1
ENSG00000113263	395.762651384155	-3.37979895303971	0.623519136451639	-5.42052160944679	5.94253883255417e-08	3.35526720670197e-06	ITK
ENSG00000086015	1054.81104678764	-0.833018927791162	0.154212576888164	-5.40175739619003	6.59911610338156e-08	3.63831267833103e-06	MAST2
ENSG00000166831	352.621319096331	-1.14276788435813	0.211997637532007	-5.39047461878246	7.02718407140756e-08	3.82927057596585e-06	RBPMS2
ENSG00000146535	1089.81519865906	-0.691267933683363	0.128562928969683	-5.37688382820194	7.57860373592216e-08	4.0667019054706e-06	GNA12
ENSG00000124098	920.819226711431	-0.931690702017877	0.173626979723662	-5.36604796962268	8.04805456959417e-08	4.26972072429904e-06	FAM210B
ENSG00000111669	6275.75452857287	-0.657288121532305	0.122961241013224	-5.34549030341698	9.01726255519365e-08	4.67799609828293e-06	TPI1
ENSG00000244734	55862.1592724447	-2.94768497671274	0.552984863140395	-5.33049848773955	9.79435490603856e-08	4.97107709833921e-06	HBB
ENSG00000067840	53.5966426458978	-2.41359014346911	0.453621576613968	-5.3207128317952	1.03361448530239e-07	5.18985216030938e-06	PDZD4
ENSG00000167671	3206.26887170803	-0.810686984394896	0.15268417375449	-5.30956787766654	1.09885454435939e-07	5.43971691519321e-06	UBXN6
ENSG00000005882	3774.84157349369	-1.16461673900345	0.220369809860009	-5.28482889622349	1.25822303296425e-07	6.03732341994688e-06	PDK2
ENSG00000177889	515.382438404605	-0.55327689299812	0.105076172201756	-5.26548389996332	1.3982057341786e-07	6.59643436805937e-06	UBE2N
ENSG00000123091	1401.40118146384	-0.857991520458623	0.162978554056511	-5.26444430327394	1.40614019057969e-07	6.6116805817257e-06	RNF11
ENSG00000106628	854.524598945935	-0.661335720650488	0.125860290834175	-5.25452242535985	1.48409063043129e-07	6.86343097803736e-06	POLD2
ENSG00000162627	370.460588464385	-0.619026926652527	0.117971104872023	-5.24727582507646	1.54364704808062e-07	7.11330067538664e-06	SNX7
ENSG00000197043	2427.41576886144	-0.873122206006704	0.166724299455966	-5.23692232539449	1.6327636640333e-07	7.35737960020645e-06	ANXA6
ENSG00000100811	1658.11319404327	-0.416512848186144	0.0796010277803475	-5.23250590853522	1.67227305991527e-07	7.51133768349801e-06	YY1
ENSG00000198876	1389.45871383962	-1.37611316176529	0.263063232066459	-5.23111174053255	1.68493616266185e-07	7.54411385696275e-06	DCAF12
ENSG00000070540	927.810780885908	-0.752316111832702	0.143882618616452	-5.22867959359394	1.70724941618316e-07	7.58959285133108e-06	WIPI1
ENSG00000149212	1709.13854081828	-1.06692698051188	0.204611612718537	-5.21440091467115	1.84412242198967e-07	8.0517133946437e-06	SESN3
ENSG00000164120	603.250077637308	-1.77752037291214	0.3408768305419	-5.21455321585329	1.84260801560882e-07	8.0517133946437e-06	HPGD
ENSG00000204511	398.129028024545	-1.30876007223222	0.251019703569935	-5.21377427197701	1.8503661113091e-07	8.05396196869802e-06	MCCD1
ENSG00000150459	2387.58842416203	-0.847461152222337	0.162816092781206	-5.20502081671474	1.9397486071333e-07	8.33973262008778e-06	SAP18
ENSG00000277258	1198.07230718485	-0.89011741402464	0.171222590413878	-5.1985979879936	2.00797266051842e-07	8.58057374900562e-06	PCGF2
ENSG00000115523	374.550544039282	-2.9537040003662	0.570332382817022	-5.1789168726087	2.23177883204845e-07	9.33826744040749e-06	GNLY
ENSG00000154096	4017.74236941253	-1.10597227800832	0.213678884228012	-5.17586134916429	2.26861890723315e-07	9.40841097840439e-06	THY1
ENSG00000197713	495.447381746901	-0.411872406419915	0.0797051469761256	-5.16745056054266	2.37308711242367e-07	9.72688971240944e-06	RPE
ENSG00000141556	1711.3960929807	-0.363459968738639	0.0703553927970009	-5.166056989936	2.39083920367207e-07	9.77116522221676e-06	TBCD
ENSG00000110887	2737.58415685497	-1.48757729168831	0.288544440732353	-5.15545296215965	2.53018552285607e-07	1.02315563844726e-05	DAO
ENSG00000168306	2011.43611784509	-1.27972245092073	0.248384804080219	-5.1521769041371	2.57479973311383e-07	1.03722376641396e-05	ACOX2
ENSG00000130005	1058.38032149065	-1.16485813656745	0.226136761291058	-5.15112240007796	2.58932121384426e-07	1.04009334129819e-05	GAMT
ENSG00000177971	550.787901735948	-0.811282420358425	0.157736644047053	-5.14327171888112	2.69994678721426e-07	1.07836795117742e-05	IMP3
ENSG00000005022	5545.12284370316	-0.925387998774591	0.180123548130734	-5.13751815561029	2.78390579455577e-07	1.10251954007509e-05	SLC25A5
ENSG00000123080	152.917384342925	-0.993836483586318	0.194031565648518	-5.12203506818382	3.02255659319932e-07	1.17712252475871e-05	CDKN2C
ENSG00000072736	1223.88257800663	-0.693972589866537	0.135678818233837	-5.11481894447594	3.14042035383343e-07	1.21964557332995e-05	NFATC3
ENSG00000203797	349.205015144903	-1.25269262286829	0.245117876619807	-5.1105722689141	3.21184417629277e-07	1.2405306943544e-05	DDO
ENSG00000171552	3204.39846255524	-0.687833347168209	0.134800854822393	-5.10258891217319	3.35038252802071e-07	1.2834612523554e-05	BCL2L1
ENSG00000187325	242.907533137869	-0.792144560179205	0.155284762003792	-5.10123820236694	3.37438544742365e-07	1.28622532816563e-05	TAF9B
ENSG00000131462	651.583339862579	-1.13700487469644	0.223533697607987	-5.08650322910334	3.6472551344501e-07	1.36738026493957e-05	TUBG1
ENSG00000131979	641.451600720279	-1.02809540719152	0.202267192536903	-5.08285794792919	3.71797759550555e-07	1.39018742061735e-05	GCH1
ENSG00000271503	317.498084055279	-3.08864691281843	0.607803365170202	-5.08165484071238	3.74160833356094e-07	1.39425933486e-05	CCL5
ENSG00000186654	418.686738644908	-0.802012276834613	0.15855593575117	-5.05822928063225	4.23167457454073e-07	1.53332765060485e-05	PRR5
ENSG00000136521	798.226551575058	-0.823714541812945	0.162905714580348	-5.05638825461016	4.27271037306436e-07	1.54421684151444e-05	NDUFB5
ENSG00000119138	4807.83475817068	-0.735252290278547	0.145602412937699	-5.04972600002959	4.42444216822899e-07	1.58681715416151e-05	KLF9
ENSG00000163577	192.605202909652	-1.43741132028148	0.285583476570189	-5.03324400117456	4.82248672547307e-07	1.69075663026e-05	EIF5A2
ENSG00000165916	1103.88240852584	-0.685899777705511	0.136570247328807	-5.0223221464492	5.10504631089623e-07	1.77214434777506e-05	PSMC3
ENSG00000137860	128.375130101743	-1.34693503613689	0.268857706205715	-5.0098435159091	5.44743109128e-07	1.86793740761721e-05	SLC28A2
ENSG00000182512	782.691695726483	-1.02043182079913	0.203975943665446	-5.0027067038494	5.65309150130695e-07	1.92437804883473e-05	GLRX5
ENSG00000228716	350.292057024697	-1.05059117231114	0.210001430289476	-5.00278103279086	5.65091149816842e-07	1.92437804883473e-05	DHFR
ENSG00000163947	732.651923332556	-0.935279030002267	0.187041760378559	-5.00037546753907	5.72187761252051e-07	1.93374705178908e-05	ARHGEF3
ENSG00000188536	9891.29241615563	-2.87888743349937	0.576164522463754	-4.99664127390017	5.83374422145022e-07	1.96682518008078e-05	HBA2
ENSG00000082146	1080.33400300305	-1.32865159520657	0.265958850848242	-4.99570362471114	5.86216317228808e-07	1.9669726023675e-05	STRADB
ENSG00000171759	11345.4482869478	-1.46883468302425	0.294200836526688	-4.99262578708204	5.95638957967519e-07	1.98909456296089e-05	PAH
ENSG00000189221	3807.52813624719	-1.04897204225534	0.210289344173735	-4.98823203038147	6.0934357366691e-07	2.03003822326613e-05	MAOA
ENSG00000136872	147548.381487854	-1.47852481812109	0.296635412455436	-4.98431662586208	6.21811846696283e-07	2.06288151443844e-05	ALDOB
ENSG00000036672	5069.41396585195	-0.881613837059243	0.177269244660667	-4.97330396339675	6.58213317514645e-07	2.17225845796676e-05	USP2
ENSG00000120686	912.032771325293	-0.86466842712067	0.174013582928582	-4.96897088473574	6.73091745946878e-07	2.2109805738942e-05	UFM1
ENSG00000104419	14485.3163101903	-0.79367250336096	0.159831882595776	-4.96567074397917	6.84640262977434e-07	2.23845522260459e-05	NDRG1
ENSG00000126767	408.069294106223	-0.728792092875084	0.146831392204289	-4.96346238998472	6.92474557661195e-07	2.2535879180923e-05	ELK1
ENSG00000095321	3021.88910751618	-1.07893125511749	0.217708230137812	-4.95585883195373	7.20114880044631e-07	2.33274080611693e-05	CRAT
ENSG00000171914	8491.29512600914	-1.12724247098609	0.227699338725939	-4.95057419706806	7.39948395426429e-07	2.39147919340234e-05	TLN2
ENSG00000125818	1538.07199792749	-0.638704832597756	0.129033306880472	-4.94992221806273	7.42431471255579e-07	2.39400092990417e-05	PSMF1
ENSG00000166123	2160.81741598214	-0.972883311066046	0.196595851419671	-4.94864618983869	7.47314501785924e-07	2.3987430549334e-05	GPT2
ENSG00000120438	1940.78526808004	-0.502855069919659	0.101724213355226	-4.94331736106587	7.68043022741862e-07	2.45407201289269e-05	TCP1
ENSG00000198146	1461.6482250967	-1.12349323781928	0.227671428553252	-4.9347133496661	8.02685602678617e-07	2.53984272932379e-05	ZNF770
ENSG00000149260	1513.369043004	-1.08910567464012	0.221606944982409	-4.91458277504149	8.89717291791101e-07	2.75518400997601e-05	CAPN5
ENSG00000164086	294.898853329344	-1.06628099339873	0.217210419634482	-4.9089771807128	9.15526292447318e-07	2.80825490690727e-05	DUSP7
ENSG00000154511	116.136872623933	-1.59623973532212	0.325699711726936	-4.90095532126351	9.53717461626438e-07	2.91485082456654e-05	DIPK1A
ENSG00000161813	1626.21141609148	-0.888490227843467	0.18147049492041	-4.89605887851434	9.77777811323934e-07	2.96902338000069e-05	LARP4
ENSG00000143845	4444.61178263066	-1.23638371423314	0.25264592865908	-4.89374089974557	9.89370764964947e-07	2.9977507725522e-05	ETNK2
ENSG00000120645	440.972066146761	-1.50284218494694	0.307403600351447	-4.8888242793148	1.01439991132202e-06	3.04731802420434e-05	IQSEC3
ENSG00000227258	910.512805269949	-1.38212644165855	0.282764053825572	-4.88791422728413	1.01909909831048e-06	3.04840728152064e-05	SMIM2-AS1
ENSG00000177311	2124.68466644454	-0.607562779957481	0.124364066718596	-4.88535632508897	1.03241968551981e-06	3.07516702515318e-05	ZBTB38
ENSG00000163541	5152.37915249715	-1.21003042742496	0.247748641158832	-4.88410520342352	1.03899593015308e-06	3.08821221607233e-05	SUCLG1
ENSG00000168807	1788.7934212544	-0.947749496544745	0.194248612783205	-4.87905413050492	1.06595808288419e-06	3.15584840972321e-05	SNTB2
ENSG00000172594	550.795742001083	-1.10203490041989	0.225873025370753	-4.87900181356754	1.06624083833738e-06	3.15584840972321e-05	SMPDL3A
ENSG00000023572	213.116696718621	-0.862263524358063	0.176929442124845	-4.87348806395734	1.09644895369228e-06	3.21815779539869e-05	GLRX2
ENSG00000181035	2298.85845380651	-1.26993334622633	0.260573121904482	-4.87361603892458	1.09573857436002e-06	3.21815779539869e-05	SLC25A42
ENSG00000130159	783.418475007011	-0.82879728009784	0.170140835187579	-4.87124257491799	1.1089858426151e-06	3.24142036617998e-05	ECSIT
ENSG00000156017	484.774856700691	-0.985401072423895	0.202639554642038	-4.86282687585157	1.15721055262633e-06	3.34757678176411e-05	CARNMT1
ENSG00000159228	1649.20373249603	-0.790452718612406	0.162586013333952	-4.86175103505868	1.16351903945735e-06	3.35891461513982e-05	CBR1
ENSG00000254986	564.320456066169	-0.586245962964871	0.120611714763469	-4.86060549022584	1.17027262633154e-06	3.37148828967114e-05	DPP3
ENSG00000147872	3502.22255309393	-0.860317941870153	0.177523103131869	-4.84623086625003	1.25829084401369e-06	3.58103461052398e-05	PLIN2
ENSG00000158104	15619.7326563445	-1.67775494809942	0.34638200017168	-4.84365511853347	1.27472117349294e-06	3.60640855121948e-05	HPD
ENSG00000100348	1212.98203718803	-0.713354947128333	0.147426640593971	-4.8387112685623	1.30683732521317e-06	3.67963438438237e-05	TXN2
ENSG00000176946	1111.85726621406	-0.526782375398765	0.108920020633534	-4.83641457589462	1.32202048239191e-06	3.69508667235545e-05	THAP4
ENSG00000108298	8861.2326069933	-0.557936683456818	0.115622142277919	-4.82551760817333	1.39640126371244e-06	3.87360568894342e-05	RPL19
ENSG00000124333	568.790609023789	-0.724553347221048	0.150340841057989	-4.81940464162746	1.4398725391829e-06	3.96980293402262e-05	VAMP7
ENSG00000167363	2602.33060413797	-1.17748141906744	0.244381687912639	-4.8182064258774	1.44854463699666e-06	3.96980293402262e-05	FN3K
ENSG00000165283	1171.0081244148	-0.765883909588173	0.158970576117467	-4.81777149138746	1.45170488567629e-06	3.97072353846749e-05	STOML2
ENSG00000276293	1422.86918241872	-0.439847020495997	0.0913392330621202	-4.81553222804985	1.46808066248903e-06	3.99995078177002e-05	PIP4K2B
ENSG00000241468	352.383054729572	-0.648070266165265	0.134604175600825	-4.81463716316757	1.47467585228006e-06	4.01014851203199e-05	ATP5MF
ENSG00000103266	1174.20347206581	-0.66209522572937	0.13766118996418	-4.80959975648655	1.51232807534348e-06	4.10459853499112e-05	STUB1
ENSG00000027869	143.391436479573	-3.15275189880229	0.656107231822934	-4.80523875654085	1.54566941803968e-06	4.17093403996541e-05	SH2D2A
ENSG00000108479	766.633501008996	-1.14501590924607	0.2383470885554	-4.80398529802024	1.55538255050174e-06	4.18109431692236e-05	GALK1
ENSG00000221983	3143.785468583	-0.510649611297512	0.106290034453711	-4.80430375173035	1.55290928624657e-06	4.18109431692236e-05	UBA52
ENSG00000010810	987.962578193096	-1.56650795683595	0.32624328329109	-4.80165581045307	1.57358998267372e-06	4.19886478460643e-05	FYN
ENSG00000087191	1827.13180253859	-0.73118393084834	0.152278866572412	-4.80161132865175	1.5739396411463e-06	4.19886478460643e-05	PSMC5
ENSG00000135108	4302.47524461644	-0.98404725562906	0.204995918316358	-4.8003260928856	1.58407482194838e-06	4.20992588313275e-05	FBXO21
ENSG00000125249	694.094885831671	-0.94217670419564	0.196465934049284	-4.79562377444678	1.62169397962106e-06	4.28241341511886e-05	RAP2A
ENSG00000172673	113.496297788627	-3.10938992521545	0.648945324862568	-4.79145130735621	1.65579207604123e-06	4.35117398075955e-05	THEMIS
ENSG00000138413	3029.64569268666	-1.51223213427619	0.316368969129302	-4.77996352941346	1.75326996528114e-06	4.54804633931779e-05	IDH1
ENSG00000188229	3659.82169389678	-0.583386666782425	0.122048598593144	-4.77995383402294	1.75335451732715e-06	4.54804633931779e-05	TUBB4B
ENSG00000103876	2075.45926906584	-1.16533696419952	0.243907404364285	-4.777784287594	1.77237367680706e-06	4.58891372416767e-05	FAH
ENSG00000118454	453.072927348656	-0.514797794441209	0.107777118781914	-4.77650358684107	1.7836937324646e-06	4.60973348983819e-05	ANKRD13C
ENSG00000131779	316.373338046373	-0.658282282422441	0.137916205792845	-4.77305968967275	1.81447985000558e-06	4.64658874521465e-05	PEX11B
ENSG00000101076	8472.47078836281	-1.17333935899921	0.245965886821816	-4.77033370017366	1.83920974294991e-06	4.69245050908342e-05	HNF4A
ENSG00000175311	1509.63466619409	-1.39488416588363	0.292429502175267	-4.76998440823394	1.8424017931674e-06	4.69245050908342e-05	ANKS4B
ENSG00000205659	510.246240143397	-1.1673497542715	0.245033091240889	-4.76404941210123	1.89746007836689e-06	4.79791209384175e-05	LIN52
ENSG00000116221	1212.61828796866	-0.797174146707914	0.16740762247814	-4.76187484719825	1.91802625784624e-06	4.84120846661765e-05	MRPL37
ENSG00000225733	2080.33348960106	-0.469679209998347	0.0986556350444191	-4.76079455356885	1.92832270683881e-06	4.84719761095143e-05	FGD5-AS1
ENSG00000158290	711.666365608752	-0.638149241088026	0.134132540918615	-4.75760197128619	1.95906300481899e-06	4.90079480155698e-05	CUL4B
ENSG00000023909	640.495942539472	-1.09192647693243	0.229714712607227	-4.75340244662272	2.00021637412345e-06	4.98600035528396e-05	GCLM
ENSG00000157020	1238.40576637929	-0.736412779511104	0.155010720961992	-4.75072159487388	2.02692037779624e-06	5.03471264866384e-05	SEC13
ENSG00000107897	1269.06222230702	-0.774238725478647	0.163153709165935	-4.74545586144909	2.0803727623147e-06	5.1222347925363e-05	ACBD5
ENSG00000213585	2882.22862790588	-0.707396761140936	0.14927902402705	-4.73875526552715	2.15035022867839e-06	5.26685955836053e-05	VDAC1
ENSG00000143727	1459.40163495331	-0.936164392396137	0.197633187325313	-4.73687848213048	2.17035213010227e-06	5.30660532123614e-05	ACP1
ENSG00000086475	1056.21048555079	-0.693965164917934	0.146538469124958	-4.73572004035452	2.18278732640224e-06	5.32774427463353e-05	SEPHS1
ENSG00000111012	662.178190887848	-1.51400342661053	0.320136778687785	-4.72923927333907	2.25362660771226e-06	5.47214792363155e-05	CYP27B1
ENSG00000165169	383.329655376587	-0.927323642833434	0.196224633659396	-4.72582685231594	2.29180872036234e-06	5.55526531027141e-05	DYNLT3
ENSG00000158014	1019.14621568476	-1.07338537444697	0.227393300327216	-4.72039137873624	2.35391283398768e-06	5.68619596787505e-05	SLC30A2
ENSG00000156535	955.470561719219	-1.40003406089929	0.296678659820712	-4.71902516259632	2.36977509484373e-06	5.71469434964117e-05	CD109
ENSG00000125875	834.025807421757	-0.372393562582799	0.0789276495873061	-4.71816359070562	2.37983096580449e-06	5.72911704593242e-05	TBC1D20
ENSG00000154783	1257.40661084104	-0.845680871646663	0.179415017941813	-4.71354561813176	2.43443192906629e-06	5.84055946941006e-05	FGD5
ENSG00000135070	786.25952378782	-0.770152257485405	0.163421402860031	-4.71267682205026	2.44483773950285e-06	5.85553216008015e-05	ISCA1
ENSG00000151552	2814.35184374515	-1.38866843680308	0.294776194693895	-4.71092463299187	2.46595424036487e-06	5.89606303831457e-05	QDPR
ENSG00000147224	413.501676544792	-0.653206498315439	0.138804142206096	-4.70595825119946	2.52676228660708e-06	6.01078696910473e-05	PRPS1
ENSG00000182551	7407.26643448182	-1.36571346923187	0.290361417612019	-4.70349497692815	2.55745390993397e-06	6.06327900839151e-05	ADI1
ENSG00000160752	943.12002360379	-0.451288925052373	0.0959882129003727	-4.70150356399249	2.58252755769081e-06	6.10214368631515e-05	FDPS
ENSG00000109171	892.46650070851	-0.506797665995082	0.107896183895081	-4.69708610350756	2.6389922405484e-06	6.22509931373658e-05	SLAIN2
ENSG00000254827	191.885298838159	-1.22659298563309	0.261232043845197	-4.69541549182977	2.66065350701061e-06	6.26344554663877e-05	SLC22A18AS
ENSG00000241224	114.800155435367	-1.60713621455874	0.342368446177026	-4.69417153509452	2.67689346438362e-06	6.28287900096315e-05	C3orf85
ENSG00000167658	42561.922578455	-0.619775130927748	0.132133538851999	-4.69052094050059	2.7251033610696e-06	6.38537135887958e-05	EEF2
ENSG00000132819	841.357744416332	-1.04473975960198	0.223064331104806	-4.68358053673365	2.81906615821652e-06	6.54057208068664e-05	RBM38
ENSG00000134042	1499.10230409795	-1.30560635604126	0.278783356402828	-4.6832292030903	2.82390444055537e-06	6.54057208068664e-05	MRO
ENSG00000139354	142.668485939758	-1.25412628237303	0.267699720555653	-4.68482477221078	2.80199544071555e-06	6.54057208068664e-05	GAS2L3
ENSG00000061794	985.863218261287	-0.881191684851685	0.1882646068742	-4.68060194362771	2.86033834484001e-06	6.6070864087066e-05	MRPS35
ENSG00000104969	1046.81214637272	-0.535192665394525	0.114345645933383	-4.68048136879933	2.8620212126768e-06	6.6070864087066e-05	SGTA
ENSG00000175745	608.393366665023	-1.27848843290114	0.273466104322661	-4.67512577497596	2.93773517767394e-06	6.77075719064228e-05	NR2F1
ENSG00000076321	409.374206254004	-0.731852613499821	0.156602443303911	-4.67331542254134	2.96376061688769e-06	6.81955982206613e-05	KLHL20
ENSG00000164466	2730.64570821676	-1.25904962836643	0.269550023512791	-4.67093125037951	2.99837287379019e-06	6.88792879617914e-05	SFXN1
ENSG00000106853	2344.15441703184	-0.791464151704031	0.16958795940174	-4.66698316611687	3.05654361337381e-06	6.98730840006867e-05	PTGR1
ENSG00000160131	795.452544466398	-0.758917317642002	0.162591398382057	-4.66763509751418	3.0468640541457e-06	6.98730840006867e-05	VMA21
ENSG00000136448	2141.61158629528	-0.52474938056179	0.112508254696642	-4.66409670985192	3.09975588420965e-06	7.07458895715966e-05	NMT1
ENSG00000205488	73.9840115844169	-1.46370329310825	0.314062404439386	-4.66054921702908	3.15366736615384e-06	7.17433810691857e-05	CALML3-AS1
ENSG00000173702	526.871933672833	-1.71018021015444	0.367123483807872	-4.65832420311591	3.18793877408527e-06	7.24058662760337e-05	MUC13
ENSG00000183535	189.978077858488	-1.03253970029758	0.221823214358176	-4.65478648519781	3.24316610842467e-06	7.35414069650685e-05	COL18A1-AS1
ENSG00000176641	20194.2993429918	-1.19042286850452	0.255850763276348	-4.65280170854415	3.27455108228177e-06	7.41335163700473e-05	RNF152
ENSG00000013306	3050.37886646329	-0.820485921027707	0.176441842201417	-4.65017770609695	3.31649140334527e-06	7.47220394865884e-05	SLC25A39
ENSG00000076043	271.301296707708	-1.01013816676834	0.21744483842627	-4.6454915834245	3.3926760634829e-06	7.63162124424097e-05	REXO2
ENSG00000160445	2117.8038653818	-0.61460244983125	0.132375159340488	-4.6428835507605	3.43580016858925e-06	7.71628028277896e-05	ZER1
ENSG00000156049	126.524124240816	-1.38996292634753	0.299542862233097	-4.64028057949813	3.47936440540636e-06	7.80165616835854e-05	GNA14
ENSG00000165140	9709.12705648947	-1.30769836841886	0.281959538355507	-4.63789370647237	3.51977708020599e-06	7.87970477239109e-05	FBP1
ENSG00000103187	9794.13244639303	-1.10734127070672	0.238939373083916	-4.63440267886624	3.57969590438507e-06	7.99477263943382e-05	COTL1
ENSG00000133401	3175.79779765296	-1.0467691767334	0.225877311621992	-4.63423780465912	3.58254979930529e-06	7.99477263943382e-05	PDZD2
ENSG00000159307	170.702724640608	-1.52706666018544	0.329612945233618	-4.63290863501465	3.60563691593213e-06	8.03354190191598e-05	SCUBE1
ENSG00000121104	551.541599584133	-0.803915990645105	0.173585151094047	-4.63124861532396	3.63467112690346e-06	8.07264476668811e-05	FAM117A
ENSG00000146809	329.84796244989	-1.71489825427783	0.370615917837352	-4.62715758212637	3.70718445211542e-06	8.20776475784105e-05	ASB15
ENSG00000164626	4139.57941646729	-1.01054303494499	0.218481825558186	-4.62529563895403	3.74064464583329e-06	8.2558434969812e-05	KCNK5
ENSG00000099864	1954.34514275317	-0.877281968313196	0.189808818835871	-4.62192417451261	3.80196990241032e-06	8.36492877276787e-05	PALM
ENSG00000105953	8101.51590501399	-0.882915600183637	0.19108694328235	-4.62049151562931	3.82832000186181e-06	8.39662260626758e-05	OGDH
ENSG00000172955	1714.97144459913	-1.33055690151323	0.287948915859314	-4.62080885959409	3.82246822014643e-06	8.39662260626758e-05	ADH6
ENSG00000110076	491.933485576478	-1.10842058023822	0.239976515603428	-4.61887104849017	3.85833533399474e-06	8.43715819047366e-05	NRXN2
ENSG00000138381	352.92397967124	-0.723803821622025	0.156732481906613	-4.61808434867569	3.8729883043562e-06	8.43715819047366e-05	ASNSD1
ENSG00000101400	1068.16620477704	-1.19599537577058	0.259136036803057	-4.61531862000164	3.92492697008334e-06	8.52867824921201e-05	SNTA1
ENSG00000091542	3243.15328869186	-0.861071874849049	0.186595541801423	-4.61464334322312	3.93770928068372e-06	8.54324919400192e-05	ALKBH5
ENSG00000178947	457.658315421292	-0.905452000637307	0.196371121599562	-4.6109223864581	4.00886202214279e-06	8.65754088622204e-05	SMIM10L2A
ENSG00000116285	9897.85899727486	-0.975696431680506	0.211640991129089	-4.61014866012127	4.02381131154303e-06	8.67649742775819e-05	ERRFI1
ENSG00000115233	492.956391331782	-0.766958141319685	0.166447259149447	-4.60781478312635	4.06922885160837e-06	8.74759761846514e-05	PSMD14
ENSG00000178828	1293.43732692012	-1.61120240845693	0.349955160108078	-4.60402529272417	4.14402101815151e-06	8.85422363133619e-05	RNF186
ENSG00000072210	7550.98991346958	-1.16106390355834	0.252242782421206	-4.60296184657345	4.16524556440956e-06	8.87933850808554e-05	ALDH3A2
ENSG00000139194	5350.581963914	-1.17431774737412	0.255148844165959	-4.60248115649035	4.17487345595072e-06	8.87933850808554e-05	RBP5
ENSG00000172331	447.637695379508	-0.788027173715461	0.171213323955079	-4.60260425714424	4.17240580516279e-06	8.87933850808554e-05	BPGM
ENSG00000053501	226.873986766222	-0.574811200128021	0.124974439828243	-4.59943009881065	4.23648313558805e-06	8.98351680290082e-05	USE1
ENSG00000259071	216.359307709372	-1.2423504548767	0.270221047398203	-4.59753400720836	4.27520863735273e-06	9.02479853341472e-05	AL359397.2
ENSG00000105447	511.302332635697	-0.491191677742784	0.106904971098671	-4.59465703694381	4.33461592286005e-06	9.12280917058224e-05	GRWD1
ENSG00000186716	3325.85989391532	-0.62985146288669	0.137116610095588	-4.59354605140547	4.35776797064879e-06	9.14415819393303e-05	BCR
ENSG00000215021	1789.9851092076	-0.513965113930412	0.111886844376035	-4.59361524401432	4.35632259912969e-06	9.14415819393303e-05	PHB2
ENSG00000163586	1149.73456815459	-1.39626657903326	0.304266218913897	-4.58896352022695	4.45452258506124e-06	9.3055175369058e-05	FABP1
ENSG00000167994	687.043552138766	-1.28390096546346	0.279957107353287	-4.58606312088824	4.51682096547013e-06	9.38757221422248e-05	RAB3IL1
ENSG00000013725	185.71788211665	-3.0352417038036	0.662975487879782	-4.57821104896412	4.68969407895282e-06	9.65335418096598e-05	CD6
ENSG00000137812	189.494356264145	-1.24443114371224	0.271984093350179	-4.57538206879636	4.75351676885346e-06	9.77042284405129e-05	KNL1
ENSG00000169727	1895.72717242309	-0.783333129952669	0.171240498919777	-4.5744618527399	4.77445585666358e-06	9.79913502026764e-05	GPS1
ENSG00000100889	9651.28208825795	-1.35717739907437	0.297118416578536	-4.56779964938873	4.92870792788167e-06	0.000100569963364424	PCK2
ENSG00000135778	574.598113686012	-0.514540340203398	0.112730492561939	-4.56434038838859	5.01067244010785e-06	0.000101652299906892	NTPCR
ENSG00000023171	1883.98048214475	-0.891508013218874	0.195511753947183	-4.55986913942635	5.11855071966828e-06	0.000103393253689391	GRAMD1B
ENSG00000163755	508.345282336354	-0.517587019483936	0.113554925412266	-4.55803231436076	5.16350943784263e-06	0.000103705398838042	HPS3
ENSG00000172346	1093.2796483015	-1.21723972601344	0.267175387886784	-4.55595755148392	5.21474675986153e-06	0.000104436075066799	CSDC2
ENSG00000103485	4567.94671819156	-1.29115646073347	0.283744026447581	-4.55042693549708	5.35371754734515e-06	0.000106762999997341	QPRT
ENSG00000125611	161.427362174317	-0.631432699846036	0.138854045695422	-4.54745626375981	5.4298199403148e-06	0.000107518082451952	CHCHD5
ENSG00000163636	658.569695373981	-0.48344961388646	0.106453592266755	-4.54141192976389	5.58787284138028e-06	0.000110182193936838	PSMD6
ENSG00000186868	3440.30712819395	-1.42256126216547	0.313329452662492	-4.54014536481448	5.62154575037117e-06	0.000110690912751356	MAPT
ENSG00000186298	929.319947723241	-0.684519912490207	0.150830054991468	-4.53835220393528	5.6695510774487e-06	0.000111236437151225	PPP1CC
ENSG00000251322	1657.18175919916	-1.12245806242354	0.247334190573557	-4.53822441539767	5.67298708566958e-06	0.000111236437151225	SHANK3
ENSG00000133112	34102.0528933874	-0.847691175930675	0.186876582361654	-4.53610166248746	5.73035656543479e-06	0.000112048794093808	TPT1
ENSG00000136930	1270.9888477122	-0.751574199864244	0.165729269445903	-4.53495150480687	5.76167223618178e-06	0.000112473507508197	PSMB7
ENSG00000198890	323.893824467948	-0.566581214094413	0.125051108089125	-4.53079722964635	5.87615178679525e-06	0.00011379176029002	PRMT6
ENSG00000013561	866.288558555278	-0.702170873335081	0.155042810889238	-4.52888379221084	5.92960977000628e-06	0.000114511516149064	RNF14
ENSG00000164576	909.373058012465	-0.637026357014056	0.140679324824539	-4.52821591096334	5.94837851140158e-06	0.000114716397108086	SAP30L
ENSG00000117461	267.549941365137	-0.801057746502561	0.176994121356631	-4.5259002974934	6.01389295762968e-06	0.000115820987796323	PIK3R3
ENSG00000123427	309.073333038392	-0.893792964412893	0.197542843601627	-4.52455248753709	6.05234319034854e-06	0.000116402042288796	EEF1AKMT3
ENSG00000141576	670.08989532321	-1.06301682867157	0.235243711208274	-4.51878957023604	6.21941696670794e-06	0.000119288926514252	RNF157
ENSG00000167588	8165.51169885804	-1.41040284658634	0.312278751817944	-4.51648675542484	6.28740477602547e-06	0.000120428642705916	GPD1
ENSG00000089006	2162.93325352879	-0.834530990248492	0.1848208383402	-4.51535117870404	6.32119254372919e-06	0.000120911082955495	SNX5
ENSG00000244005	631.652435790547	-0.664069997747374	0.14710389412727	-4.51429244403851	6.35285040818482e-06	0.000121186870947992	NFS1
ENSG00000123094	1185.2325936824	-0.675070786294998	0.14955765962132	-4.51378276448211	6.36814468351862e-06	0.000121314019113263	RASSF8
ENSG00000004142	3249.65995329604	-0.947211426168211	0.209913730250306	-4.51238432587869	6.41028966320981e-06	0.00012195164056166	POLDIP2
ENSG00000139637	558.738091850247	-0.750148967706909	0.166279320075798	-4.5113786089873	6.44076395527297e-06	0.000122200675367318	C12orf10
ENSG00000197408	791.643344018529	-1.61735931715492	0.358493774909227	-4.5115408700317	6.43583791300397e-06	0.000122200675367318	CYP2B6
ENSG00000037897	240.477443641753	-0.866884903375136	0.192420973261821	-4.50514769092032	6.63267958279099e-06	0.000125334465395778	METTL1
ENSG00000152061	1377.79805717241	-0.504026489139288	0.111874541856993	-4.50528315712411	6.62844957801001e-06	0.000125334465395778	RABGAP1L
ENSG00000104154	467.499200828508	-1.01383065824655	0.225085696341539	-4.50419851072273	6.66239076380406e-06	0.00012555838035968	SLC30A4
ENSG00000100079	920.995707010268	-1.10985886052475	0.246465160703566	-4.50310647296567	6.69673117166765e-06	0.000125882223345649	LGALS2
ENSG00000147164	1034.6404931234	-0.853072249385051	0.189447184749423	-4.50295553620071	6.70149085340724e-06	0.000125882223345649	SNX12
ENSG00000172500	615.112934868859	-0.653461775228011	0.145123466736225	-4.50279882312719	6.70643611109545e-06	0.000125882223345649	FIBP
ENSG00000237190	245.014241687622	-0.814798857121787	0.181119653522005	-4.49867720745609	6.83775869043308e-06	0.000127835172112764	CDKN2AIPNL
ENSG00000134684	661.609349221599	-0.515665560830299	0.114659597092281	-4.4973606563023	6.88022236496726e-06	0.000128458228723871	YARS
ENSG00000148730	9188.62709486144	-0.940521861964762	0.209319834633329	-4.4932285734522	7.01514177462006e-06	0.000130285175970123	EIF4EBP2
ENSG00000119487	1826.02789462931	-0.746802168986104	0.166263814357104	-4.49166989145402	7.06668968558544e-06	0.000131069380329348	MAPKAP1
ENSG00000124214	4996.69037794183	-1.2089731276611	0.269306048236959	-4.48921639738793	7.14856498520024e-06	0.000132239046219645	STAU1
ENSG00000173511	1033.00499470612	-0.632068093123188	0.140962962382481	-4.48393026395238	7.32806197014216e-06	0.000135381370878093	VEGFB
ENSG00000148584	2988.27862552039	-1.3990872061294	0.31219677106779	-4.48142753476973	7.41454091227803e-06	0.000136619961580232	A1CF
ENSG00000110958	1581.22014935543	-0.520700719223409	0.116275709210443	-4.47815560755697	7.52907135048476e-06	0.000138367600152242	PTGES3
ENSG00000138796	4240.99691996886	-1.08668434543035	0.242820624950595	-4.47525553338582	7.63199791915815e-06	0.000139893427308272	HADH
ENSG00000167283	242.017353502598	-0.999809624776457	0.223582808713404	-4.47176431197824	7.75768998517544e-06	0.000141643329222833	ATP5MG
ENSG00000089063	1217.77288739295	-0.814275112855721	0.182150259737601	-4.47034834882329	7.80922999580029e-06	0.000142214979936472	TMEM230
ENSG00000074416	3444.3622666481	-0.907780552056356	0.203123741136329	-4.4691011842239	7.85489687747479e-06	0.000142676996382969	MGLL
ENSG00000135363	435.757175835916	-0.947517052807106	0.21207008768859	-4.46794294817508	7.89753606552424e-06	0.000143266399413168	LMO2
ENSG00000107771	873.320501897576	-0.526588852573284	0.118109435139215	-4.45848252472461	8.25419249621932e-06	0.000149158987537722	CCSER2
ENSG00000181481	760.66809183328	-0.825554719087448	0.185502598155073	-4.45036741963753	8.57235018615393e-06	0.000153722794983594	RNF135
ENSG00000157184	1355.09341530734	-0.790044495600354	0.17756483203123	-4.44932978317125	8.61386661643601e-06	0.000154270510522897	CPT2
ENSG00000125870	518.334290386718	-0.869910762530294	0.195663014327365	-4.44596422845067	8.74985084666889e-06	0.000155911474085321	SNRPB2
ENSG00000198931	922.269665344217	-0.735218375143993	0.165405877375221	-4.44493500963185	8.79184409964128e-06	0.00015626363615279	APRT
ENSG00000100024	2082.62910125351	-1.21574266943776	0.273792607206533	-4.44037799939819	8.98010029328505e-06	0.000158415416861898	UPB1
ENSG00000130340	1790.12253553009	-0.605894499462864	0.136446262180986	-4.44053570818371	8.97352127450074e-06	0.000158415416861898	SNX9
ENSG00000135100	1519.72018788813	-1.07452256406169	0.241952167633373	-4.44105367838612	8.95194588914639e-06	0.000158415416861898	HNF1A
ENSG00000170315	9719.22099841592	-0.791330161204665	0.178223572947001	-4.44009817623835	8.99178481085386e-06	0.000158415416861898	UBB
ENSG00000144021	1836.58620735581	-0.633521402345858	0.142861462970132	-4.43451571315847	9.22794895848914e-06	0.000161765254872068	CIAO1
ENSG00000005243	157.6178824394	-1.10348864890103	0.249441080123966	-4.42384489496528	9.6959643552478e-06	0.000167932705480693	COPZ2
ENSG00000108064	508.780917661782	-0.752877168556712	0.170181582369352	-4.42396385128628	9.69062419660305e-06	0.000167932705480693	TFAM
ENSG00000111275	6550.00774524297	-1.07475007136646	0.24294528785356	-4.4238358391799	9.69637100051711e-06	0.000167932705480693	ALDH2
ENSG00000076248	568.89188248376	-0.632875046499674	0.143107107378302	-4.4223872461252	9.76162946406528e-06	0.0001688053488749	UNG
ENSG00000124383	217.325886851084	-0.552760582183485	0.12505794830158	-4.42003558902542	9.86846477601912e-06	0.000170234044522764	MPHOSPH10
ENSG00000253738	215.141516672247	-0.545643955984673	0.123529690454326	-4.41710777366855	1.00030361207896e-05	0.000172133029158117	OTUD6B-AS1
ENSG00000014824	1939.73970541872	-0.871497356822414	0.197334170663651	-4.4163530010616	1.00380109007554e-05	0.000172523710579121	SLC30A9
ENSG00000186106	420.900337181011	-0.895563556660556	0.202824503328963	-4.41546037072274	1.00795245035706e-05	0.000173025683755433	ANKRD46
ENSG00000106636	1054.36131754865	-0.540123293320954	0.122409089443989	-4.41244433541921	1.02210078021132e-05	0.000175240425231598	YKT6
ENSG00000107021	2731.51172605766	-1.08162847828526	0.245302232667552	-4.40937070373569	1.03671432209901e-05	0.000176740113084566	TBC1D13
ENSG00000111640	26272.8760501064	-0.930119199516362	0.210942808888749	-4.40934300826015	1.03684690249627e-05	0.000176740113084566	GAPDH
ENSG00000125863	388.880634691443	-0.855076825337202	0.193911129849082	-4.40963252600659	1.03546175821425e-05	0.000176740113084566	MKKS
ENSG00000196372	1813.47216318605	-0.867810414896829	0.196868997105597	-4.40806032262841	1.04300498974935e-05	0.000177310848257389	ASB13
ENSG00000125656	532.693936267871	-0.899219976659533	0.204076235169489	-4.40629442185032	1.05154012520719e-05	0.000178330550305041	CLPP
ENSG00000123992	838.096615037315	-0.563971842350338	0.128091066868348	-4.40289753328379	1.06814622327399e-05	0.000180493602800589	DNPEP
ENSG00000127838	1336.69370300316	-0.637723556756718	0.144885580316777	-4.40156677677933	1.07471980650059e-05	0.000180910130403739	PNKD
ENSG00000178802	890.5327584722	-0.806983014886215	0.183358487637472	-4.40112167854343	1.07692708099159e-05	0.000180910130403739	MPI
ENSG00000167118	508.17043224078	-0.665500474459392	0.151355930170225	-4.39692368651117	1.0979592606677e-05	0.000183764395782467	URM1
ENSG00000104490	690.463574190012	-0.894761171281736	0.203607958519812	-4.39452945644398	1.11012950699208e-05	0.000185580389284205	NCALD
ENSG00000139531	1444.38713274664	-0.803464747407319	0.183015314045979	-4.39015036307544	1.1327230802448e-05	0.000188238224410894	SUOX
ENSG00000168412	96.4208261963745	-1.12557592926581	0.256378354207856	-4.39029235811874	1.13198363186108e-05	0.000188238224410894	MTNR1A
ENSG00000135631	3822.14175063243	-0.849969791232914	0.193714808235921	-4.38773782434719	1.14535722461738e-05	0.00018921947380606	RAB11FIP5
ENSG00000087086	94100.0780539564	-1.18020157488698	0.26925947578677	-4.3831385002829	1.16981689353611e-05	0.000192131491895142	FTL
ENSG00000140319	884.408646281477	-0.431572291698249	0.0985560267023677	-4.37895384116455	1.19250384331264e-05	0.000195401066819725	SRP14
ENSG00000164237	11188.8071640975	-1.41115817712559	0.322494272453326	-4.37576198296614	1.21009003324527e-05	0.000197133902403189	CMBL
ENSG00000094631	3640.58166815583	-0.77864955127941	0.178010873144521	-4.37416848490626	1.21896209552539e-05	0.000197891317563411	HDAC6
ENSG00000225791	200.88351799705	-1.15086331730535	0.263101463499601	-4.37421860751868	1.21868208651679e-05	0.000197891317563411	TRAM2-AS1
ENSG00000147647	7540.99336451922	-1.35008997203887	0.308957186404406	-4.36982867351624	1.24344055260423e-05	0.000201400123606715	DPYS
ENSG00000108733	111.30245565645	-0.828334510273151	0.1896023942454	-4.36879773364596	1.24932408223741e-05	0.000202120221774174	PEX12
ENSG00000087274	6242.05321254724	-0.458449562451649	0.104956366949998	-4.36800144454368	1.25388664347074e-05	0.000202625199086841	ADD1
ENSG00000176974	14548.3063344033	-1.18669068582502	0.271731499079816	-4.3671443680383	1.25881526838194e-05	0.000203188103997493	SHMT1
ENSG00000138757	2286.95484634015	-0.698653881966332	0.160039499288447	-4.36550904665799	1.26827052663373e-05	0.000204479533646142	G3BP2
ENSG00000155366	1512.88574295049	-0.854793733212564	0.19582017973325	-4.36519736820271	1.27008029101001e-05	0.000204536756143295	RHOC
ENSG00000158109	2660.10298514838	-1.04858129145061	0.240447252574675	-4.36096183351046	1.29491954858486e-05	0.000207822761798568	TPRG1L
ENSG00000116161	580.21161030172	-0.668798073184351	0.153386099038562	-4.36022610508016	1.29928119858944e-05	0.000208284998528722	CACYBP
ENSG00000117682	997.026128431971	-0.791115240517653	0.181532540263501	-4.35798033437599	1.31268175481601e-05	0.00020971582716998	DHDDS
ENSG00000132313	566.101750819322	-0.812042937313695	0.186333477646897	-4.35800881070079	1.31251101364342e-05	0.00020971582716998	MRPL35
ENSG00000211772	145.091660495057	-2.82762379504922	0.649239311564527	-4.35528740278412	1.32892440685245e-05	0.000212069787014058	TRBC2
ENSG00000171530	572.059303504258	-0.636369512766912	0.146154851813043	-4.35407723296751	1.3362859299779e-05	0.000213002765187747	TBCA
ENSG00000143436	334.641658466433	-0.541104540864531	0.124336423135752	-4.35193909570446	1.34938750565981e-05	0.000214604512919358	MRPL9
ENSG00000100380	4605.32313968514	-0.935488811108628	0.215037991965868	-4.35034201424795	1.35925357792499e-05	0.000215685621354936	ST13
ENSG00000184900	945.006250689113	-0.602949802761301	0.138658248206232	-4.34845968820052	1.37097011356389e-05	0.000217299535812793	SUMO3
ENSG00000277734	146.384295231696	-2.80935087201409	0.646153035968413	-4.34781037251278	1.37503407835657e-05	0.000217453364540101	TRAC
ENSG00000168090	1014.296086564	-0.681917669428682	0.156856920390635	-4.3473865719819	1.37769277395998e-05	0.000217629019203408	COPS6
ENSG00000100591	1086.08500787273	-0.490400619659238	0.112835200729613	-4.34616694513964	1.38537144178617e-05	0.000218596375982848	AHSA1
ENSG00000115685	561.22921240812	-0.586820124861757	0.135047107094787	-4.34529948464487	1.39085772369537e-05	0.000218824156974148	PPP1R7
ENSG00000138378	121.615549155425	-2.5141742207122	0.578609470938005	-4.34520060073745	1.39148443228458e-05	0.000218824156974148	STAT4
ENSG00000139579	414.440992426487	-0.899378011186642	0.206959503129894	-4.34567148444576	1.38850246585628e-05	0.000218824156974148	NABP2
ENSG00000077585	1527.35574255819	-1.13004297224553	0.260203641608828	-4.34291759046307	1.40602886295085e-05	0.000220864355131016	GPR137B
ENSG00000002549	2277.01150224247	-0.934201272981282	0.215291036395838	-4.33924834317598	1.42970884383171e-05	0.000223584834654395	LAP3
ENSG00000102897	783.003845660294	-0.907819036408107	0.209270409938413	-4.33801910492398	1.43772660004626e-05	0.000224588869667226	LYRM1
ENSG00000100422	1107.83134153512	-0.876450867241628	0.202066426941518	-4.33743932877721	1.44152307798498e-05	0.000224931997262939	CERK
ENSG00000166938	603.828578251881	-0.538115899166787	0.124158105468007	-4.33411815634904	1.46345562068565e-05	0.000227596488619685	DIS3L
ENSG00000128609	1174.86828152927	-0.75558181223726	0.174405395703425	-4.33233048318138	1.47539252548285e-05	0.000228693974815473	NDUFA5
ENSG00000162545	1763.27942605114	-0.719957920578243	0.166272296494022	-4.32999324456992	1.491139161573e-05	0.000230372807390713	CAMK2N1
ENSG00000038274	1302.8457650803	-0.799982609155703	0.184777293890349	-4.32944217502412	1.49487514974064e-05	0.000230696484414968	MAT2B
ENSG00000087076	1314.2024213279	-1.24763681097851	0.288351221615344	-4.32679564868583	1.51294203274595e-05	0.000233228640771659	HSD17B14
ENSG00000164976	1556.05199380475	-0.893416558288058	0.206597223387646	-4.32443642580669	1.52922294582937e-05	0.000235480234341896	MYORG
ENSG00000164494	830.290208523708	-0.911346202193046	0.210798553348821	-4.32330387336665	1.53709786093803e-05	0.000236433904014526	PDSS2
ENSG00000082397	3175.41119628409	-1.05444847562974	0.243919114816513	-4.32294318722396	1.53961390680676e-05	0.000236562097440395	EPB41L3
ENSG00000247033	67.6405786239702	-1.261263478291	0.291862430123332	-4.32143142835488	1.55020229578298e-05	0.000237669510102648	AC099508.1
ENSG00000181004	326.522323205155	-0.908899233185513	0.210519851841451	-4.31740391813515	1.5787509529888e-05	0.000240733835662359	BBS12
ENSG00000183784	1792.74328058634	-1.58233244226543	0.366689642949557	-4.31518171480808	1.59471669168003e-05	0.000242379696954914	C9orf66
ENSG00000122729	5566.52227134165	-1.24707987544325	0.289040258800903	-4.31455424450844	1.59925263295571e-05	0.000242806617351235	ACO1
ENSG00000168175	2213.98286555547	-0.732180570212715	0.169716697713649	-4.31413396605249	1.60229767258478e-05	0.000243006504626423	MAPK1IP1L
ENSG00000060971	6821.06622169457	-1.00138040862373	0.232204570339286	-4.31249224406115	1.61424546831845e-05	0.000244291464360486	ACAA1
ENSG00000004478	2553.4700991873	-0.456091582750393	0.105769532238798	-4.31212630987784	1.61692014036022e-05	0.000244433121003487	FKBP4
ENSG00000196821	3062.88716057759	-0.733993871589999	0.170294960906035	-4.31013265269194	1.6315664595855e-05	0.000246382307790682	C6orf106
ENSG00000156475	129.592548433193	-1.04902111149987	0.243414659468606	-4.30960532036144	1.63546158023539e-05	0.000246705518846881	PPP2R2B
ENSG00000169976	778.847330759525	-0.728666922045623	0.169103127411248	-4.30900914253083	1.63987589970701e-05	0.000246954459813163	SF3B5
ENSG00000139324	383.918227335345	-0.95757663598999	0.2224352185742	-4.30496862020328	1.67009407007155e-05	0.000250585405881921	TMTC3
ENSG00000148672	7070.11225899019	-1.0045649993634	0.23338474478877	-4.30433017493325	1.67491714592496e-05	0.000251041153033678	GLUD1
ENSG00000112110	615.128917504629	-0.557719812884923	0.129621120854957	-4.30269241005097	1.68735026473221e-05	0.00025206840534281	MRPL18
ENSG00000124615	1516.35395383789	-1.20769624683637	0.280697473726054	-4.30248349158647	1.68894258363274e-05	0.00025206840534281	MOCS1
ENSG00000122376	688.181782762915	-0.938735489059452	0.218310365574326	-4.30000420085345	1.70794871834795e-05	0.000254095778108506	SHLD2
ENSG00000122912	799.067505938506	-0.520456781330509	0.121168631720064	-4.29530955282982	1.74449743162717e-05	0.000258598150986868	SLC25A16
ENSG00000122203	7980.68021484385	-1.15952285286318	0.270257661922574	-4.29043470817625	1.78323709789497e-05	0.000262518642505815	KIAA1191
ENSG00000138629	417.36428190938	-0.631302730138939	0.14725037598135	-4.28727414739433	1.80879009658134e-05	0.000266001882508756	UBL7
ENSG00000145022	1168.40559038982	-0.657780921316332	0.153456615091439	-4.28642923554899	1.81568004042622e-05	0.000266054482790919	TCTA
ENSG00000219438	95.6010991867521	-1.83835967507343	0.42942257294449	-4.28100381977606	1.86052164058836e-05	0.000271840918018799	FAM19A5
ENSG00000198668	9272.66176084537	-1.03232416492554	0.241271667517632	-4.27867961268226	1.88005247362174e-05	0.000273903188877182	CALM1
ENSG00000100934	803.799396910015	-0.605621600129808	0.1416486787015	-4.2755188801023	1.9069263898438e-05	0.000277243827454126	SEC23A
ENSG00000104976	182.1748564836	-0.715006669503672	0.167326317555838	-4.27312738335421	1.92750266117835e-05	0.000279656965051666	SNAPC2
ENSG00000111726	375.911896557928	-0.791257533183497	0.185237815130222	-4.27157668982029	1.94095754501671e-05	0.000281269727562068	CMAS
ENSG00000168004	76.1832684644529	-1.55641584040718	0.364476384340254	-4.27027897355951	1.95228612854323e-05	0.000282088290659704	HRASLS5
ENSG00000165898	314.401535199871	-0.557916629996237	0.130722507363551	-4.26794621101185	1.97280879719764e-05	0.000284177447538952	ISCA2
ENSG00000151240	3302.44552232439	-0.731370154768165	0.171429908492938	-4.26629262768517	1.98748058789076e-05	0.000285455898539702	DIP2C
ENSG00000144659	663.832355170568	-0.649636886235609	0.15240905209367	-4.26245605042111	2.02192273536638e-05	0.000290063385066489	SLC25A38
ENSG00000081154	773.260955319609	-0.58885550141068	0.138191246801359	-4.26116353271725	2.03365351331736e-05	0.000291152084966689	PCNP
ENSG00000102978	1073.39051772305	-0.679806853261897	0.159534349163116	-4.26119426210106	2.03337386560538e-05	0.000291152084966689	POLR2C
ENSG00000120437	341.824992968087	-0.881094374407065	0.206887664133263	-4.2588057538294	2.05521963257612e-05	0.000293045971748354	ACAT2
ENSG00000132840	12924.5059343799	-1.20600520671256	0.283256812106933	-4.25763884632465	2.0659734800715e-05	0.000293801945455696	BHMT2
ENSG00000171100	505.568183899267	-0.758548350148055	0.178171106442222	-4.25741505059375	2.06804202355995e-05	0.000293801945455696	MTM1
ENSG00000243955	7770.69680222248	-1.48192561126207	0.34803384240108	-4.25799284643784	2.06270547978458e-05	0.000293801945455696	GSTA1
ENSG00000181019	700.600301386539	-1.31312516956486	0.308486394677767	-4.25667125753311	2.07493107822778e-05	0.000294363834801254	NQO1
ENSG00000142168	3736.55922762344	-0.901677814083914	0.211902855415735	-4.25514706875894	2.08911652669686e-05	0.000295779347923778	SOD1
ENSG00000153904	6717.82424144389	-1.17392504583698	0.275877143443273	-4.25524576333148	2.08819519897542e-05	0.000295779347923778	DDAH1
ENSG00000143742	614.911799708684	-0.873484211198361	0.205361122650118	-4.25340590237497	2.10543433897037e-05	0.000297490466046074	SRP9
ENSG00000160014	4275.29354117056	-0.714870186145533	0.16810354026806	-4.25255878017555	2.1134171842892e-05	0.000298259776508159	CALM3
ENSG00000108528	1621.90303896832	-0.842680056554937	0.198336407439542	-4.24874115364728	2.1497514337689e-05	0.000302536090163734	SLC25A11
ENSG00000228474	849.854804817579	-0.443430857809169	0.104381603916384	-4.24817057002099	2.15523277708949e-05	0.000303004176131011	OST4
ENSG00000135390	2014.57287071567	-0.555628052648749	0.130812145268179	-4.24752649312227	2.16143612220481e-05	0.000303572731689086	ATP5MC2
ENSG00000125648	1670.10881302978	-0.62317272771839	0.146757966325663	-4.24626167369708	2.17366756525216e-05	0.000304372481957684	SLC25A23
ENSG00000180185	2256.5667181908	-1.13460188614002	0.267213949887943	-4.24604286795587	2.17579020106318e-05	0.000304372481957684	FAHD1
ENSG00000155368	1381.62163188153	-0.764949926179476	0.180269181042222	-4.24337605439229	2.20182005969602e-05	0.00030618583797494	DBI
ENSG00000174306	4092.81683321665	-0.565779471507016	0.13334328335601	-4.24302939951204	2.20522532867269e-05	0.000306356352725388	ZHX3
ENSG00000093144	1143.6767875423	-0.922085682681071	0.217392870438972	-4.24156358402713	2.21967985497677e-05	0.000307150384656677	ECHDC1
ENSG00000113552	2483.73589469878	-1.32143041729287	0.311502888610587	-4.24211288436814	2.21425262643825e-05	0.000307150384656677	GNPDA1
ENSG00000141753	7852.67272961537	-0.994744000498745	0.234500683143836	-4.24196632249722	2.2156994586955e-05	0.000307150384656677	IGFBP4
ENSG00000146072	3187.50651912563	-0.627461391569947	0.147928140662214	-4.24166347769302	2.21869193892541e-05	0.000307150384656677	TNFRSF21
ENSG00000099968	2453.71653965403	-0.676658487655158	0.159627561983423	-4.2389827874802	2.24534871461796e-05	0.000310396829683519	BCL2L13
ENSG00000164209	682.816633895273	-0.960103834922243	0.226651966348755	-4.23602693763931	2.27509495525353e-05	0.0003138916582523	SLC25A46
ENSG00000167085	3988.74193200177	-1.12493008781628	0.265550913913361	-4.23621245070653	2.2732170646101e-05	0.0003138916582523	PHB
ENSG00000198721	2891.71243205973	-0.918527297598189	0.216858188761617	-4.23561269622097	2.27929352165347e-05	0.00031416262373457	ECI2
ENSG00000079999	1065.62088350527	-0.707964026265996	0.167258958876013	-4.23274203680055	2.30859250173433e-05	0.00031726785906044	KEAP1
ENSG00000004897	524.796246726697	-0.42510763921014	0.10047634079992	-4.2309227806839	2.32734564476446e-05	0.000318599341964397	CDC27
ENSG00000170860	642.36264776255	-0.887362586498974	0.209816519296633	-4.22923128013788	2.34491183976994e-05	0.000320069083061413	LSM3
ENSG00000111269	1548.72049480706	-0.783533772645345	0.185432540489722	-4.22543837546558	2.3847608067203e-05	0.000324562944643569	CREBL2
ENSG00000076770	852.07729515536	-1.14849871802163	0.271856622023171	-4.22464867500539	2.39313819818839e-05	0.000324919454386723	MBNL3
ENSG00000197345	356.342801550532	-0.654406030493778	0.15490593713515	-4.22453808160259	2.39431364069027e-05	0.000324919454386723	MRPL21
ENSG00000165633	967.020651332205	-0.982726972112602	0.232664584672939	-4.22379269064107	2.40225037170833e-05	0.000325253803099197	VSTM4
ENSG00000155158	1494.10695403486	-0.715808186371865	0.169491125441707	-4.22327826608273	2.40774242375141e-05	0.000325311883293802	TTC39B
ENSG00000233476	98.5295073758454	-0.732369750445396	0.173416586470959	-4.22318167684636	2.40877495205099e-05	0.000325311883293802	EEF1A1P6
ENSG00000226733	238.020624194899	-1.35992048944878	0.322087176980303	-4.22221245253717	2.41915920285287e-05	0.000326400760392596	AL138826.1
ENSG00000108433	1409.72761464485	-0.82812576251669	0.196158508393179	-4.22171726987646	2.42448100537891e-05	0.000326798724692023	GOSR2
ENSG00000124203	220.201074529376	-2.4877045133035	0.589293172999975	-4.22150574159733	2.4267577251474e-05	0.000326798724692023	ZNF831
ENSG00000106571	743.261298608592	-1.61867685744491	0.383557412474101	-4.22016836281116	2.44119934381645e-05	0.000327208939006992	GLI3
ENSG00000110092	3163.79497413558	-0.814339391989128	0.192964741275423	-4.22014605677005	2.44144090631151e-05	0.000327208939006992	CCND1
ENSG00000196961	1693.71696215324	-0.491725784756055	0.116518117205885	-4.22016589821122	2.44122603299822e-05	0.000327208939006992	AP2A1
ENSG00000108861	3981.47651429505	-0.886012689933744	0.210095688705421	-4.21718644201232	2.47369441685471e-05	0.000331215902919623	DUSP3
ENSG00000144395	130.896332227471	-1.1658254128893	0.276522481309366	-4.2160239824588	2.48647329118351e-05	0.000332293992402556	CCDC150
ENSG00000223985	180.7291405547	-1.54212117472902	0.365766241635001	-4.21613861310882	2.48521037521439e-05	0.000332293992402556	LINC01874
ENSG00000131943	835.204284246874	-0.868652523392513	0.206058355824548	-4.21556563390297	2.49152914114683e-05	0.000332653449148939	C19orf12
ENSG00000111237	472.850545234876	-0.671766096923981	0.159429559920508	-4.21356050445681	2.51376207304944e-05	0.000335096789158014	VPS29
ENSG00000162980	388.082114939479	-0.71520204899655	0.169758847792357	-4.21304726261667	2.51948317460812e-05	0.000335430056361889	ARL5A
ENSG00000103342	1807.65619738681	-0.544986471209408	0.12941350231134	-4.21120255209763	2.54014857314785e-05	0.000337223312463509	GSPT1
ENSG00000173068	1555.22758426346	-0.899078513043802	0.213590445686413	-4.20935735282748	2.5609806743355e-05	0.000339028505654263	BNC2
ENSG00000108091	2135.35158111604	-0.838053039122047	0.19915281965229	-4.20809025242647	2.57538010038779e-05	0.000340293879993909	CCDC6
ENSG00000117266	2066.79338944466	-0.942788332258974	0.224107862551848	-4.20685076160974	2.58954025222878e-05	0.000341580922318928	CDK18
ENSG00000116750	309.366264257662	-0.682867915336965	0.162384358744413	-4.20525671694633	2.60785975926342e-05	0.00034329494714873	UCHL5
ENSG00000166347	7304.47018650498	-1.08273183624035	0.257511339096011	-4.20459867919318	2.61545812330623e-05	0.000343470926375266	CYB5A
ENSG00000178573	5820.30428039416	-1.36948441411666	0.325718240476474	-4.2045063614286	2.616525799473e-05	0.000343470926375266	MAF
ENSG00000162366	11547.8354117361	-1.05842978804819	0.251889176809793	-4.20196612436202	2.64606737310045e-05	0.000346701409118538	PDZK1IP1
ENSG00000158352	1284.68324999125	-0.705844742194573	0.168023211517459	-4.20087638975542	2.65883737518199e-05	0.000348050229587371	SHROOM4
ENSG00000235501	240.410178796639	-0.859169268035092	0.204698208683024	-4.19724859129334	2.70177318962872e-05	0.000352685508570011	AC105942.1
ENSG00000086991	2692.93233357454	-1.4038579727529	0.334550181289082	-4.19625530419257	2.71364344601291e-05	0.000353906430496247	NOX4
ENSG00000165475	6944.23559629302	-1.03146416591741	0.245907973075023	-4.1945129026082	2.73458586476204e-05	0.000355977246969348	CRYL1
ENSG00000025772	512.489148780026	-0.689551798638534	0.164445406257669	-4.19319587169299	2.75051751795889e-05	0.000357059333194682	TOMM34
ENSG00000173221	2163.79252541134	-0.910902452472744	0.217263600238754	-4.19261418604746	2.75758202296163e-05	0.000357646177682819	GLRX
ENSG00000069424	2573.31289962001	-0.946527100248934	0.225853361664884	-4.19089223765183	2.77859615368287e-05	0.000359792043778968	KCNAB2
ENSG00000111639	614.907289290595	-0.591373153085005	0.141110914550264	-4.1908392059521	2.77924574680958e-05	0.000359792043778968	MRPL51
ENSG00000186951	4811.35246506011	-0.831839252562649	0.198601350073785	-4.18848740078354	2.80819897825718e-05	0.000362206141608419	PPARA
ENSG00000125534	2317.75269043516	-0.706775473866016	0.168838021849522	-4.18611558062399	2.83768890565496e-05	0.000365057823994925	PPDPF
ENSG00000104267	3115.63506886366	-0.887984033970036	0.212312682906531	-4.18243517915961	2.88403259088624e-05	0.00036988855044667	CA2
ENSG00000179761	4465.52570723585	-1.33537868293333	0.319295478960554	-4.18226617952927	2.88617782089763e-05	0.00036988855044667	PIPOX
ENSG00000151117	477.15943192601	-0.971240459929359	0.23226718677729	-4.18156552117986	2.8950879566124e-05	0.000370692546284279	TMEM86A
ENSG00000095932	4396.30342813371	-0.927833057902416	0.222218538391973	-4.17531797579285	2.97570110811586e-05	0.000378943676440226	SMIM24
ENSG00000164117	278.152501467602	-0.714140074320939	0.171036884555368	-4.17535712356685	2.97518939924627e-05	0.000378943676440226	FBXO8
ENSG00000100412	9111.12739853423	-0.890881690474917	0.213455497557165	-4.17361792350338	2.99800371937012e-05	0.00038040554413921	ACO2
ENSG00000163170	137.873668741994	-0.847973063513287	0.203255237805149	-4.1719616806441	3.01988431766191e-05	0.000382836371704317	BOLA3
ENSG00000125971	1120.14408018111	-0.574857224072445	0.137800049434926	-4.1716764720314	3.02366748876088e-05	0.000382948150677196	DYNLRB1
ENSG00000120833	433.568052330102	-0.804582699376747	0.192895456809889	-4.1710816453791	3.03157210933925e-05	0.000383281225586335	SOCS2
ENSG00000137409	2857.25784311645	-0.349907769310484	0.0839049557315152	-4.17028727635758	3.04215906816523e-05	0.000384274162976953	MTCH1
ENSG00000132481	789.434719627648	-0.75200402756421	0.180392007702619	-4.16872142586221	3.06313093034715e-05	0.000385537670096245	TRIM47
ENSG00000116288	2009.63295344781	-0.759758476687955	0.182344934146154	-4.16660040623333	3.09175750171224e-05	0.000388792653994386	PARK7
ENSG00000173706	1065.80119980022	-0.814642088878495	0.195617846636799	-4.1644568881848	3.12094589717235e-05	0.000391867226656912	HEG1
ENSG00000176105	1115.4358680277	-0.887228891102905	0.213051049025295	-4.16439578759157	3.1217817330944e-05	0.000391867226656912	YES1
ENSG00000104979	416.080259114245	-0.654737768989659	0.157289259107202	-4.16263496125578	3.14596084930031e-05	0.000394198427632024	C19orf53
ENSG00000178562	49.9073878251187	-2.28475898763963	0.548906899721179	-4.16237979300349	3.1494794669025e-05	0.000394287905834214	CD28
ENSG00000173141	626.575155942282	-0.919882545687145	0.221013678911234	-4.16210684433066	3.15324740499963e-05	0.000394408409847774	MRPL57
ENSG00000284309	69.6301436361721	-1.24622537840824	0.299616639806253	-4.15939975568151	3.19085021717715e-05	0.000398757006251499	AL391650.2
ENSG00000122034	697.808727590762	-0.656376459197879	0.157825297045161	-4.15887992284317	3.19811954778061e-05	0.000399310503749979	GTF3A
ENSG00000099817	2246.14219055861	-0.811429190941338	0.195127994829018	-4.15844580195865	3.20420233850155e-05	0.000399475130989949	POLR2E
ENSG00000176087	1405.30997184171	-0.717148522262967	0.172458618076971	-4.15838031325807	3.20512090302769e-05	0.000399475130989949	SLC35A4
ENSG00000096080	403.625927396446	-0.545568343384511	0.131206840478401	-4.15807850715163	3.20935736195128e-05	0.000399648849881958	MRPS18A
ENSG00000105379	806.09593102824	-0.923860865802104	0.222199213042635	-4.1578044006161	3.21320961106835e-05	0.000399774459486814	ETFB
ENSG00000155330	313.365822429067	-0.974055345154241	0.234382394326953	-4.15583835958036	3.24096906974575e-05	0.000402160495600666	C16orf87
ENSG00000176209	486.045298808052	-0.908003592581466	0.218564477093084	-4.15439692972047	3.26146589029913e-05	0.000403765067707944	SMIM19
ENSG00000115677	10055.1532403306	-0.686003966581779	0.165141852123215	-4.15402853826504	3.26672406165871e-05	0.000403930286568688	HDLBP
ENSG00000103018	906.378455748583	-0.559475173814515	0.134731793576394	-4.15251039835145	3.28847806666977e-05	0.00040626285711169	CYB5B
ENSG00000172340	2612.8552347909	-1.02409679155375	0.246645906490279	-4.15209320165266	3.29448030012378e-05	0.000406647046000353	SUCLG2
ENSG00000155465	6387.50882667199	-1.44251695835254	0.347529707685189	-4.15077308918651	3.31354147705928e-05	0.000408282906450275	SLC7A7
ENSG00000137944	222.582043004398	-0.725455633275843	0.174833164429288	-4.14941659177745	3.33323712523912e-05	0.000409632698808888	KYAT3
ENSG00000159111	525.451419746674	-0.6417780250453	0.15470051776947	-4.14851892093638	3.34633193709874e-05	0.000410524264429941	MRPL10
ENSG00000143575	652.856980626287	-0.52004433737154	0.125406677237676	-4.14686321993787	3.3706128323731e-05	0.000412423375198724	HAX1
ENSG00000263465	983.54919280073	-0.716837805705758	0.172917512081177	-4.14554776481654	3.39002321272835e-05	0.000414437707371721	SRSF8
ENSG00000065000	4241.34183891158	-0.499078548726951	0.120498176911716	-4.1417933575261	3.44600750614945e-05	0.000420244788630833	AP3D1
ENSG00000136718	771.466904909072	-0.590791201102406	0.142642508663017	-4.14176115268771	3.44649150929191e-05	0.000420244788630833	IMP4
ENSG00000065978	3748.59150333502	-0.584387024539308	0.141116930643575	-4.14115458630064	3.45561960064266e-05	0.00042099268600897	YBX1
ENSG00000131100	2036.84476357267	-0.791116868925385	0.191115407891813	-4.13947194343022	3.48106168698688e-05	0.000423358531637964	ATP6V1E1
ENSG00000187866	367.398125705535	-0.599785035786401	0.144901388684916	-4.13926354488304	3.48422509059907e-05	0.000423377014250064	FAM122A
ENSG00000113328	1817.89963160095	-1.12141407393145	0.270960400616236	-4.13866406818507	3.49334012774698e-05	0.000424118038480093	CCNG1
ENSG00000185236	1558.46497428081	-0.349744099052251	0.0845114026563376	-4.13842497058618	3.49698191780315e-05	0.00042419386352368	RAB11B
ENSG00000089009	3529.48223743985	-0.403915478208115	0.0976718468480698	-4.13543401955337	3.54284400107388e-05	0.000428647537100669	RPL6
ENSG00000101166	488.35910524316	-0.645198354311784	0.156154050854125	-4.13180670487062	3.59923033933586e-05	0.000434348320521226	PRELID3B
ENSG00000186834	1593.87515354392	-0.546021165913475	0.1321652473163	-4.13135205359037	3.60635766153964e-05	0.000434835183221148	HEXIM1
ENSG00000197111	3998.27459888542	-0.792903172187761	0.191963467178516	-4.13048995124892	3.6199091874717e-05	0.000436095143673219	PCBP2
ENSG00000166548	1049.62942878824	-0.540469047283483	0.130856154242094	-4.13025318078335	3.62363947533688e-05	0.000436170782395216	TK2
ENSG00000099341	1320.61783768489	-0.66546710167432	0.161166411451272	-4.12906818289195	3.64236387322264e-05	0.000437926369512666	PSMD8
ENSG00000143612	3233.9378238124	-0.859250367648313	0.208104537926578	-4.12893623661136	3.64445445856618e-05	0.000437926369512666	C1orf43
ENSG00000158113	130.613255306944	-0.810066864772594	0.196233870594941	-4.12806852515641	3.65823107393652e-05	0.000438831660993802	LRRC43
ENSG00000169764	1375.38626543399	-0.811738918029258	0.196991106250417	-4.12068815430361	3.77742430812089e-05	0.000451588506359452	UGP2
ENSG00000132855	653.15667470164	-1.56478981702799	0.379820209345342	-4.11981716224385	3.79173162698362e-05	0.000452913805809368	ANGPTL3
ENSG00000211445	204279.951040106	-1.45080598402357	0.35220793288487	-4.11917463681265	3.80231900218516e-05	0.000453792893478109	GPX3
ENSG00000102575	1701.68128833938	-1.28432080324225	0.311908649991604	-4.1176184221785	3.82807833734246e-05	0.000456092824955065	ACP5
ENSG00000182704	1778.19948276028	-1.06539096553165	0.258843196287238	-4.11597052120073	3.85553585229185e-05	0.000458586958945611	TSKU
ENSG00000104442	369.985598054023	-0.642091133610428	0.156016891283466	-4.11552318680557	3.86302158786238e-05	0.00045908893071646	ARMC1
ENSG00000138867	3956.69217666391	-0.898118568236188	0.218274987551031	-4.11461972034802	3.87818236779406e-05	0.000460501401256898	GUCD1
ENSG00000054965	1473.5838575115	-0.401621393303764	0.0976765186306405	-4.11174967058846	3.92671928916258e-05	0.000462774484201128	FAM168A
ENSG00000119950	982.395684378629	-0.816302239539651	0.198542280849929	-4.11147809950196	3.93134170948027e-05	0.000462774484201128	MXI1
ENSG00000178980	1224.32502634686	-0.521264225847557	0.126765413007398	-4.11203824040818	3.92181318585007e-05	0.000462774484201128	SELENOW
ENSG00000182199	1222.54337014415	-0.980252727826833	0.238344334988521	-4.11275866017139	3.90959039004265e-05	0.000462774484201128	SHMT2
ENSG00000079739	1321.48165076669	-0.750498649309008	0.182630328906181	-4.10938672565468	3.96711247281879e-05	0.000465945148332158	PGM1
ENSG00000227345	775.341580566369	-0.740207497216246	0.180214728201039	-4.10736405734001	4.00200177407576e-05	0.000469258906936874	PARG
ENSG00000172531	1816.89488982347	-0.604115354219447	0.147203338949751	-4.10395143567815	4.06152757530109e-05	0.000475445596845612	PPP1CA
ENSG00000133243	1841.87089284013	-0.667874632801104	0.162800549789727	-4.10241018020965	4.0886859818516e-05	0.000477829062500844	BTBD2
ENSG00000148803	520.468765495066	-1.04748146136492	0.255403968769896	-4.10127323553314	4.1088303916918e-05	0.000479386277815726	FUOM
ENSG00000141469	93.5768952306769	-1.87605324629754	0.457607342211461	-4.09970092969053	4.13684375942738e-05	0.000481057786714554	SLC14A1
ENSG00000156508	44756.6192549101	-0.50160114107566	0.122342620233775	-4.09997055905121	4.13202700380761e-05	0.000481057786714554	EEF1A1
ENSG00000121350	274.455169394623	-0.803850552803273	0.196118953764038	-4.09879074600017	4.15314298500321e-05	0.00048255402666248	PYROXD1
ENSG00000104205	780.175609851845	-0.714691555965797	0.174378102565847	-4.09851664543673	4.15806340003499e-05	0.000482726782337671	SGK3
ENSG00000181904	1028.32959024448	-1.00414619409942	0.245248934127522	-4.09439575210262	4.23270802757789e-05	0.000490178271496849	C5orf24
ENSG00000160216	7251.05425571863	-0.989358677214763	0.241688174949989	-4.09353365103397	4.24848384690439e-05	0.000491600283157438	AGPAT3
ENSG00000143621	1845.23963266215	-0.726500212533043	0.177509331330981	-4.09274378471081	4.26298677665732e-05	0.000492063473670158	ILF2
ENSG00000119125	2540.82231682334	-1.35607935085559	0.331361789367015	-4.09244334854072	4.26851547916924e-05	0.000492297449726335	GDA
ENSG00000170473	240.515136191104	-0.617246290279475	0.150896531758152	-4.09052668797425	4.30394679573188e-05	0.000495067186620996	PYM1
ENSG00000002746	1590.6530448221	-1.23397014355205	0.301781155642714	-4.08895691622632	4.33317318222815e-05	0.000496901156353553	HECW1
ENSG00000100304	603.778484712443	-0.488896726437082	0.119679098819188	-4.08506356799789	4.40647513032124e-05	0.000503254539863414	TTLL12
ENSG00000266588	99.7181683020054	-1.34617564441123	0.32952257915891	-4.08523035916774	4.40331090410429e-05	0.000503254539863414	AC006441.4
ENSG00000196365	2182.14949493229	-0.645435824463799	0.158031487753615	-4.0842229206251	4.42245606382158e-05	0.000504669722412887	LONP1
ENSG00000072958	1578.10900196587	-0.799549003924554	0.195789434016416	-4.08371885817657	4.43206477453276e-05	0.000505356031347576	AP1M1
ENSG00000101966	1688.53929899569	-0.642194231681336	0.157306996148206	-4.08242638538655	4.45679315178312e-05	0.000507352671424445	XIAP
ENSG00000120896	942.896938210052	-0.618226795487436	0.151576831997882	-4.07863647325784	4.53006071132256e-05	0.000514443647338319	SORBS3
ENSG00000148218	4776.51590594345	-1.19170651892642	0.292219374629447	-4.07812288434872	4.54007699123662e-05	0.000515164991281644	ALAD
ENSG00000184117	2747.04913276207	-1.02329657223186	0.250966754439077	-4.07741883788144	4.55384180924105e-05	0.000516174061867857	NIPSNAP1
ENSG00000198794	662.855372119149	-0.750014838604535	0.184033296737257	-4.07543010912489	4.59293757078295e-05	0.000519485996038918	SCAMP5
ENSG00000104522	555.413645072702	-0.678375395723368	0.16654058753706	-4.07333374858191	4.63449372741442e-05	0.000522924135744136	TSTA3
ENSG00000130821	2867.36542953918	-0.802808369094124	0.197077610715479	-4.07356455246019	4.62990109571329e-05	0.000522924135744136	SLC6A8
ENSG00000148090	980.470736143086	-0.630603955333374	0.15481235836289	-4.07334376920476	4.63429424321256e-05	0.000522924135744136	AUH
ENSG00000206418	672.291987794912	-0.641964740919518	0.157639726031574	-4.07235382273462	4.65404085029994e-05	0.00052470858311441	RAB12
ENSG00000069275	3471.04443007581	-0.54984487753461	0.135049001355212	-4.07144719336639	4.67219549120039e-05	0.000526333304573608	NUCKS1
ENSG00000166265	126.095386862423	-1.18607728348071	0.291337770789645	-4.07114148044022	4.67833231073575e-05	0.000526602673792105	CYYR1
ENSG00000108187	7868.81656834169	-1.23075711888639	0.302335757809303	-4.07082882886345	4.68461632021795e-05	0.000526888166767553	PBLD
ENSG00000063241	1695.16996807363	-1.17124607333611	0.287780531007326	-4.06992811235826	4.70276466710672e-05	0.000528506542404903	ISOC2
ENSG00000141560	562.766381958724	-0.610946841704189	0.150125476571177	-4.06957470282887	4.70990363475591e-05	0.000528886063906017	FN3KRP
ENSG00000198612	556.495283490313	-0.691084363548105	0.169840320883264	-4.06902412780477	4.72104587590428e-05	0.000529714157776043	COPS8
ENSG00000108953	5260.61243634471	-0.5749490564625	0.141349197606448	-4.06757920241827	4.75040648444982e-05	0.000531382956911038	YWHAE
ENSG00000141179	743.158813713848	-0.802623073182326	0.197332546810453	-4.0673628661636	4.75481726861146e-05	0.000531382956911038	PCTP
ENSG00000144840	390.940668837122	-0.698937434663699	0.171836828249436	-4.0674484147783	4.7530725918119e-05	0.000531382956911038	RABL3
ENSG00000162517	906.157621126705	-0.509568615673403	0.125263160465083	-4.06798466349926	4.74215016497644e-05	0.000531382956911038	PEF1
ENSG00000166181	1222.21734683275	-0.609608477023734	0.149877930414074	-4.06736652514178	4.75474263505312e-05	0.000531382956911038	API5
ENSG00000100600	4302.266567433	-1.00032642617155	0.245967410806077	-4.06690635516837	4.76413761489913e-05	0.000532001673771778	LGMN
ENSG00000130640	1847.00179936754	-0.414930688379586	0.10204414399002	-4.06618814324284	4.77883604347798e-05	0.000532796637075789	TUBGCP2
ENSG00000245105	78.2313870766991	-1.42237638017196	0.349799021877504	-4.06626745991893	4.77721069381813e-05	0.000532796637075789	A2M-AS1
ENSG00000123240	2884.87011875433	-0.865601578634143	0.21299579077362	-4.06393748669961	4.82517539452741e-05	0.000536686241073266	OPTN
ENSG00000143344	2139.65737663155	-0.922345412805142	0.227027484147645	-4.06270375707157	4.85075741187498e-05	0.000538679292682072	RGL1
ENSG00000171766	54332.4644681518	-1.40155306078236	0.345025870327621	-4.0621680323609	4.86190593182342e-05	0.000539065737346258	GATM
ENSG00000108774	531.597965980625	-0.758224537742631	0.186803025723389	-4.05895212246392	4.92934180026859e-05	0.000543542089176283	RAB5C
ENSG00000123064	1318.38420278436	-0.594842409317346	0.146561340348774	-4.05865836039566	4.93554583003415e-05	0.000543799677307602	DDX54
ENSG00000114784	516.969135744434	-0.692777433527621	0.170741656370023	-4.05745995591296	4.96093198757418e-05	0.000545741336567335	EIF1B
ENSG00000242265	766.183092362303	-0.474937931660366	0.117052772463678	-4.05746845345113	4.96075154677888e-05	0.000545741336567335	PEG10
ENSG00000118922	986.90199973252	-0.571870846437753	0.140951684989519	-4.05721184872871	4.96620315788486e-05	0.000545894059395647	KLF12
ENSG00000146476	690.690408435366	-1.16224026706337	0.286493971418253	-4.05677041408531	4.97559480241971e-05	0.000546499119743896	ARMT1
ENSG00000136267	88.4030745754198	-0.933492256508045	0.230233286493631	-4.05454949944377	5.02310135053226e-05	0.000550631357481506	DGKB
ENSG00000247271	266.056907656512	-0.785237310002215	0.193672347090689	-4.05446271394914	5.02496643892718e-05	0.000550631357481506	ZBED5-AS1
ENSG00000180061	188.984819288675	-1.12830613977291	0.278303771698915	-4.05422511123413	5.03007606692695e-05	0.000550761989290701	TMEM150B
ENSG00000103423	1515.45148998915	-0.691437082005559	0.17062393337662	-4.05240383527757	5.06940633749108e-05	0.000553310514726759	DNAJA3
ENSG00000125741	1046.87047351808	-0.469414588506419	0.115840860503078	-4.05223671913198	5.07302975661706e-05	0.000553310514726759	OPA3
ENSG00000184575	555.823802552483	-0.575652865325524	0.142055629815344	-4.05230588941676	5.07152970602684e-05	0.000553310514726759	XPOT
ENSG00000198478	512.79858464336	-0.77907422251637	0.192401910788967	-4.04920210678617	5.13925487559481e-05	0.00055923207659433	SH3BGRL2
ENSG00000105058	801.340800229777	-0.6855783389811	0.16939950657928	-4.0471094209489	5.18540052595313e-05	0.000563817061054718	FAM32A
ENSG00000036448	571.501193166125	-1.11702135001259	0.276022370870483	-4.04685079144083	5.19113073179177e-05	0.0005640039177609	MYOM2
ENSG00000141504	2757.48604072342	-1.09226749621866	0.270209092174392	-4.04230474788658	5.29283812293844e-05	0.000572840732643506	SAT2
ENSG00000182827	641.842868144786	-0.443822599350319	0.109793381982983	-4.04234382195373	5.2919559392448e-05	0.000572840732643506	ACBD3
ENSG00000135838	1915.98797847239	-1.22041474386344	0.30198102217389	-4.04136238455635	5.31415631964338e-05	0.000574502560679793	NPL
ENSG00000169100	5959.69098966574	-0.399905139572878	0.0989554375519387	-4.04126493163127	5.31636554125052e-05	0.000574502560679793	SLC25A6
ENSG00000110330	708.316133060202	-0.368102253066004	0.0911161831503	-4.03992178270685	5.34690301955565e-05	0.000577358752318993	BIRC2
ENSG00000160801	7526.19762541249	-1.02780856391848	0.25453131288477	-4.03804369792328	5.38988143830015e-05	0.000581106925928389	PTH1R
ENSG00000162391	6759.83541771634	-1.42911186911628	0.353901977499591	-4.03815734292679	5.38727148971873e-05	0.000581106925928389	FAM151A
ENSG00000117419	1068.38634764513	-0.869134292987189	0.215265202143681	-4.03750482814717	5.40227333116845e-05	0.000581996634198447	ERI3
ENSG00000117758	751.42115008005	-0.609658973545768	0.151006628737032	-4.03729941291152	5.40700417879673e-05	0.000582060273734328	STX12
ENSG00000132591	664.985453597728	-0.617393063863682	0.153067202312837	-4.03347715601323	5.49575255860191e-05	0.000587645983323153	ERAL1
ENSG00000141447	1077.7135628456	-0.595529617848693	0.147647892824263	-4.03344474788758	5.49651090454475e-05	0.000587645983323153	OSBPL1A
ENSG00000115884	5784.37889529257	-0.918736506383685	0.227893885113424	-4.03142236978595	5.54403090129954e-05	0.000592276067183665	SDC1
ENSG00000107185	1477.59692547136	-0.315572702720679	0.0782877095160341	-4.03093543892796	5.55553035399067e-05	0.000593053919869058	RGP1
ENSG00000102225	1536.56743718028	-0.338645266924804	0.084032159918021	-4.0299483823238	5.5789102344298e-05	0.000594646694358215	CDK16
ENSG00000133313	14379.1993045626	-0.86115283610903	0.213687691932672	-4.02995993040329	5.57863616320798e-05	0.000594646694358215	CNDP2
ENSG00000066926	1399.99471724146	-0.6148137934572	0.152569684553013	-4.0297244846408	5.58422653244873e-05	0.000594762430452248	FECH
ENSG00000204272	305.689832770299	-0.56019053142907	0.139024396305576	-4.02944048897555	5.59097672040855e-05	0.000595030595853322	NBDY
ENSG00000114779	1803.7695407457	-1.00867591094608	0.25055397576081	-4.02578289920655	5.67860633573613e-05	0.000603443132835331	ABHD14B
ENSG00000076554	515.632639051868	-0.647634121426384	0.160882871369822	-4.02550076283549	5.68541961368158e-05	0.000603710833449768	TPD52
ENSG00000136819	1242.91074816733	-0.779719935238299	0.193740604728304	-4.02455611373649	5.70828824062462e-05	0.000605605511385723	C9orf78
ENSG00000124702	1016.94583553469	-0.601312823435726	0.149558266358721	-4.02059236226673	5.80519828958733e-05	0.000613648742506078	KLHDC3
ENSG00000153283	152.252258879899	-2.79748283261758	0.695902240914027	-4.01993652002507	5.82138250308179e-05	0.00061426291191779	CD96
ENSG00000197894	3172.0797768924	-0.865508129735182	0.215319317134936	-4.01964924119086	5.82848513050951e-05	0.00061426291191779	ADH5
ENSG00000111540	2913.19742946437	-0.570664124776434	0.142067655783954	-4.01684761832248	5.89818355332781e-05	0.000618931657604269	RAB5B
ENSG00000145741	1841.34483281216	-0.481568839781606	0.119869538667022	-4.01744133778079	5.88334748756459e-05	0.000618931657604269	BTF3
ENSG00000183527	178.024877087178	-0.847165307806607	0.210946594470907	-4.01601794014004	5.91897519422329e-05	0.000619619301977553	PSMG1
ENSG00000154518	2367.60601776313	-0.781544795011276	0.194667448053626	-4.01476879070187	5.95040969455065e-05	0.000621983716696562	ATP5MC3
ENSG00000257894	150.449893235787	-1.28894577150912	0.321119211366783	-4.01391671965986	5.97194245072151e-05	0.000623770720020013	AC027288.3
ENSG00000168300	1249.44210134088	-0.482619598977309	0.120247430151899	-4.01355437174545	5.9811217166791e-05	0.000624265703153611	PCMTD1
ENSG00000084652	1642.88249041961	-0.414824266947386	0.103375512998342	-4.01279040766683	6.00051881834957e-05	0.000625189950563684	TXLNA
ENSG00000130770	1977.64407829136	-0.944775183847724	0.235493618244753	-4.01189293743749	6.0233817396377e-05	0.000626815128627435	ATP5IF1
ENSG00000034053	122.451693482792	-2.25638461284547	0.562549566732485	-4.01099697925547	6.04628840085773e-05	0.000628268799908786	APBA2
ENSG00000196704	736.272899043573	-0.510469760140816	0.127266457412023	-4.01103142588608	6.04540619287703e-05	0.000628268799908786	AMZ2
ENSG00000160785	1766.35754984913	-0.568874596168095	0.141848851232406	-4.01042793949772	6.0608796521958e-05	0.000629319845127184	SLC25A44
ENSG00000106070	3096.70159420608	-0.768011727587748	0.191579252090935	-4.00884604781317	6.10161770742472e-05	0.000632615363928349	GRB10
ENSG00000088179	896.319780363703	-0.49691907730992	0.123997348353711	-4.0074976110975	6.13654821114495e-05	0.000635575117242476	PTPN4
ENSG00000117519	3249.96856407605	-0.571629197810223	0.142643576485678	-4.00739529878246	6.13920626797982e-05	0.000635575117242476	CNN3
ENSG00000130956	1021.27818257564	-0.718915981151901	0.179448093844226	-4.00626145282977	6.16873646755334e-05	0.000638162369369628	HABP4
ENSG00000171421	135.636322247034	-0.660817378844171	0.164998854482768	-4.00498161587653	6.20223045322224e-05	0.000639744372280642	MRPL36
ENSG00000189241	5402.83383937384	-0.799810265119977	0.199712805711382	-4.00480210706086	6.20694203535814e-05	0.000639760982955279	TSPYL1
ENSG00000100347	771.815744056262	-0.702200950532945	0.175417516528353	-4.00302640483139	6.25373193544774e-05	0.000643276624993444	SAMM50
ENSG00000108176	279.844509928122	-1.16288674786883	0.290540518139839	-4.00249423149003	6.26781965119673e-05	0.0006438554758071	DNAJC12
ENSG00000125149	645.878276682348	-0.779941074932378	0.194885394161983	-4.00204991393103	6.279604652119e-05	0.000643945746200882	C16orf70
ENSG00000103429	798.250538063302	-0.545218741525641	0.136257330695954	-4.00139015450294	6.29714270122258e-05	0.000645273536709099	BFAR
ENSG00000137274	3013.12155028431	-1.09970876855408	0.274882346105253	-4.00065258513547	6.31680402240559e-05	0.000645875983643637	BPHL
ENSG00000155115	390.2257661379	-0.760552489091314	0.190106012898604	-4.00067560986073	6.31618937661472e-05	0.000645875983643637	GTF3C6
ENSG00000162433	15741.3646707463	-1.39005619885386	0.347429164110791	-4.00097729967938	6.30814098615425e-05	0.000645875983643637	AK4
ENSG00000105671	448.551511107559	-0.630985390648281	0.157738504526071	-4.00019888957418	6.32892699634685e-05	0.000646645237221224	DDX49
ENSG00000100410	183.662872363494	-0.518173824125681	0.129586564855125	-3.99866934280561	6.36995974153357e-05	0.000650365025462748	PHF5A
ENSG00000077514	862.285177670325	-0.98364311123329	0.246054187242562	-3.99766865281429	6.39694111681103e-05	0.000651228060544868	POLD3
ENSG00000100325	931.649524743231	-0.534641062530134	0.133728367244896	-3.99796298679883	6.38899384781381e-05	0.000651228060544868	ASCC2
ENSG00000164885	200.790322089329	-0.8857746285063	0.221567875931402	-3.99775745821807	6.39454230987767e-05	0.000651228060544868	CDK5
ENSG00000084623	1421.90040548244	-0.538624176650719	0.134770336936865	-3.9966077765543	6.42566339565644e-05	0.00065367873863628	EIF3I
ENSG00000136717	3559.23344466271	-0.690382648671395	0.172761352298306	-3.99616372230818	6.43772197226041e-05	0.000654431910397752	BIN1
ENSG00000150867	1209.29612048383	-1.06575660004134	0.266843037854448	-3.99394568661247	6.49827552335883e-05	0.000659157688188325	PIP4K2A
ENSG00000148357	272.002663081503	-1.26976652632455	0.318132600770339	-3.99131218633328	6.57087149139874e-05	0.000665561111653998	HMCN2
ENSG00000103274	449.573122045169	-0.498119755251653	0.124846976222685	-3.98984236801359	6.61172206056687e-05	0.000668254496401939	NUBP1
ENSG00000185813	1874.39373262774	-0.985279305168895	0.246978866655576	-3.98932636832816	6.62612012004881e-05	0.000669228611837401	PCYT2
ENSG00000109519	805.428469453346	-0.804902207465245	0.201784952709552	-3.98891095028188	6.63773318153913e-05	0.000669920249815209	GRPEL1
ENSG00000277972	732.640879340849	-0.904773789907708	0.226858747854685	-3.9882693458542	6.65570716523167e-05	0.000671252417761779	CISD3
ENSG00000186335	4705.75194699866	-1.37433906283008	0.344617906571675	-3.98800827415577	6.66303403490604e-05	0.00067150964513795	SLC36A2
ENSG00000157152	142.181661714513	-0.968793419867925	0.242983597606737	-3.98707332268532	6.68933572478831e-05	0.000673195210843227	SYN2
ENSG00000088386	218.699683571314	-1.20832443071697	0.303108993436321	-3.98643543043149	6.70733701158962e-05	0.000674523970285683	SLC15A1
ENSG00000198805	3298.81073003036	-0.653057677067788	0.163837980910778	-3.98599685761158	6.71974009672867e-05	0.000674805900142202	PNP
ENSG00000111652	944.856004392439	-0.572367740729129	0.143611912775771	-3.98551714594037	6.73333146324138e-05	0.000675688130204929	COPS7A
ENSG00000198814	1736.47550417054	-1.20742963573262	0.302990952172503	-3.98503528595532	6.7470098817994e-05	0.000676577831157045	GK
ENSG00000161057	858.436625059885	-0.714863763381059	0.179408383509156	-3.98456164309946	6.76048066509699e-05	0.000677445457381316	PSMC2
ENSG00000100568	1457.8165319144	-0.822823605702587	0.206523539812251	-3.98416377353695	6.77181605923279e-05	0.000677615387734902	VTI1B
ENSG00000176871	889.429553204703	-0.553946262105876	0.139033534284335	-3.98426368830567	6.76896777490592e-05	0.000677615387734902	WSB2
ENSG00000155906	599.292268750773	-0.9641547097526	0.242085427717638	-3.98270444794043	6.8135467222658e-05	0.000680849156941639	RMND1
ENSG00000148484	654.705913272803	-0.565725129696618	0.142073321908803	-3.98192371443077	6.83597225950719e-05	0.000682577656224514	RSU1
ENSG00000107295	430.065988476736	-1.2920279962288	0.324586075558782	-3.98054042831179	6.87587690746916e-05	0.000685588322284461	SH3GL2
ENSG00000020633	394.402284640357	-2.03604163724312	0.51153490678609	-3.98025943143415	6.8840099138113e-05	0.000685912795026741	RUNX3
ENSG00000115363	495.493684081375	-0.573622558599981	0.144142272442326	-3.97955817457713	6.90434639411062e-05	0.000686001244545939	EVA1A
ENSG00000145354	324.655356283258	-0.781100143888432	0.19627330908724	-3.97965544841987	6.90152205675087e-05	0.000686001244545939	CISD2
ENSG00000256162	102.380402122087	-1.40920613016286	0.35407605473259	-3.97995320871709	6.89288340578528e-05	0.000686001244545939	SMLR1
ENSG00000110104	282.593228048746	-0.574650981705199	0.144442886680995	-3.97839585534125	6.93817894065958e-05	0.000688869051742465	CCDC86
ENSG00000181991	466.054799230321	-0.715480348938989	0.17987338824925	-3.97768872818224	6.95883852638715e-05	0.000690432680610282	MRPS11
ENSG00000116171	3347.73731574948	-0.893976182511001	0.224882370250406	-3.97530576325553	7.02888913243002e-05	0.000695419791082574	SCP2
ENSG00000184163	74.607029495678	-1.08563758853953	0.273090437818594	-3.97537752405922	7.02676991546977e-05	0.000695419791082574	C1QTNF12
ENSG00000134001	607.761260495276	-0.679674251148888	0.171016924596161	-3.97430986876808	7.05836206120772e-05	0.000696864552096344	EIF2S1
ENSG00000107223	1702.71076444609	-0.482584328865758	0.121437060626629	-3.97394606206349	7.06915783851288e-05	0.00069707222516511	EDF1
ENSG00000116095	721.505861469928	-0.586132657542851	0.147495393165114	-3.97390484519544	7.0703819125503e-05	0.00069707222516511	PLEKHA3
ENSG00000142507	969.887649665482	-0.707519844010737	0.178111116952511	-3.97235083422322	7.11668008541374e-05	0.000700507286229304	PSMB6
ENSG00000160007	3865.21884058812	-0.473836554729945	0.119322936602536	-3.97104335697244	7.15585535903805e-05	0.000702052829677013	ARHGAP35
ENSG00000100075	2616.67432218187	-0.869587160799241	0.219023283944188	-3.97029550986383	7.17835433644358e-05	0.000703769062873503	SLC25A1
ENSG00000180992	293.287044837898	-0.762201856494183	0.192088395688166	-3.96797450342358	7.24860866871185e-05	0.000709173203016144	MRPL14
ENSG00000224470	3391.28668375339	-0.766475596345844	0.193158718835939	-3.96811286057895	7.24440258517598e-05	0.000709173203016144	ATXN1L
ENSG00000124209	1065.45959348218	-0.750465505285451	0.189142112024039	-3.96773355893409	7.25593894080386e-05	0.000709396700756339	RAB22A
ENSG00000119383	1886.00408954043	-0.600669952994649	0.151448804709219	-3.9661584265913	7.30403232749931e-05	0.000712108207239995	PTPA
ENSG00000196141	2379.17974805061	-0.859028970093971	0.21657218466879	-3.96647875814573	7.29422731361935e-05	0.000712108207239995	SPATS2L
ENSG00000204310	1235.55751336223	-0.63150053117823	0.159216217403465	-3.96630783896822	7.29945742069108e-05	0.000712108207239995	AGPAT1
ENSG00000122378	2306.14314553992	-0.618094465602937	0.155887408276034	-3.96500572072159	7.33941868784425e-05	0.00071408226527614	PRXL2A
ENSG00000147488	71.9879986004546	-1.45965861060484	0.36820613024814	-3.9642430983459	7.36291912031471e-05	0.00071587330506573	ST18
ENSG00000134030	959.143342857302	-0.336147264081253	0.0848038197239444	-3.96382220960669	7.37591938896171e-05	0.000716641677190136	CTIF
ENSG00000178146	151.900405118392	-1.18192694567517	0.298227574841555	-3.96317123358937	7.39606927764132e-05	0.000718103162806349	AL672207.1
ENSG00000123453	1548.33660557747	-1.06090445090385	0.267869863236337	-3.96052186717185	7.47861438417083e-05	0.000725116135359019	SARDH
ENSG00000114054	1709.47057080516	-0.852411750859041	0.21524658945321	-3.96016379643654	7.48983723318439e-05	0.000725703801938934	PCCB
ENSG00000172977	854.408320160064	-0.474326743853251	0.119794278195517	-3.95951084641205	7.51034336352056e-05	0.000727189513414156	KAT5
ENSG00000177150	278.529718345832	-0.760239346843948	0.192032825087926	-3.95890310157056	7.52947750503163e-05	0.000728233030713409	FAM210A
ENSG00000204568	1112.71213091225	-0.681053942096493	0.172033731108353	-3.95883957005816	7.53148038023542e-05	0.000728233030713409	MRPS18B
ENSG00000117448	6676.26849811588	-1.12049700765234	0.283080318849685	-3.95822999000973	7.55072344132736e-05	0.00072959189595616	AKR1A1
ENSG00000124275	908.693582649209	-0.752896729839113	0.190275033163274	-3.95688660420864	7.59329534603338e-05	0.000733062833625542	MTRR
ENSG00000156398	3842.36283299323	-1.25736636074387	0.317776136149533	-3.95676772956985	7.59707339492436e-05	0.000733062833625542	SFXN2
ENSG00000158042	396.54642613409	-0.68310564388626	0.172651263173184	-3.95656325549756	7.60357610568814e-05	0.000733187081412	MRPL17
ENSG00000169302	214.832090884074	-0.798498119973925	0.201893282331179	-3.95505046405702	7.65184986528804e-05	0.000736831214082771	STK32A
ENSG00000257267	473.742379303496	-0.72541198132289	0.183600220527804	-3.95104090418582	7.78120224386138e-05	0.000748262122752716	ZNF271P
ENSG00000165406	1765.40590121521	-0.734476401015568	0.185938699712449	-3.95009969496088	7.81186479215644e-05	0.000750184474815078	MARCH8
ENSG00000167815	2785.27155973746	-0.757013134251111	0.191653091457233	-3.94991350515229	7.81794396969672e-05	0.000750255797064616	PRDX2
ENSG00000109618	597.131290610188	-0.720083021048973	0.182347607947731	-3.94895786763147	7.84921640183773e-05	0.000752743065439541	SEPSECS
ENSG00000102753	389.502718646777	-0.742922040865961	0.188177637433231	-3.94798261365973	7.88125267226692e-05	0.00075478563569074	KPNA3
ENSG00000109775	435.844624674512	-0.749517053057279	0.189884257388337	-3.94723113630438	7.90602234999735e-05	0.000756642397676057	UFSP2
ENSG00000173726	1941.10623360064	-0.539209644451296	0.136633640511903	-3.94639008688583	7.93383171072882e-05	0.000758271516119215	TOMM20
ENSG00000145949	331.673685335342	-1.04678671793497	0.265265729067249	-3.94618152000174	7.94074228550979e-05	0.000758416411630314	MYLK4
ENSG00000143891	4108.23938102814	-1.18538617881278	0.300448157393644	-3.94539340529122	7.96690678501405e-05	0.00075936774569839	GALM
ENSG00000185361	693.690672064776	-0.913976092457021	0.231644436663077	-3.94559915024588	7.96006844005268e-05	0.00075936774569839	TNFAIP8L1
ENSG00000134612	143.853036696592	-1.38279350289001	0.35059231720445	-3.94416373386648	8.00789329744867e-05	0.000762240838651529	FOLH1B
ENSG00000099810	444.741047341003	-0.398665511710318	0.101114760684704	-3.94270340957871	8.0568266766033e-05	0.00076586157029321	MTAP
ENSG00000171867	1870.53367322102	-0.90978993766294	0.230928878988574	-3.93969754518211	8.1584399491071e-05	0.000773334259373802	PRNP
ENSG00000118640	1165.51055633097	-0.557530277671151	0.141574236312133	-3.93807723915211	8.2137156714514e-05	0.000777097097072243	VAMP8
ENSG00000132541	2953.35414447331	-1.34236541637338	0.341016078595146	-3.93636986825783	8.27234446400751e-05	0.000782117624878827	RIDA
ENSG00000157538	1429.66961180324	-0.66911230202026	0.170005704914604	-3.93582263816595	8.29121914726948e-05	0.000783375335964124	VPS26C
ENSG00000197448	3383.33136083393	-0.609708167864291	0.154929994392681	-3.93537849306922	8.30656820904226e-05	0.000784298471799363	GSTK1
ENSG00000186687	375.796057676032	-0.66917462088883	0.170052254020079	-3.93511173812383	8.31579980779184e-05	0.00078464315099158	LYRM7
ENSG00000023734	946.029017372783	-0.599868276766048	0.15249693886522	-3.93364143064028	8.36685705074232e-05	0.000788402434828327	STRAP
ENSG00000107130	1084.20708172487	-0.862145551061409	0.219495244936954	-3.92785525403544	8.57067653773457e-05	0.000804910764489047	NCS1
ENSG00000072506	1165.35126683309	-0.847365762676965	0.21575824317795	-3.92738534665434	8.58743350232063e-05	0.000805946112210452	HSD17B10
ENSG00000119414	773.037986594461	-0.747450863407603	0.19036955108496	-3.92631520717314	8.6257104278484e-05	0.000808998418313013	PPP6C
ENSG00000113312	562.136255329261	-0.493364714508525	0.125676365917169	-3.92567616757546	8.64864451740577e-05	0.000810068576083995	TTC1
ENSG00000155008	971.447805353247	-0.772363007056514	0.196807681210364	-3.92445560207049	8.69260882820084e-05	0.000813103044016471	APOOL
ENSG00000107362	412.106007563772	-0.880533958165982	0.224488164795201	-3.92240704078671	8.76687218834559e-05	0.00081787296679463	ABHD17B
ENSG00000182836	414.905549816333	-1.18733979471928	0.302701004981009	-3.92248382126702	8.76407800409861e-05	0.00081787296679463	PLCXD3
ENSG00000206052	475.467687327989	-1.09584765971814	0.279363409085644	-3.92265996217916	8.7576710880408e-05	0.00081787296679463	DOK6
ENSG00000066044	1030.48847147724	-0.456872198410541	0.116518207751339	-3.92103695403169	8.8168739174651e-05	0.000820360319830429	ELAVL1
ENSG00000086232	1962.34217409547	-0.618561711837008	0.157754625461921	-3.92103692697313	8.81687490763054e-05	0.000820360319830429	EIF2AK1
ENSG00000113492	6167.71063894547	-1.29288848043647	0.329726907720723	-3.92108878639514	8.81497738623344e-05	0.000820360319830429	AGXT2
ENSG00000108439	2317.04012607131	-1.02769523817929	0.26230314737625	-3.91796762051488	8.92986976862491e-05	0.000828949170664579	PNPO
ENSG00000145817	348.545624393935	-0.728939753822184	0.186054196117481	-3.91788935177741	8.93276899891057e-05	0.000828949170664579	YIPF5
ENSG00000152700	1629.84190748208	-0.909220815987308	0.232198358457323	-3.91570733758834	9.01395401596496e-05	0.000835931263261553	SAR1B
ENSG00000097021	2119.75370180131	-1.24109327447173	0.31699002070835	-3.91524399316536	9.03128290144592e-05	0.000836434824185957	ACOT7
ENSG00000092068	18448.8183889702	-1.54654696299364	0.39515452287795	-3.9137777083506	9.08632892679897e-05	0.000840932197641578	SLC7A8
ENSG00000053770	1003.32708356183	-0.773763423869067	0.197735075963877	-3.91313185127771	9.11067554982688e-05	0.000841029976403303	AP5M1
ENSG00000106105	945.265117930578	-0.554424185412096	0.141687862702157	-3.91299702627003	9.11576576392119e-05	0.000841029976403303	GARS
ENSG00000122033	496.501993410069	-0.726460272799358	0.185661963827539	-3.91281153028287	9.12277341215617e-05	0.000841029976403303	MTIF3
ENSG00000185187	1292.45627269054	-0.78687364214917	0.201101755427201	-3.91281339378472	9.12270298768101e-05	0.000841029976403303	SIGIRR
ENSG00000104388	1255.5458681478	-0.708404337306639	0.181094461096465	-3.91179461269822	9.16128091661226e-05	0.000843473794411603	RAB2A
ENSG00000148158	4441.85259100456	-0.983871209637278	0.251582161496832	-3.91073518004442	9.20156158933105e-05	0.000846074260198858	SNX30
ENSG00000157303	441.370184299515	-0.784897398501602	0.200715545795843	-3.9104962965846	9.2106672562507e-05	0.000846357980102148	SUSD3
ENSG00000145293	456.55305157148	-0.639376975791277	0.163592646086632	-3.90834790613199	9.2929420848101e-05	0.000851874723353519	ENOPH1
ENSG00000187017	1523.05343786687	-1.04194619386729	0.266849546001436	-3.9046204480396	9.43733809269398e-05	0.000863237060801462	ESPN
ENSG00000084693	957.665831505088	-0.635027833168179	0.162652732320686	-3.90419407106028	9.45398966758456e-05	0.000864068513438096	AGBL5
ENSG00000215277	283.046504961164	-1.67506679355366	0.429075068377953	-3.9039014778602	9.4654325466425e-05	0.000864120234891213	RNF212B
ENSG00000114302	1445.56435811517	-0.597754990335807	0.153139606039465	-3.90333373446033	9.48767345635453e-05	0.000865027244636111	PRKAR2A
ENSG00000178449	392.7426579317	-0.92903836106145	0.238005529385563	-3.90343183815881	9.48382679605233e-05	0.000865027244636111	COX14
ENSG00000116962	943.766925294479	-0.975393064690752	0.249907558740892	-3.90301545741581	9.50016329172192e-05	0.000865604638485538	NID1
ENSG00000128524	1260.42908879927	-0.638744831688975	0.163675176825179	-3.90251499389682	9.51983389861267e-05	0.000866835134589349	ATP6V1F
ENSG00000182446	3274.2446565747	-0.575648300319905	0.147531519886513	-3.90186653511546	9.545378631421e-05	0.000868598564266329	NPLOC4
ENSG00000106803	653.747406691555	-0.826266722983025	0.211916795156913	-3.89901481084223	9.65848673455159e-05	0.000877187758404785	SEC61B
ENSG00000009307	7519.7027034287	-0.63859308035305	0.16379825549609	-3.89865617566539	9.67280055390565e-05	0.000877354212821675	CSDE1
ENSG00000169019	271.598832086903	-1.17250139220492	0.300761532039534	-3.8984420123608	9.68135777219251e-05	0.000877564209666374	COMMD8
ENSG00000010932	5703.3438058489	-1.34318304520996	0.34484657454711	-3.89501634741181	9.81921071648624e-05	0.000886162610855085	FMO1
ENSG00000132463	1129.71398610967	-0.466832091789221	0.119892321021299	-3.89376140033428	9.87017352357166e-05	0.000888947915233145	GRSF1
ENSG00000174748	5974.36440008982	-0.492167487428949	0.126549084206246	-3.8891430192164	0.000100598824189609	0.000900840044128483	RPL15
ENSG00000057294	671.288783577827	-0.668151973807261	0.171822842835855	-3.88860970275971	0.000100820097667616	0.000902246819292813	PKP2
ENSG00000148700	3656.02085175967	-0.831593213314642	0.213905197789721	-3.88767183737226	0.000101210333614556	0.000905132156078609	ADD3
ENSG00000163428	1329.33808716331	-0.91323548086572	0.234928721539688	-3.88728749248074	0.000101370666990159	0.000905132156078609	LRRC58
ENSG00000269964	137.3393543136	-1.13471492387426	0.291887046970115	-3.88751380252388	0.00010127623045807	0.000905132156078609	MEI4
ENSG00000001084	956.173324803047	-0.674421600642055	0.173593220846124	-3.88506876797841	0.000102300927207166	0.000910284009876929	GCLC
ENSG00000151502	769.729162581041	-0.422180073183856	0.108706962974205	-3.88365254288295	0.000102898924651537	0.000913869855764981	VPS26B
ENSG00000189308	514.833546980083	-0.58215240027873	0.149890248358169	-3.88385773361087	0.000102812079480425	0.000913869855764981	LIN54
ENSG00000182919	5893.98908786888	-1.22141530678955	0.314764911949098	-3.88040490036282	0.000104282714450959	0.000924407744303931	C11orf54
ENSG00000100351	108.972769209471	-2.38857359608399	0.615623687207518	-3.87992477501737	0.000104488775336024	0.000925067816403758	GRAP2
ENSG00000213563	841.847933222591	-0.804134321954891	0.207254590379983	-3.87993491714988	0.000104484418551007	0.000925067816403758	C8orf82
ENSG00000023697	1108.59344088083	-1.02902710962948	0.265233891576928	-3.87969691019303	0.000104586705092101	0.00092535209999361	DERA
ENSG00000155876	888.125400659147	-0.639931774355442	0.164962868535255	-3.87924737268181	0.000104780157455461	0.000926480650104609	RRAGA
ENSG00000262995	398.864013302317	-1.33779581860631	0.34502397863405	-3.87739954742462	0.000105578896415084	0.000931200567565661	AC137056.1
ENSG00000169564	5225.79793442689	-0.716586053672074	0.184938096316266	-3.87473467038737	0.000106740937338966	0.000939681175985298	PCBP1
ENSG00000270194	113.231592682439	-0.834884227960279	0.215482980085663	-3.87447875293157	0.000106853165094023	0.000940080505667629	AC097359.2
ENSG00000163581	1026.60032811151	-1.34164807634745	0.346355354863473	-3.87361724745472	0.000107231780836595	0.000942232254238552	SLC2A2
ENSG00000196177	6586.89451875816	-1.33488926070666	0.345055366169704	-3.86862339086225	0.00010945154436524	0.000960536368433777	ACADSB
ENSG00000138073	916.705927534645	-0.69021474332913	0.178619097235557	-3.86417104336217	0.000111467096585943	0.000977004931983647	PREB
ENSG00000111424	1906.78237944594	-0.801993712770106	0.207594143015913	-3.86327716725914	0.000111875947095701	0.000979367335129801	VDR
ENSG00000132646	305.820813851361	-0.59950997470624	0.155197117593765	-3.86289374442817	0.000112051754265734	0.000979686326630565	PCNA
ENSG00000178074	244.451081134246	-0.784782138435193	0.203167697750287	-3.8627308726989	0.000112126513103042	0.000979730669804644	C2orf69
ENSG00000132437	9728.82627077036	-1.23573041630443	0.320048873957127	-3.86106784575022	0.000112892547354386	0.000983977881745388	DDC
ENSG00000174446	207.899104275561	-0.702568002645692	0.182013119652736	-3.85998549987016	0.000113393753550206	0.000987122465116004	SNAPC5
ENSG00000105968	1992.34083566395	-0.623944551089926	0.161717253002653	-3.85824356712075	0.000114204806825451	0.000989498280008783	H2AFV
ENSG00000132676	936.791387890233	-0.530721312802471	0.137557061905693	-3.85819023356522	0.00011422972533283	0.000989498280008783	DAP3
ENSG00000164967	169.680459790627	-0.618288661027999	0.160349605118949	-3.85587891263808	0.000115314560826937	0.000997666098871329	RPP25L
ENSG00000089220	19328.2481600836	-0.994976987029347	0.258082507552552	-3.85526704798753	0.000115603366409831	0.000999549648435306	PEBP1
ENSG00000106299	1949.05727778096	-0.722280031554801	0.187386214029883	-3.85449930398624	0.000115966713468652	0.00100145947460429	WASL
ENSG00000178605	1008.47620699215	-0.580098458924603	0.150555979902765	-3.85304163474115	0.000116659544237801	0.00100620646161917	GTPBP6
ENSG00000175224	1579.44292419749	-0.471896546827908	0.122530798295204	-3.85124844850032	0.000117517201371822	0.00101112260348008	ATG13
ENSG00000063587	649.866317458474	-0.618746283245395	0.160860525673514	-3.84647681993291	0.000119828461551279	0.00102849105064068	ZNF275
ENSG00000100804	986.541039531159	-0.668321996550808	0.173797195079519	-3.8454130185762	0.000120349551343763	0.00103233333882976	PSMB5
ENSG00000156467	1461.87726136165	-0.509058259873989	0.132464033703511	-3.84299228735095	0.000121543289779707	0.00103864151255612	UQCRB
ENSG00000198331	68.2484850794788	-0.775918093017974	0.201910906309074	-3.84287360797758	0.000121602100410227	0.00103864151255612	HYLS1
ENSG00000132963	468.746682273354	-0.758318096050896	0.197371086859947	-3.84209312577274	0.000121989531113812	0.00104118523697117	POMP
ENSG00000140263	3775.75855848123	-1.23730411807907	0.322092724302899	-3.84145317394843	0.000122308070647728	0.00104118523697117	SORD
ENSG00000146386	289.964162714557	-0.994248009839723	0.258825226080379	-3.84138758380126	0.000122340762770475	0.00104118523697117	ABRACL
ENSG00000118004	809.57353243524	-1.30586018077069	0.340001341707476	-3.84075008119882	0.000122658942888251	0.00104148198912968	COLEC11
ENSG00000155975	587.528599413587	-0.605459409596079	0.157642284546345	-3.84071704706919	0.000122675451596753	0.00104148198912968	VPS37A
ENSG00000270170	169.519417162012	-0.636146301181227	0.165616687172737	-3.84107611401339	0.000122496121257774	0.00104148198912968	NCBP2-AS2
ENSG00000196290	238.569021209944	-0.562266021290528	0.146405875334711	-3.84046077389371	0.000122803594534444	0.00104158113373439	NIF3L1
ENSG00000250799	5129.16625718176	-1.45563962896866	0.3790386939334	-3.84034572793359	0.000122861161395362	0.00104158113373439	PRODH2
ENSG00000137720	291.752079206794	-0.818947202942476	0.213282496024202	-3.83973002102125	0.00012316968234941	0.00104253014096951	C11orf1
ENSG00000175582	1310.77524619027	-0.504339012452735	0.131344708468775	-3.83981218834281	0.000123128467420739	0.00104253014096951	RAB6A
ENSG00000008853	733.0101175918	-0.684056405507294	0.178185418283086	-3.83901450578028	0.000123529133192487	0.00104494349190925	RHOBTB2
ENSG00000127774	239.693580548296	-0.771475143411986	0.200984830370174	-3.83847448581609	0.000123801075666362	0.00104661414479458	EMC6
ENSG00000138698	341.459181901628	-0.572147011216205	0.149084352362833	-3.83774019304015	0.000124171755269735	0.00104848691131363	RAP1GDS1
ENSG00000148943	1219.53069582572	-0.851557291227346	0.221887992246009	-3.83777996550268	0.000124151650893977	0.00104848691131363	LIN7C
ENSG00000115073	1093.50712550139	-0.426081830207981	0.111037319573583	-3.83728490424899	0.000124402115588832	0.00104857322203971	ACTR1B
ENSG00000160868	96.9804270855085	-1.30055274149741	0.338907440168786	-3.83748654455535	0.000124300042940405	0.00104857322203971	CYP3A4
ENSG00000139405	602.402554107519	-0.939219715801504	0.244852194989411	-3.83586398252269	0.000125123645903648	0.00105399241327705	RITA1
ENSG00000146701	3099.43852235415	-0.727277422501395	0.189706334296235	-3.83370131102591	0.000126229404801735	0.00106267018090275	MDH2
ENSG00000158828	3240.74968712296	-0.7738301767236	0.201915223427664	-3.83245088501622	0.000126872934522288	0.00106553559525021	PINK1
ENSG00000155506	6889.86153948061	-0.531018841846026	0.138713841233169	-3.82816045699014	0.00012910458212129	0.00108106452710534	LARP1
ENSG00000031698	1311.14948863872	-0.324299460370405	0.0847856520265925	-3.82493325956484	0.000130807517588863	0.00109270522268677	SARS
ENSG00000167112	1035.71947598081	-0.809033067973313	0.211507930924121	-3.82507201710348	0.000130733864253443	0.00109270522268677	TRUB2
ENSG00000235961	277.24139172463	-0.846433155735789	0.221336176629993	-3.8241970590771	0.000131198951772739	0.00109532426542336	PNMA6A
ENSG00000180628	1245.44840105555	-0.747842465088584	0.19558678077562	-3.82358389520465	0.000131525810214707	0.00109740140404069	PCGF5
ENSG00000120509	227.709314097938	-0.516545895717634	0.135134870690911	-3.82244710840854	0.000132133826616168	0.00110182056251287	PDZD11
ENSG00000245937	230.148599370898	-0.438836040606669	0.114814560947317	-3.82212880479532	0.000132304547003787	0.00110259017565278	LINC01184
ENSG00000134056	285.150318030603	-0.993095617060822	0.259844213179426	-3.82188852662683	0.000132433556514261	0.00110301147573104	MRPS36
ENSG00000183576	3795.78387296734	-0.810774338738451	0.212199593967548	-3.82081003822487	0.000133014077022061	0.0011071905913873	SETD3
ENSG00000128578	386.261154623165	-1.3415814300469	0.351243600392208	-3.81951850097441	0.000133712430788222	0.00111168720547109	STRIP2
ENSG00000081791	1440.80138258583	-0.381283058616534	0.0998314864246206	-3.81926656881372	0.000133849056361453	0.00111216541571257	DELE1
ENSG00000145692	26271.5629067499	-1.26102312513573	0.330350453384405	-3.81722837736919	0.000134959236469566	0.00111940525399742	BHMT
ENSG00000136732	407.246452852913	-1.57079587164278	0.411676220966756	-3.81560991779904	0.000135846966737974	0.00112544048636958	GYPC
ENSG00000102471	704.239272100123	-0.918074044248784	0.240694052031259	-3.81427807002706	0.000136581612663385	0.00113032062102797	NDFIP2
ENSG00000265401	55.674264094232	-0.957467624829967	0.251023787812934	-3.8142505663387	0.000136596823040509	0.00113032062102797	AC093484.3
ENSG00000117280	2865.77212087859	-1.08963290475193	0.285728118708293	-3.81353053272422	0.000136995591742579	0.00113044871186867	RAB29
ENSG00000185697	79.8694607109735	-1.84263730748643	0.483123042855423	-3.81401246480774	0.000136728567157372	0.00113044871186867	MYBL1
ENSG00000250479	1796.27674014609	-0.706075060161315	0.185143128412633	-3.81367143471654	0.000136917471261452	0.00113044871186867	CHCHD10
ENSG00000179152	856.776392431868	-0.689440428369003	0.180851990946653	-3.81218047288389	0.000137746238823003	0.00113448996579531	TCAIM
ENSG00000112335	1235.18484593741	-0.722736544939329	0.189804587604372	-3.80779281502826	0.000140212667491646	0.0011522334093767	SNX3
ENSG00000159423	8358.0088129744	-1.32349383249963	0.34755738107555	-3.80798655003083	0.000140102891341966	0.0011522334093767	ALDH4A1
ENSG00000256537	345.096778585839	-0.75676468352397	0.198782296402818	-3.80700242032843	0.000140661369239714	0.00115511576526935	SMIM10L1
ENSG00000105341	843.695936172755	-0.78737836248576	0.206877188487819	-3.80601828670018	0.000141221945686695	0.0011577471050325	DMAC2
ENSG00000149792	1359.75150714329	-0.688680144666523	0.18095247640466	-3.80586194977758	0.000141311190855379	0.0011577471050325	MRPL49
ENSG00000153130	471.372753664366	-0.838811206792903	0.220397156853734	-3.80590756599269	0.000141285145283193	0.0011577471050325	SCOC
ENSG00000111110	1186.62199274047	-0.590466337776792	0.155198167009594	-3.80459607967076	0.000142035773549842	0.00116165267035325	PPM1H
ENSG00000106355	174.853997196615	-0.647037611993509	0.170116022659398	-3.80350775828443	0.000142661523509386	0.00116541450262548	LSM5
ENSG00000161204	1070.7854834898	-0.47007163901667	0.123610138601013	-3.80285666157176	0.000143037123564678	0.00116712647718851	ABCF3
ENSG00000198569	928.152731655136	-1.53296132718929	0.403177780796533	-3.80219694686724	0.000143418644832742	0.0011695607469278	SLC34A3
ENSG00000106682	2363.67635234174	-0.466232334916674	0.122626850521728	-3.80204117559118	0.000143508869062566	0.00116961808124674	EIF4H
ENSG00000011405	1548.62889825215	-0.490051919321282	0.128966595412871	-3.79983605640234	0.000144791843332539	0.00117598412790998	PIK3C2A
ENSG00000132394	668.691200860025	-0.756671066610702	0.199131904269664	-3.79984849432273	0.00014478457655332	0.00117598412790998	EEFSEC
ENSG00000143977	245.420190999554	-0.582469273424425	0.15328492434974	-3.79991232598611	0.000144747288696421	0.00117598412790998	SNRPG
ENSG00000111615	472.645649769195	-0.4408859145059	0.116078943846985	-3.79815580582017	0.000145776682830324	0.00118206079353808	KRR1
ENSG00000112237	700.598113627651	-0.733265649905985	0.19312775500346	-3.79679062645785	0.000146581491566872	0.0011866875118535	CCNC
ENSG00000103148	849.076449062229	-0.646678456300266	0.170346927604682	-3.79624373267822	0.000146905071878787	0.0011883420054913	NPRL3
ENSG00000125651	1169.77075132239	-0.430451310394199	0.113424985408141	-3.79503077602604	0.000147625142892398	0.00119210906601047	GTF2F1
ENSG00000115806	752.450574018354	-0.614441448576958	0.162029577574659	-3.79215608516808	0.000149344994684625	0.00120323282537028	GORASP2
ENSG00000116016	3458.89494527934	-0.926653682937045	0.244424453310838	-3.79116602445094	0.000149941676481114	0.00120734824149369	EPAS1
ENSG00000213064	2627.39638871391	-0.626417627348258	0.165255304340909	-3.7906052688996	0.000150280622948514	0.00120869295081988	SFT2D2
ENSG00000117408	1692.08505557111	-0.860618895715721	0.227055495650528	-3.79034602641964	0.000150437564740639	0.00120926342063387	IPO13
ENSG00000163904	915.94599236844	-0.527330071431607	0.139131020159029	-3.79016894168431	0.000150544858060902	0.0012094343768447	SENP2
ENSG00000006625	60.2597489317465	-0.948414504055462	0.250344095209461	-3.7884436749424	0.000151593951191195	0.00121647223732706	GGCT
ENSG00000149452	11212.1238872767	-1.38392445419743	0.365357384732072	-3.78786501116518	0.000151947361264151	0.00121861263663018	SLC22A8
ENSG00000132507	2754.85201755437	-0.648963244779609	0.171334268755672	-3.7877025389769	0.00015204672804049	0.00121871433838156	EIF5A
ENSG00000179632	1523.72093159603	-0.610453539848542	0.161177687392017	-3.78745687276053	0.00015219709184429	0.00121922445255776	MAF1
ENSG00000150540	1253.01499647594	-1.0130176942489	0.267567104574019	-3.786032277255	0.000153071800628397	0.00122364962291594	HNMT
ENSG00000100852	2298.50715402298	-0.690445001642869	0.182440272091368	-3.78449885942446	0.000154018613923694	0.00122961254579967	ARHGAP5
ENSG00000075945	475.931474668278	-0.517746923843754	0.136869519642967	-3.78277738677196	0.000155088109341486	0.0012360451979773	KIFAP3
ENSG00000109919	2238.82608403796	-0.952589367211911	0.251816216424192	-3.78287538721194	0.000155027037667191	0.0012360451979773	MTCH2
ENSG00000173581	550.088693789287	-0.75909557540472	0.200735649813371	-3.78156832685411	0.000155843433787341	0.00124065845731384	CCDC106
ENSG00000180008	365.378004894358	-0.568342942461429	0.150307292242215	-3.78120671314845	0.000156070013030058	0.00124175909065624	SOCS4
ENSG00000169446	320.041286843949	-0.601219613013183	0.159136246495586	-3.77801805844314	0.000158081418600813	0.00125563088367731	MMGT1
ENSG00000204116	303.889415991926	-0.802347194853402	0.212478118695032	-3.77614033756108	0.000159277273092836	0.00126441512276238	CHIC1
ENSG00000168118	538.324886343165	-0.710483945405585	0.18825460821456	-3.77405871837052	0.000160612931212195	0.0012729932714193	RAB4A
ENSG00000162882	1434.80551213546	-1.01501147117837	0.269150568212816	-3.77116599796961	0.000162486535330741	0.00128409117493811	HAAO
ENSG00000198081	289.45734092939	-0.63618335136589	0.168691638968347	-3.77127968674999	0.000162412512927888	0.00128409117493811	ZBTB14
ENSG00000008513	5507.27300021735	-0.819890188273831	0.217536203522918	-3.76898270263072	0.000163914245108123	0.00129464627639051	ST3GAL1
ENSG00000143952	470.124028673405	-0.49547589250611	0.131492776986454	-3.76808448236781	0.000164505032949843	0.00129858296363944	VPS54
ENSG00000099942	1684.17434127028	-0.506807826227893	0.134522687216151	-3.7674524402977	0.000164921947179118	0.0013004137158672	CRKL
ENSG00000124299	15214.1737937286	-1.2178487893099	0.323360113784653	-3.7662307050057	0.000165730660528752	0.00130480164786158	PEPD
ENSG00000235169	89.9024213768375	-1.04451141089854	0.277338921901378	-3.76619121375963	0.000165756863438422	0.00130480164786158	SMIM1
ENSG00000013275	1441.54600837296	-0.743971367763213	0.197560130540527	-3.76579710555818	0.000166018572517318	0.00130539995023545	PSMC4
ENSG00000234645	31.991701351576	-0.961803245328718	0.255398011231493	-3.76589950991019	0.000165950533154306	0.00130539995023545	YWHAEP5
ENSG00000186350	2877.71224953929	-0.538812470771481	0.14313697614117	-3.76431363367684	0.000167007167426781	0.00131243922127061	RXRA
ENSG00000204370	783.549131236162	-1.26248123187187	0.335559312423298	-3.76231916424744	0.000168345024337627	0.00131930816097603	SDHD
ENSG00000198356	1127.24136014148	-0.769278538879196	0.204519122868303	-3.76140151634897	0.000168963947753078	0.00132190547660574	ASNA1
ENSG00000124570	1364.72831982685	-0.379886435019015	0.101091633981937	-3.75784246485611	0.000171384718977843	0.00133860986894972	SERPINB6
ENSG00000108381	1317.7005212722	-1.02928113893976	0.273956124906493	-3.75710212462331	0.000171892360258475	0.00134182936861405	ASPA
ENSG00000090565	8444.4811126249	-0.730085049394495	0.194342294578984	-3.75669666233037	0.000172170979289914	0.00134325848936565	RAB11FIP3
ENSG00000100138	970.915335763448	-0.457971225840212	0.121939487936393	-3.755725348618	0.000172840159489637	0.00134652369446474	SNU13
ENSG00000131653	1238.37321158647	-0.512681079458759	0.136505515418947	-3.75575358904214	0.000172820668956267	0.00134652369446474	TRAF7
ENSG00000165672	2933.35726328645	-0.945829596386451	0.251840293255764	-3.75567223242504	0.000172876823992379	0.00134652369446474	PRDX3
ENSG00000109390	511.155508559994	-0.758059440569655	0.201875923488761	-3.75507602624964	0.000173288869267293	0.00134823918817314	NDUFC1
ENSG00000163564	107.796282435557	-2.48437405950605	0.662008039048788	-3.75278533335599	0.000174880602267292	0.00135987078942249	PYHIN1
ENSG00000071073	1525.84559992594	-0.57021163367862	0.151962127886397	-3.75232725159585	0.000175200554707493	0.00136160563771843	MGAT4A
ENSG00000117009	1086.79361347937	-1.45157358395511	0.386906969980772	-3.75173800572073	0.000175612929750502	0.00136405645268636	KMO
ENSG00000187446	3589.22355915655	-0.726613204510751	0.193769325497795	-3.74988767001214	0.000176913801225202	0.00137340206042248	CHP1
ENSG00000119396	1490.21848078861	-0.634680706997851	0.169270259902274	-3.74951103261892	0.000177179702287622	0.00137470719341152	RAB14
ENSG00000185651	1253.04577420327	-0.706681423172061	0.188491625421456	-3.74913963202326	0.000177442274208909	0.00137598507065805	UBE2L3
ENSG00000184076	792.001519427353	-0.768350019450125	0.204980200390175	-3.74841090987125	0.000177958528121283	0.00137922764435343	UQCR10
ENSG00000091831	264.062274250015	-1.1490205528183	0.306589353685175	-3.74775098680754	0.000178427260518298	0.00138057724580449	ESR1
ENSG00000269293	111.644342132636	-0.737855278623838	0.196872934102897	-3.74787566399652	0.00017833861553131	0.00138057724580449	ZSCAN16-AS1
ENSG00000176383	79.7734212981525	-1.45030809283413	0.386999251049084	-3.74757338393449	0.000178553607004464	0.00138079491797347	B3GNT4
ENSG00000167094	52.501450028354	-2.11765154948504	0.565228594559559	-3.74654001914954	0.000179290411865675	0.00138496917605468	TTC16
ENSG00000114698	529.498122349243	-1.14799328898633	0.30648490906583	-3.74567639393872	0.000179908381842277	0.0013889796487208	PLSCR4
ENSG00000108826	466.785205172823	-0.589404897700092	0.157368468182629	-3.74538117137975	0.000180120088272492	0.00138985088969428	MRPL27
ENSG00000139344	329.291387403208	-1.27670396747639	0.340982980826134	-3.74418677549004	0.000180978992138203	0.00139494717679331	AMDHD1
ENSG00000072422	2144.57890250708	-0.74395031243253	0.198765670975351	-3.7428511109687	0.000181944044219688	0.00140084957156878	RHOBTB1
ENSG00000165410	386.090164871927	-0.857001323065155	0.228999805948936	-3.74236702740374	0.000182295000015488	0.00140201608600533	CFL2
ENSG00000239789	88.3638112034986	-0.827241129637392	0.221040404734684	-3.74248830493382	0.000182207015303471	0.00140201608600533	MRPS17
ENSG00000134049	210.492862040324	-1.16907383009536	0.312501673903238	-3.74101621758782	0.000183277692631175	0.00140803337743262	IER3IP1
ENSG00000100253	20099.6092485055	-1.34808910717161	0.360613203163127	-3.73832431909541	0.000185250875074785	0.00142086309474981	MIOX
ENSG00000156709	3739.43644758813	-1.03184440197117	0.276136543298766	-3.73671803682559	0.000186437787580363	0.00142685294261966	AIFM1
ENSG00000101413	784.064649677046	-0.493390024938642	0.132057551338263	-3.7361742659822	0.000186841207127041	0.00142803944521121	RPRD1B
ENSG00000213465	310.745151538463	-0.848955922711771	0.227232017078976	-3.73607528386597	0.000186914729441225	0.00142803944521121	ARL2
ENSG00000232112	586.80047892188	-0.494140824260991	0.132266029961467	-3.73596171598216	0.000186999119328106	0.00142803944521121	TMA7
ENSG00000118816	4328.89255466955	-0.457113775710471	0.122368674112264	-3.73554571075195	0.000187308549963615	0.00142962589790362	CCNI
ENSG00000174903	2146.85069076314	-0.518880596761427	0.138938497786408	-3.73460635481399	0.000188009027561576	0.00143341589939707	RAB1B
ENSG00000164934	480.916855579842	-0.781010955465492	0.209210026179657	-3.73314305115954	0.000189105120068081	0.00144099126451878	DCAF13
ENSG00000009765	2206.98833861248	-1.08756556960166	0.29145432795846	-3.73151284875298	0.000190333300288215	0.00144822955191187	IYD
ENSG00000137547	563.773438756837	-0.631689529200494	0.169390717737343	-3.72918621302492	0.0001920991577011	0.00145984976114582	MRPL15
ENSG00000074842	288.511049224309	-0.483477390422857	0.129653332480728	-3.72900087619979	0.000192240483726569	0.00146013450065469	MYDGF
ENSG00000122786	2469.59526427646	-0.860435268153095	0.230765516239925	-3.72861284551071	0.000192536687646725	0.00146159464990567	CALD1
ENSG00000136875	550.385839281653	-0.593669152281787	0.159289750666052	-3.72697646772268	0.000193790544141362	0.00146952603024995	PRPF4
ENSG00000112977	2540.05677459137	-0.505854867274625	0.135765240168362	-3.72595273022252	0.000194578869353604	0.00147312026076592	DAP
ENSG00000116771	10553.218435709	-1.30662572039834	0.350765059107133	-3.72507376796405	0.000195258114305376	0.00147667231254399	AGMAT
ENSG00000108344	1200.93791430464	-0.50100399650894	0.134597030822616	-3.72225147499137	0.000197454221206616	0.00149087480985167	PSMD3
ENSG00000148834	1053.32548846451	-0.756079076222071	0.203189045430591	-3.72106219909551	0.000198386563287883	0.00149711040969637	GSTO1
ENSG00000163528	279.038720659144	-0.77873611739307	0.209462524383162	-3.71778254695603	0.000200979148801197	0.00151423679153056	CHCHD4
ENSG00000109062	7009.58729402055	-1.02956865590613	0.276963062602174	-3.71735005467131	0.000201323402510709	0.00151557940705239	SLC9A3R1
ENSG00000124217	176.180373557986	-0.748843651326909	0.201479190864044	-3.7167294950684	0.000201818321179843	0.00151633047039862	MOCS3
ENSG00000147130	1096.44398512047	-0.440866181990792	0.118620129063673	-3.7166220056475	0.000201904163922484	0.00151633047039862	ZMYM3
ENSG00000183048	469.117724437758	-1.13508153622441	0.305403534236094	-3.71666142981478	0.00020187267517972	0.00151633047039862	SLC25A10
ENSG00000112304	1357.16618793859	-1.09491308929013	0.294829721801066	-3.71371340243949	0.000204240084052121	0.00152978760878464	ACOT13
ENSG00000164252	217.480633599349	-0.794356256774086	0.213908653184286	-3.71353026139496	0.000204388012246082	0.00153008043885393	AGGF1
ENSG00000140990	1120.96453246944	-0.682544849102308	0.183825362722527	-3.71300694851649	0.000204811261699312	0.0015324329580791	NDUFB10
ENSG00000056586	1200.80180106579	-0.389605879847918	0.104942119435231	-3.71257872382098	0.00020515821727549	0.00153421243440219	RC3H2
ENSG00000151498	1125.54613975164	-0.566709648117921	0.152661367148925	-3.71220079252323	0.00020546488277371	0.00153504532434807	ACAD8
ENSG00000170456	1367.75800672095	-0.874567368484103	0.235594493431639	-3.71217236763588	0.000205487965034716	0.00153504532434807	DENND5B
ENSG00000069702	1739.51749423622	-0.836260350855199	0.225285750555317	-3.71199842330845	0.000205629268560453	0.00153528512304377	TGFBR3
ENSG00000158457	3271.42996339843	-0.995323682296585	0.268211870627333	-3.71096059234283	0.000206474248287499	0.00154077572010295	TSPAN33
ENSG00000137710	1667.04796522698	-0.749265645789376	0.201966927864018	-3.70984325856483	0.000207387602651891	0.0015467704539432	RDX
ENSG00000155621	133.814004735337	-0.773505219606374	0.208562216544677	-3.70875047466077	0.000208284558553244	0.00155136937077353	C9orf85
ENSG00000128928	4488.48139392466	-0.873612035653729	0.235615445943054	-3.7077876289353	0.000209077879556367	0.00155607512370723	IVD
ENSG00000148057	518.447775474048	-0.959790922183254	0.258904584533242	-3.70712215820196	0.000209627840864833	0.00155851814633458	IDNK
ENSG00000253313	481.250669185731	-0.722176063009782	0.194815270381014	-3.70697872706474	0.000209746553706919	0.0015585765320114	C1orf210
ENSG00000139835	471.130535369293	-0.751077606049164	0.202628595354386	-3.70667133498888	0.000210001183862989	0.00155964429156353	GRTP1
ENSG00000086205	274.179350019331	-1.10571948920266	0.298410371848555	-3.70536547490991	0.000211086141031608	0.00156604752335799	FOLH1
ENSG00000197170	555.543151210781	-0.615679212384775	0.166173861400252	-3.70503042534367	0.000211365360065312	0.00156729198162354	PSMD12
ENSG00000165629	1934.8562205824	-0.628060273281679	0.169619818644526	-3.70275288760868	0.000213272595719896	0.00157893597852871	ATP5F1C
ENSG00000185088	1432.36239328232	-0.959715119640591	0.259287940413261	-3.70134884835356	0.000214456393727313	0.00158686444179595	RPS27L
ENSG00000275302	267.597801713486	-1.66339599087715	0.449520999026815	-3.7003743862429	0.000215281623377013	0.00159213274227113	CCL4
ENSG00000130338	2557.42795153675	-0.390530390627579	0.105547111158771	-3.70005759835642	0.000215550538877767	0.00159328339962278	TULP4
ENSG00000232388	132.804603926611	-0.760370695737572	0.205548544165586	-3.69922686061464	0.000216257235967504	0.00159766709430748	SMIM26
ENSG00000166200	563.238027346331	-0.784997553341558	0.212281771608743	-3.69790372198509	0.000217387305210832	0.00160432972386304	COPS2
ENSG00000067829	1258.56286240957	-0.611687325847111	0.165447365937106	-3.69717174028411	0.000218014857556949	0.00160643128008026	IDH3G
ENSG00000166825	28054.0298097955	-0.903800428753981	0.244452496292063	-3.69724360545761	0.000217953169927593	0.00160643128008026	ANPEP
ENSG00000125520	3555.42221332676	-0.820371897739214	0.221900112627216	-3.69703236301375	0.000218134542950319	0.00160647120971112	SLC2A4RG
ENSG00000188266	300.469734453708	-1.04528481600891	0.282753113000657	-3.69681099145485	0.000218324764902577	0.00160703029830646	HYKK
ENSG00000139289	508.407952477321	-0.614496657715761	0.166242838748555	-3.69637971982177	0.000218695798843563	0.0016089190140982	PHLDA1
ENSG00000162676	95.0443535866589	-2.33318458225308	0.631233797739502	-3.69622886259956	0.000218825724845562	0.00160903287949987	GFI1
ENSG00000186660	919.392152043258	-0.734366538664822	0.198692063617333	-3.69600337977848	0.000219020057370357	0.00160961996161518	ZFP91
ENSG00000066248	559.90898182127	-0.826281543064836	0.223595246522357	-3.69543429887816	0.000219511240893069	0.00161238690476262	NGEF
ENSG00000182518	209.419744182825	-0.860993487105707	0.233060653441968	-3.69428933794736	0.000220502611545167	0.00161809075409846	FAM104B
ENSG00000138430	637.025617801521	-0.57680595618872	0.156186767617185	-3.69305265092928	0.000221578124880597	0.00162417458691153	OLA1
ENSG00000135540	1844.05246423615	-0.816941536092423	0.221306873098708	-3.6914422252401	0.000222986051679099	0.00163353434536096	NHSL1
ENSG00000177189	1479.42430133324	-0.629288832273928	0.170477687647682	-3.69132665369353	0.000223087413265029	0.00163353434536096	RPS6KA3
ENSG00000100403	3933.77453290995	-0.498057772346834	0.134954006992374	-3.69057417002058	0.000223748434557651	0.00163752172901927	ZC3H7B
ENSG00000172828	841.041710225901	-1.06976016028764	0.289988186071551	-3.68897841936116	0.000225156314478627	0.00164440136376884	CES3
ENSG00000214253	1186.07402727111	-0.574420758110438	0.155873699031267	-3.68516793840386	0.000228551887902923	0.00166487616167212	FIS1
ENSG00000126524	802.33100890383	-0.523781394821205	0.14214434521444	-3.68485565873918	0.000228832285096688	0.00166519311396187	SBDS
ENSG00000105220	4510.76341568485	-0.450895286825906	0.122376306586141	-3.68449824483403	0.000229153604733858	0.00166666866474563	GPI
ENSG00000163884	2561.82409885046	-0.871429935649534	0.236644493504234	-3.6824433256206	0.000231009234545947	0.0016773239812087	KLF15
ENSG00000182890	356.217357218708	-1.12931567130786	0.306693224680323	-3.6822322126124	0.00023120067021124	0.0016773239812087	GLUD2
ENSG00000166228	1923.92238525003	-0.99406079230496	0.270051367671339	-3.68100632437738	0.000232315241865404	0.00168356700277614	PCBD1
ENSG00000092871	630.948822951893	-0.627448334924658	0.170511887820398	-3.67979231797349	0.000233423978369888	0.00168812125097853	RFFL
ENSG00000133315	1030.80378506286	-1.08471067532698	0.29494318600419	-3.6776936264314	0.000235352406776314	0.00170031833857564	MACROD1
ENSG00000063322	1833.39911752427	-0.57896512226936	0.157466182351392	-3.67675848632296	0.000236216486480201	0.00170568442908328	MED29
ENSG00000214814	632.598068879915	-1.49975458426033	0.408187584397169	-3.67417981728973	0.000238614651899542	0.00172002965386128	FER1L6
ENSG00000180488	688.260773464384	-0.529886770318016	0.144235577315334	-3.67375913890894	0.00023900804397267	0.00172142115277242	MIGA1
ENSG00000168924	2190.6270139615	-0.603675993203925	0.164381206107918	-3.6724149158974	0.000240269159755349	0.00172873291555806	LETM1
ENSG00000132744	1528.61998268732	-1.0932845692497	0.297739086895352	-3.67195513578626	0.000240701944708324	0.00173096094151116	ACY3
ENSG00000139168	405.844827340442	-0.757256475889146	0.206265703089909	-3.67126703346832	0.000241351012871376	0.00173474125253511	ZCRB1
ENSG00000285958	1175.31904200613	-1.6030814660078	0.436818254922447	-3.66990492714737	0.000242640695853942	0.00174134024655976	AC073174.2
ENSG00000150510	414.164868385558	-1.17225132130559	0.319439744122044	-3.66971030648499	0.000242825495513433	0.00174177736807314	FAM124A
ENSG00000161999	1067.9838937838	-0.633828719618798	0.172791632163425	-3.66816790652991	0.000244294739088639	0.00175142260930504	JMJD8
ENSG00000140992	1744.45452892868	-0.477766880991919	0.130254272971283	-3.66795553108074	0.000244497693475447	0.00175198423678456	PDPK1
ENSG00000174173	214.887902491205	-1.04984007888147	0.28643639569092	-3.66517696310599	0.000247167616347467	0.00176392361331423	TRMT10C
ENSG00000099330	523.477058910858	-0.831137276865534	0.226822637875056	-3.66426069572192	0.000248054036045191	0.00176666245833806	OCEL1
ENSG00000113790	7661.60918430191	-1.1218447198563	0.306151803628892	-3.66434137104141	0.00024797586919898	0.00176666245833806	EHHADH
ENSG00000175416	587.932287559831	-0.70078514563841	0.191229315589208	-3.66463239947901	0.000247694081797772	0.00176666245833806	CLTB
ENSG00000228502	85.6114827363185	-1.74485170870138	0.476169054121811	-3.66435343413775	0.000247964183171612	0.00176666245833806	EEF1A1P11
ENSG00000004864	1295.98805847764	-0.82796749330196	0.226056035940562	-3.6626648337745	0.000249605035489984	0.001773580833561	SLC25A13
ENSG00000114993	3089.52049305787	-0.795628120959575	0.21725859173095	-3.66212500329962	0.000250131745937586	0.001773580833561	RTKN
ENSG00000125445	779.524503357687	-0.624434568341721	0.170496627202369	-3.66244528462463	0.00024981912309388	0.001773580833561	MRPS7
ENSG00000184887	541.052738653247	-0.425949289959247	0.11630908607278	-3.66221852773146	0.000250040419929048	0.001773580833561	BTBD6
ENSG00000236472	266.572401137866	-1.12407450914739	0.306946480802714	-3.66211890166571	0.000250137705230998	0.001773580833561	AC002401.1
ENSG00000102081	1386.02715935633	-0.577317760101994	0.157705282159839	-3.66073825933659	0.000251489568896452	0.00178120496177089	FMR1
ENSG00000053371	2447.20472930302	-1.06756110552971	0.291656424712622	-3.66033803843548	0.000251882726629154	0.00178274401714685	AKR7A2
ENSG00000160877	1188.48171865614	-0.602058329739447	0.164503521344061	-3.659850712133	0.000252362230782135	0.00178431437145054	NACC1
ENSG00000091164	723.418578370889	-0.706567722324445	0.193143407315031	-3.65825441389247	0.000253938908245026	0.00179313265244441	TXNL1
ENSG00000124313	829.047412766245	-0.63145842813716	0.172610367110637	-3.65828796211539	0.000253905677557293	0.00179313265244441	IQSEC2
ENSG00000152642	1118.90193640545	-0.565288333684255	0.154552553627045	-3.65758002969247	0.000254607775045841	0.00179695316735415	GPD1L
ENSG00000161533	5230.64092603386	-0.824863153926285	0.225591835751655	-3.65644062950197	0.0002557416084624	0.00180404981102503	ACOX1
ENSG00000015413	7848.5095346395	-1.2065214243881	0.330045189564692	-3.65562493420801	0.000256556224831077	0.00180798193729329	DPEP1
ENSG00000167740	515.223372465635	-0.49489296816764	0.13540737024584	-3.65484513338626	0.000257337268602573	0.00181166983439338	CYB5D2
ENSG00000130312	931.657879164896	-0.902618146810995	0.246982850261264	-3.65457822620552	0.000257605112996463	0.0018117410123148	MRPL34
ENSG00000163607	106.104586737952	-0.672928095837721	0.18417286846822	-3.65378517169503	0.0002584024953179	0.00181644034083718	GTPBP8
ENSG00000153989	247.946207162187	-0.637232988993346	0.174416011080429	-3.65352346407863	0.000258666138587256	0.00181738492873475	NUS1
ENSG00000129055	576.850883297722	-0.618257061213065	0.169233406907195	-3.65328023888396	0.000258911388846078	0.00181819940848502	ANAPC13
ENSG00000110871	446.484841787561	-0.621784351485723	0.170210955748414	-3.65302191478657	0.000259172102463486	0.0018191216118493	COQ5
ENSG00000170606	1703.4416710795	-0.548656109853808	0.150202769709697	-3.65276959216011	0.000259426996725047	0.00182000206934004	HSPA4
ENSG00000136003	2739.91979110267	-0.659669370820246	0.180608782621364	-3.6524767026596	0.00025972316608374	0.00182117106831486	ISCU
ENSG00000145362	13367.2575464739	-1.17675782390465	0.322229636640082	-3.65192300799769	0.000260283927524247	0.00182306863345387	ANK2
ENSG00000164296	136.298238747333	-0.617204102706908	0.169012485259593	-3.65182549537048	0.000260382802189016	0.00182306863345387	TIGD6
ENSG00000163631	3079.92769532996	-1.4881095481212	0.407540595172001	-3.65143881554461	0.000260775229894763	0.00182399948113954	ALB
ENSG00000070761	279.030386105645	-0.462723953946739	0.126735433995669	-3.6511016639794	0.000261117845584357	0.00182548771311311	CFAP20
ENSG00000137960	1893.46013245856	-1.14409847074574	0.313392109546882	-3.65069328771531	0.000261533405492752	0.00182657632778073	GIPC2
ENSG00000061676	1992.46610531821	-0.688916051241098	0.188779299009888	-3.64931989288197	0.000262935513039835	0.00183273517040155	NCKAP1
ENSG00000103264	703.408319255918	-0.437951847371022	0.120009206514073	-3.64931874888838	0.000262936683882205	0.00183273517040155	FBXO31
ENSG00000042753	636.84700762681	-0.70195748475055	0.192403657243175	-3.648358325452	0.000263921374335557	0.00183868711684024	AP2S1
ENSG00000143416	2089.86396998473	-0.840418488667538	0.230424270328386	-3.64726548757137	0.00026504602960232	0.0018437813608011	SELENBP1
ENSG00000164035	200.703258385807	-2.01792027341334	0.553400862657427	-3.64639885764417	0.000265941083472308	0.0018481787901815	EMCN
ENSG00000179981	1417.73133936525	-0.727779729247764	0.199646917720866	-3.64533416070716	0.000267044579556362	0.00185493070354886	TSHZ1
ENSG00000114378	902.833126834509	-0.764849171884633	0.209899814263826	-3.64387731626709	0.000268561469686957	0.00186190561551714	HYAL1
ENSG00000170385	811.168790653878	-0.630090442234775	0.172917796123575	-3.64387273236169	0.000268566255245148	0.00186190561551714	SLC30A1
ENSG00000104825	419.353366815564	-0.598716721394885	0.164315338800945	-3.64370560754636	0.000268740786722879	0.00186211272574517	NFKBIB
ENSG00000112782	363.840843068373	-0.781867297029231	0.214615023164737	-3.64311540496899	0.000269357997064085	0.00186438508403357	CLIC5
ENSG00000144040	1120.26214183916	-0.627189974804861	0.17215692740416	-3.6431294648542	0.000269343278359426	0.00186438508403357	SFXN5
ENSG00000160113	930.232376142128	-0.762317342605852	0.209292809270777	-3.64234846510941	0.000270162017462588	0.00186735880211727	NR2F6
ENSG00000069535	4237.6693222989	-1.07877358907637	0.296244497160104	-3.64149747731296	0.000271056782021036	0.00187170299530144	MAOB
ENSG00000147383	237.474722561519	-0.692999208301091	0.190329488451206	-3.64105012807172	0.000271528257062025	0.001873954502644	NSDHL
ENSG00000182108	561.368266787439	-0.493936771923893	0.135682867576457	-3.6403768636859	0.000272239280132671	0.00187710252054204	DEXI
ENSG00000107669	1109.40882646617	-0.605990007004807	0.166474690756561	-3.64013294904362	0.000272497304596746	0.00187796059084591	ATE1
ENSG00000181061	192.366358714881	-0.937958221386886	0.257700023937889	-3.63972888730873	0.000272925244657391	0.00187912052207987	HIGD1A
ENSG00000115365	816.316505822045	-0.604730204427235	0.166242870636526	-3.63763090779044	0.000275157349955826	0.00189258179208853	LANCL1
ENSG00000111231	200.845421073244	-0.964564889944914	0.265253686837049	-3.63638636448988	0.000276489530946229	0.00189471551319859	GPN3
ENSG00000067533	245.881906409149	-0.718050919496141	0.197498595130294	-3.63572672009352	0.000277198074446508	0.00189825997498463	RRP15
ENSG00000120137	1344.80818539115	-0.4756575664657	0.130857361248875	-3.63493166854447	0.000278054324135762	0.00190227043456189	PANK3
ENSG00000124279	144.429412246888	-0.814334028158422	0.224082678369468	-3.63407843071094	0.000278975995892108	0.00190616139999124	FASTKD3
ENSG00000172336	175.325375116506	-0.644032048398156	0.177268213085149	-3.63309381411095	0.000280043141483825	0.00191122646899082	POP7
ENSG00000197312	1445.95365630832	-0.741369555973287	0.204054179531169	-3.63319956335441	0.000279928345423574	0.00191122646899082	DDI2
ENSG00000164484	395.483436201324	-0.712634706848663	0.196193865285947	-3.6322986236599	0.000280907774350602	0.00191458625691244	TMEM200A
ENSG00000114520	854.662776045927	-0.833280901431057	0.22943419680924	-3.63189495297372	0.000281347653435282	0.00191640826533267	SNX4
ENSG00000198836	1377.91968781032	-0.66443175753247	0.182961539398193	-3.63153786155252	0.000281737313133872	0.0019172046879715	OPA1
ENSG00000159346	1948.93025191702	-0.706685215497409	0.194684907470793	-3.62989214047538	0.000283539675490409	0.00192760362558978	ADIPOR1
ENSG00000159217	384.52524504811	-1.0797557646621	0.29753275471585	-3.62903158576033	0.000284486434698617	0.00193227856724972	IGF2BP1
ENSG00000178585	540.94810337542	-0.570402665281225	0.157178272672006	-3.62901726545578	0.000284502214539221	0.00193227856724972	CTNNBIP1
ENSG00000138030	5755.25293055383	-1.14466394514726	0.315489754994343	-3.6282127296583	0.000285390067652398	0.00193737274800824	KHK
ENSG00000088986	936.005433819283	-0.451874015482275	0.124594948789717	-3.62674426107688	0.000287017307082721	0.00194747891905211	DYNLL1
ENSG00000122958	638.713638598312	-0.60503516338816	0.166836920099025	-3.62650642932659	0.000287281669710278	0.001948332365874	VPS26A
ENSG00000075234	3642.1874153014	-0.939387069558089	0.259146609598769	-3.62492517657291	0.000289045124907512	0.00195934687129928	TTC38
ENSG00000181789	2367.46951935521	-0.520628972088301	0.143676297733538	-3.623624636082	0.000290503117311321	0.00196654533855333	COPG1
ENSG00000151500	268.330930118478	-0.497958304145715	0.137433372769183	-3.62327063734386	0.000290901164654219	0.00196813256683044	THYN1
ENSG00000149313	547.65394879824	-0.879780487447179	0.242901559562342	-3.62196310732776	0.000292375825696644	0.00197715812095677	AASDHPPT
ENSG00000067248	713.441444473173	-0.655849742824588	0.181086725115886	-3.62174390422533	0.000292623732095347	0.00197788319688869	DHX29
ENSG00000130203	21255.8115689142	-1.05930966710729	0.292510586987504	-3.62144043406041	0.000292967264813097	0.00197925361653404	APOE
ENSG00000149554	91.0843231471953	-0.622856573956171	0.172026394348777	-3.62070353397835	0.000293803019683439	0.0019829940728418	CHEK1
ENSG00000065518	922.060233131276	-0.720733891102739	0.199117534502594	-3.6196404947619	0.000295012600395308	0.00199020256667833	NDUFB4
ENSG00000175806	4112.09726837575	-1.23013563365728	0.339881086110411	-3.61931182383495	0.000295387522084407	0.00199177610215092	MSRA
ENSG00000151239	403.596768952558	-0.632324518497063	0.1747156543472	-3.61916349659481	0.000295556868130563	0.00199196261219923	TWF1
ENSG00000159069	2266.83716915061	-0.708958551703233	0.195931008286874	-3.61840914259577	0.000296419526503	0.00199490767022771	FBXW5
ENSG00000184719	303.22154660079	-0.797001426460105	0.220288605211429	-3.61798752911054	0.000296902698842066	0.00199672784387079	RNLS
ENSG00000103507	1076.39787940087	-0.629356196185827	0.174154115072999	-3.61378883250633	0.000301754855473607	0.00202641646354297	BCKDK
ENSG00000218739	479.85794986547	-0.591543971181421	0.163723995869153	-3.61305603397425	0.000302609276575463	0.00202976327260231	CEBPZOS
ENSG00000115944	1304.65852153319	-0.66015444303081	0.182725612272891	-3.61281833903451	0.000302886908016828	0.0020306566713441	COX7A2L
ENSG00000164163	334.558640710535	-0.529229835496137	0.146506825818643	-3.61232203714015	0.000303467365622432	0.00203357850013621	ABCE1
ENSG00000256967	98.6176855505967	-0.774373134847657	0.214398722179802	-3.61183652110688	0.000304036216315161	0.00203545007865469	AC018653.3
ENSG00000016391	8551.22743663669	-0.998602273660335	0.276593743969525	-3.61035741202577	0.000305775362522192	0.00204508552764134	CHDH
ENSG00000139197	1209.54293651507	-0.758729848833832	0.210160405084329	-3.61024165579327	0.000305911861770377	0.00204508552764134	PEX5
ENSG00000113318	1007.39784005274	-0.839278748743192	0.232503593719883	-3.6097452745369	0.000306497839587489	0.00204802905264283	MSH3
ENSG00000114120	1262.76684367875	-0.629942864877659	0.174547675310627	-3.6090017455495	0.000307377541741459	0.00205293152462859	SLC25A36
ENSG00000169288	153.478312876016	-0.823320620382929	0.228169928931711	-3.60836602894039	0.000308131560548437	0.00205601405303772	MRPL1
ENSG00000172497	59.7570073258593	-1.5941286780426	0.441852695130684	-3.60782834553292	0.00030877065441514	0.00205930105807516	ACOT12
ENSG00000266472	799.788431077412	-0.448860550296273	0.124435744472295	-3.60716731514561	0.00030955806014675	0.00206357362143346	MRPS21
ENSG00000128311	2281.74217067827	-1.05523781367167	0.292574431848259	-3.60673284745183	0.000310076612589425	0.00206605075658518	TST
ENSG00000131844	3260.70422149536	-0.83879169047629	0.232631778360467	-3.60566254699977	0.000311357525440896	0.00207262095178673	MCCC2
ENSG00000182866	158.853960359705	-2.4545974173828	0.681382372290345	-3.60237880697164	0.000315318419681296	0.00209601024222191	LCK
ENSG00000168765	507.932186603348	-0.499436418448981	0.138655951235828	-3.60198328306538	0.000315798676545675	0.00209771029480668	GSTM4
ENSG00000198816	497.336050302704	-0.737559153706555	0.20477302589146	-3.60183745146931	0.000315975922314598	0.00209771029480668	ZNF358
ENSG00000196236	1174.95512846275	-0.63256049949492	0.175719217081129	-3.59983677370285	0.000318416995988285	0.00211061977680306	XPNPEP3
ENSG00000109189	386.143639932849	-0.823708460880379	0.228887124124101	-3.59875403228785	0.0003197454249118	0.00211742860519783	USP46
ENSG00000113615	605.364585143196	-0.605023405690087	0.168130401674518	-3.59853661006143	0.000320012807643214	0.00211820153609037	SEC24A
ENSG00000158864	2382.34009864311	-0.659918791097893	0.183467823235099	-3.59691841033215	0.000322009431861793	0.00212841119066523	NDUFS2
ENSG00000064726	777.896741464243	-0.454115505210854	0.126281617730786	-3.59605391007076	0.000323080872652646	0.00213348707779406	BTBD1
ENSG00000187840	200.984644799231	-0.806618705764276	0.224317882462962	-3.59587339586026	0.000323305018321756	0.00213396490731717	EIF4EBP1
ENSG00000096070	2614.69073704771	-0.603328083286751	0.167840090110124	-3.59466014878146	0.000324815295774152	0.00214292737836171	BRPF3
ENSG00000103415	805.772330536599	-0.678365558034555	0.188778752154998	-3.59344232489459	0.000326337908995167	0.00214994595246629	HMOX2
ENSG00000114026	1229.65709598585	-0.618044225627446	0.171990543398685	-3.59347795183589	0.000326293270876455	0.00214994595246629	OGG1
ENSG00000105576	1729.91031808792	-0.38870421203252	0.108187749641098	-3.59286715290786	0.000327059351513311	0.00215125004349937	TNPO2
ENSG00000149328	669.647240526882	-0.834920138352203	0.232375261950845	-3.59298202116203	0.000326915152231462	0.00215125004349937	GLB1L2
ENSG00000265158	118.392757230078	-1.18606085312198	0.330121901463914	-3.59279662410289	0.000327147918984398	0.00215125004349937	LRRC37A7P
ENSG00000112294	2460.42042663436	-1.00038486433239	0.278476446902861	-3.59235000108051	0.000327709293018348	0.0021515528817143	ALDH5A1
ENSG00000168734	923.334388157724	-0.695103165910831	0.193499536006518	-3.59227303722018	0.000327806122244258	0.0021515528817143	PKIG
ENSG00000264364	3298.37437688905	-0.742327481460624	0.206644292660738	-3.59229607506921	0.000327777135221641	0.0021515528817143	DYNLL2
ENSG00000106049	2745.95121057845	-0.8744147823712	0.243574109084025	-3.5899332061995	0.000330762706215197	0.00216792209169206	HIBADH
ENSG00000110074	549.711341564322	-0.540632107308433	0.150613436676844	-3.58953436849337	0.000331269155533301	0.00216921893695513	FOXRED1
ENSG00000250722	6946.05945041421	-0.924305759534728	0.257499081028335	-3.58954974069604	0.000331249622272338	0.00216921893695513	SELENOP
ENSG00000099940	620.473485289353	-0.632492950745256	0.176226515629117	-3.58909071366076	0.000331833366717273	0.00217190190999913	SNAP29
ENSG00000063854	2657.36174099305	-0.957443803973687	0.266848598347589	-3.58796639705991	0.000333267228484331	0.00217758311401026	HAGH
ENSG00000140839	261.906842233754	-0.65669424853246	0.183015894268305	-3.5881815137309	0.00033299243849486	0.00217758311401026	CLEC18B
ENSG00000162910	350.828083256589	-0.507939028158622	0.141569756700228	-3.58790634382579	0.000333343978349761	0.00217758311401026	MRPL55
ENSG00000130717	821.514131951668	-0.682635569344272	0.190454946656075	-3.58423648915237	0.000338065676640798	0.00220180971562451	UCK1
ENSG00000144306	251.16698185338	-0.74826838668591	0.208756710221274	-3.58440399780575	0.000337848801207602	0.00220180971562451	SCRN3
ENSG00000215271	412.965484825093	-0.526601715282932	0.14692348265459	-3.58419025855075	0.00033812555487825	0.00220180971562451	HOMEZ
ENSG00000115419	9014.84769632387	-0.961237186167949	0.268237391941317	-3.58353165906952	0.000338979656376043	0.00220259203759115	GLS
ENSG00000115762	6288.38715119319	-0.912356700352699	0.2545777746192	-3.58380342399258	0.000338626975054342	0.00220259203759115	PLEKHB2
ENSG00000127125	645.213705109764	-0.712347865398625	0.198785891657685	-3.5834930711547	0.000339029761467634	0.00220259203759115	PPCS
ENSG00000162851	311.58920257957	-0.966012187347758	0.26959088239078	-3.58325244081324	0.00033934236812166	0.00220259203759115	TFB2M
ENSG00000234127	1572.50955976274	-0.474643654773329	0.132437251174088	-3.58391351802833	0.000338484198902325	0.00220259203759115	TRIM26
ENSG00000159792	975.057632713798	-0.449257777030026	0.125388357144972	-3.58293056276829	0.000339760946582618	0.00220429125427089	PSKH1
ENSG00000149357	1314.85239548259	-0.697163541077234	0.194592224593022	-3.58268960918304	0.000340074604896635	0.00220471313861177	LAMTOR1
ENSG00000166415	6394.80452690177	-0.943096991651144	0.263315406793675	-3.58162480173492	0.000341463951192708	0.00221024018868245	WDR72
ENSG00000100292	1657.73650256793	-0.969157285537675	0.270630112664537	-3.58111400093531	0.000342132320148479	0.00221252911176056	HMOX1
ENSG00000196914	9219.98062730505	-0.666522513306632	0.186119826602887	-3.58114729350545	0.000342088720467914	0.00221252911176056	ARHGEF12
ENSG00000115364	835.908001629951	-0.807428887436151	0.225638682585897	-3.57841518210768	0.000345684013366508	0.00222872985265301	MRPL19
ENSG00000116752	272.764115171657	-0.43389732227315	0.121255665729406	-3.57836740793154	0.00034574719458256	0.00222872985265301	BCAS2
ENSG00000168653	792.3872005252	-0.534842290015771	0.149456945719291	-3.5785709887335	0.000345478034573417	0.00222872985265301	NDUFS5
ENSG00000063046	6497.10316438235	-0.430803150353747	0.120411500681839	-3.57775750583866	0.000346554738206748	0.00223291157857409	EIF4B
ENSG00000152782	1092.63461914481	-1.03233905143074	0.288560127170871	-3.57755266312121	0.000346826356690363	0.00223363799757664	PANK1
ENSG00000171234	12452.087796418	-1.18195158025654	0.330641742428387	-3.57471979059794	0.000350603182539839	0.00225486282860366	UGT2B7
ENSG00000153561	1746.251027977	-0.644334698095559	0.180295529567895	-3.57376968602495	0.000351878465930305	0.00226099604776698	RMND5A
ENSG00000100401	1160.20875973591	-0.444981123960413	0.124596095361507	-3.57138899633517	0.000355093041589261	0.00228060898661646	RANGAP1
ENSG00000024862	411.030850791573	-0.673382755404748	0.188562603297551	-3.571136289109	0.000355435872425188	0.00228176846138161	CCDC28A
ENSG00000164096	1530.00028666938	-0.848850907555403	0.237712345514649	-3.57091637675626	0.000355734464542249	0.00228264301095366	C4orf3
ENSG00000116096	679.600615482852	-0.902394921887615	0.252754730034759	-3.57023950358324	0.000356654980793955	0.00228542040792261	SPR
ENSG00000119446	342.986867815113	-0.645534095944346	0.180864343589796	-3.56916174372341	0.000358125282918474	0.00229040524234332	RBM18
ENSG00000141965	880.387812017536	-0.429975965702304	0.120464749942594	-3.5693094113191	0.000357923497185656	0.00229040524234332	FEM1A
ENSG00000143256	300.206905744677	-0.685002019991865	0.191944619498338	-3.56874822426475	0.000358690917776501	0.0022921980059181	PFDN2
ENSG00000203667	753.622458663	-0.68506706515419	0.192005836868558	-3.5679491640828	0.000359786284289594	0.00229710961436303	COX20
ENSG00000152102	3039.21588735271	-0.585955449973706	0.164255938160337	-3.56733191223643	0.000360634565101641	0.00230148041341987	FAM168B
ENSG00000113845	966.667480005535	-0.64208777556193	0.180070810319597	-3.56575157529599	0.000362814932117851	0.00231119851864289	TIMMDC1
ENSG00000107745	2309.62397594593	-0.962702067513572	0.270087471693032	-3.56440845433857	0.000364677699140879	0.00232201257799892	MICU1
ENSG00000171621	688.219207214904	-1.14450862085148	0.321122397223352	-3.56408843091513	0.000365122855098468	0.00232379457665431	SPSB1
ENSG00000006555	611.83540071945	-0.711296273276539	0.199592855056855	-3.56373615214794	0.000365613466018647	0.00232586412613401	TTC22
ENSG00000128607	1627.12847868443	-0.666570326783329	0.187070791279447	-3.56319830703877	0.000366363700152807	0.00232852950291515	KLHDC10
ENSG00000170906	686.490623816539	-0.588928074407119	0.165300571997602	-3.56277094077849	0.000366960854547899	0.00233127096886079	NDUFA3
ENSG00000117308	722.890213094061	-0.599036759149953	0.168151696732969	-3.56247823119647	0.000367370379538093	0.0023328185031283	GALE
ENSG00000117691	665.11567054154	-0.705303083527478	0.197994389419248	-3.56223772600958	0.000367707185986092	0.00233284987715635	NENF
ENSG00000143149	2878.76624254972	-0.927263505369828	0.260328023078162	-3.56190430214046	0.000368174594476264	0.00233476167060974	ALDH9A1
ENSG00000121579	1109.82917638498	-0.600659749576924	0.168641290348416	-3.56175968729811	0.00036837749469115	0.00233499512978488	NAA50
ENSG00000275052	1801.11593415984	-0.623184395262347	0.175053148364151	-3.55997250598418	0.000370893623404353	0.00234882587902783	PPP4R3B
ENSG00000113494	3613.09901809049	-0.823868547766147	0.231457097490851	-3.55948707858792	0.00037157981417211	0.00235179361289136	PRLR
ENSG00000123836	2620.31029374832	-0.621848301769001	0.174782820666139	-3.5578342276374	0.000373925162842894	0.00236482854899156	PFKFB2
ENSG00000099246	1007.13836878474	-0.576686151002505	0.162120043484905	-3.55715517098414	0.000374892729620072	0.00236881657785555	RAB18
ENSG00000148942	6766.16192253021	-0.972049669222418	0.273363200205452	-3.55589072886129	0.00037670063327256	0.0023791708010687	SLC5A12
ENSG00000143756	885.711579165196	-0.954069493477358	0.268672233629428	-3.55105356660443	0.000383692316607758	0.00241681464121347	FBXO28
ENSG00000158793	985.396181514688	-0.609566755997534	0.171679551624901	-3.55060780522868	0.000384342691217334	0.00241897094685075	NIT1
ENSG00000244067	6045.56809389653	-1.66586490962685	0.469180656534066	-3.55058309933946	0.000384378767712111	0.00241897094685075	GSTA2
ENSG00000069956	698.701069868829	-0.617138284841276	0.173827556206462	-3.55029028946524	0.000384806581109144	0.00241958607000994	MAPK6
ENSG00000205707	219.03923577449	-0.822415362477296	0.231647988008122	-3.55028061995712	0.000384820716447985	0.00241958607000994	ETFRF1
ENSG00000130706	806.915805029412	-0.561007599935311	0.158028253155767	-3.55004620206952	0.000385163547990742	0.00242065906177999	ADRM1
ENSG00000143627	2447.2380088197	-1.23822376662528	0.3490667177096	-3.54724098232532	0.000389288333131471	0.00244244947392738	PKLR
ENSG00000136888	1304.94345403655	-0.608390565697947	0.171524988420505	-3.54695004675609	0.000389718478192757	0.00244382340986261	ATP6V1G1
ENSG00000106460	1054.14565700126	-0.797463047512083	0.224943939937094	-3.54516350933969	0.000392369606885933	0.00245935100455164	TMEM106B
ENSG00000049656	2245.27180513425	-0.758427846876632	0.2140298333869	-3.54356135719466	0.000394761440919867	0.0024699381833077	CLPTM1L
ENSG00000126247	3158.22978865995	-0.540869998850753	0.152641719174027	-3.54339561803616	0.000395009646973268	0.0024703917378991	CAPNS1
ENSG00000088682	1388.37939202464	-0.568405783825986	0.160457387289106	-3.54240956698275	0.000396489344742462	0.00247634104741638	COQ9
ENSG00000164919	967.612602498584	-0.627438598621959	0.177116411069531	-3.54252096027196	0.000396321925525944	0.00247634104741638	COX6C
ENSG00000183207	770.327449627051	-0.431409508084484	0.121823006609957	-3.54128107727415	0.000398189144736671	0.0024858531020661	RUVBL2
ENSG00000269973	109.373062178961	-0.559106120563029	0.157889735878614	-3.54111758723108	0.000398435967290678	0.0024862899530136	AC010969.2
ENSG00000009335	1835.79414375111	-0.3491573808201	0.0986170102913515	-3.54053909957885	0.000399310464068999	0.00248953694649492	UBE3C
ENSG00000180592	192.678405546082	-0.853139021372695	0.240976893146197	-3.54033538333946	0.000399618847544262	0.00249035522057836	SKIDA1
ENSG00000124507	69.5404825253747	-1.58325916939315	0.447260374017063	-3.53990485491287	0.000400271309048254	0.00249110423043564	PACSIN1
ENSG00000128309	1621.16189140135	-0.76648197444998	0.216568273334505	-3.53921635264687	0.000401316796095243	0.00249540594263734	MPST
ENSG00000128581	619.14046276567	-0.753893270061265	0.213024913829696	-3.53899108093981	0.000401659423527066	0.0024963740297791	IFT22
ENSG00000165678	4940.03779274363	-0.923912019504538	0.261096446116021	-3.53858519810716	0.000402277441652137	0.00249806473153153	GHITM
ENSG00000101811	206.524091453053	-0.435142668606987	0.12298817797632	-3.53808533280954	0.000403039783045579	0.00250058972190547	CSTF2
ENSG00000180769	647.154662477869	-1.20133502476438	0.339622657633718	-3.53726407164512	0.000404295214103058	0.00250727234895231	WDFY3-AS2
ENSG00000004779	551.471453724554	-0.800896666596891	0.226426519668506	-3.53711512136221	0.000404523299793742	0.00250758071948863	NDUFAB1
ENSG00000163597	1666.52411084187	-0.792831896210784	0.224187927198233	-3.53646115613416	0.000405526131661092	0.00251047639146776	SNHG16
ENSG00000133393	449.910046437204	-0.661412641552911	0.187074236885373	-3.5355624193094	0.000406908101087611	0.00251681521917762	FOPNL
ENSG00000161558	308.48435240384	-0.803287387575828	0.22723197401835	-3.5350983990966	0.000407623336396382	0.0025201303810012	TMEM143
ENSG00000106733	524.374966716411	-0.819516965950117	0.231851474300388	-3.53466359626571	0.000408294601971709	0.00252206230629185	NMRK1
ENSG00000107902	806.261047816526	-0.854925331109303	0.241863379668183	-3.53474483107857	0.000408169110114274	0.00252206230629185	LHPP
ENSG00000160049	1182.1913845554	-0.53047501717733	0.150113812613018	-3.53381882681811	0.000409601742914108	0.0025265656050986	DFFA
ENSG00000163251	1055.72061098787	-0.582804681192034	0.164940217066737	-3.53342981812751	0.000410204982992127	0.00252830857338286	FZD5
ENSG00000121691	7585.53343985951	-0.931853000516517	0.263770564915073	-3.53281648699713	0.000411157768178923	0.00253196104372645	CAT
ENSG00000115234	1371.46470096561	-0.506102921470076	0.143281415577087	-3.53223004833998	0.00041207070971515	0.00253536197281632	SNX17
ENSG00000137267	287.877898206397	-0.621396969204335	0.175985135485349	-3.53096281393645	0.000414049953626263	0.00254642532722293	TUBB2A
ENSG00000089486	1733.316987453	-0.70990888052153	0.201063261307159	-3.5307737271655	0.000414346040998334	0.00254713204652189	CDIP1
ENSG00000180817	1041.11838684332	-0.67594694931296	0.191469979395618	-3.53030251241793	0.000415084767865322	0.00254944375335018	PPA1
ENSG00000127184	2600.46646559315	-0.744356664987778	0.210939200586925	-3.52877351823015	0.00041749026325897	0.00256309852015627	COX7C
ENSG00000095139	1931.66221178489	-0.638044574272481	0.180881167679241	-3.52742401245404	0.000419624187773809	0.00257395133329493	ARCN1
ENSG00000185787	1894.63422030806	-0.416229020836197	0.118026630668153	-3.52656869453876	0.000420981940041117	0.00258115355213173	MORF4L1
ENSG00000101695	127.00796576863	-1.36502132912994	0.387306348826592	-3.52439698772172	0.000424447814433679	0.00259903585984781	RNF125
ENSG00000143314	675.538442817635	-0.682669049317036	0.193698295761488	-3.5243936795275	0.000424453114318983	0.00259903585984781	MRPL24
ENSG00000150768	979.302621085559	-0.650515660680068	0.184633739158527	-3.52327620967224	0.000426246894514256	0.00260888336524856	DLAT
ENSG00000164749	889.102393413007	-1.10609126928135	0.314071281255802	-3.5217841786065	0.000428652962378287	0.00262018782525058	HNF4G
ENSG00000179889	3422.10362626324	-0.788149038932102	0.22381522153493	-3.52142733424008	0.000429230290153573	0.00262257655335466	PDXDC1
ENSG00000149124	7398.72026742549	-1.0789470740383	0.306499346579542	-3.52022634331553	0.000431178675073907	0.00263152428685269	GLYAT
ENSG00000171204	281.627952755428	-0.821757527013082	0.233432161245097	-3.520326944796	0.000431015151513575	0.00263152428685269	TMEM126B
ENSG00000115738	2109.69647596961	-0.960674011230885	0.273108527150369	-3.51755407000513	0.000435543607494896	0.00265307953976202	ID2
ENSG00000134986	1122.06965655858	-0.967986183734906	0.275203739728568	-3.51734385837062	0.00043588871471307	0.00265403180604203	NREP
ENSG00000114850	1324.99371990266	-0.500534702085112	0.142314746644276	-3.5170965334761	0.000436295078114531	0.00265535606199662	SSR3
ENSG00000159352	1164.58022327922	-0.528642548381357	0.150337001681197	-3.51638347492382	0.000437468638623339	0.00266134642596518	PSMD4
ENSG00000259479	158.070201975029	-1.02421669340853	0.291347149759259	-3.51545122118009	0.00043900739831127	0.00266955234120162	SORD2P
ENSG00000117155	621.182020718804	-0.786219115056594	0.223658152639314	-3.51527143445785	0.000439304731269102	0.00267020545478267	SSX2IP
ENSG00000105723	539.687179612305	-0.574014566427403	0.163298589971154	-3.51512261391113	0.000439550994269722	0.00267054772188333	GSK3A
ENSG00000139977	464.616499265054	-0.633785659807323	0.180320454004519	-3.51477409097162	0.000440128222119326	0.00267289964353158	NAA30
ENSG00000135446	752.662762137456	-0.546593172408211	0.155544477347921	-3.51406351242928	0.000441307283422236	0.0026789028918969	CDK4
ENSG00000074071	741.232477622549	-0.776737681456754	0.221056180662312	-3.51375690618354	0.000441816944437338	0.00268083919803389	MRPS34
ENSG00000100335	1246.86840352124	-0.667680839009552	0.190099696428813	-3.51226672926108	0.000444301847905005	0.00269127086587526	MIEF1
ENSG00000167232	1357.52592537487	-0.551416849306573	0.157099179741692	-3.50999190583447	0.000448120334868498	0.00271089663851816	ZNF91
ENSG00000080493	12534.827432052	-1.17441085451129	0.334624425031525	-3.50963876710627	0.000448715847806315	0.0027110165740399	SLC4A4
ENSG00000165516	1401.17741826578	-0.642477143563293	0.183055197793017	-3.50974542820549	0.000448535902827231	0.0027110165740399	KLHDC2
ENSG00000177706	3584.49706315771	-0.87594487381307	0.249582748288948	-3.50963710359887	0.000448718654796988	0.0027110165740399	FAM20C
ENSG00000275066	1836.06522242912	-0.437595398970498	0.124707202333416	-3.50898256702565	0.000449824387895598	0.00271652966899665	SYNRG
ENSG00000131482	6083.60006466937	-1.19110205529	0.339546582417361	-3.50791943423518	0.000451625798917841	0.00272623748689821	G6PC
ENSG00000173599	3680.62271309729	-1.13276813088401	0.3229502652327	-3.50756216307115	0.000452232682079581	0.00272872930358662	PC
ENSG00000142655	393.732867445884	-0.463710896996673	0.132258005592402	-3.50610834421438	0.000454710087873556	0.00274132466784491	PEX14
ENSG00000162599	2352.16266355226	-0.689509587842625	0.196678331867596	-3.50577301167474	0.000455283311925403	0.00274360397872235	NFIA
ENSG00000101365	1255.56049391217	-0.520819054218472	0.14860397938354	-3.50474500332366	0.000457044814814846	0.00275185997922138	IDH3B
ENSG00000167741	1300.68500061183	-0.907097277534104	0.258936128807379	-3.50316999683303	0.000459755944494868	0.00276463166110066	GGT6
ENSG00000167965	580.399739029931	-0.646309178036969	0.184491233633393	-3.50319722681927	0.00045970894508626	0.00276463166110066	MLST8
ENSG00000161016	8222.48134528987	-0.399268832716225	0.114049536915313	-3.5008369478317	0.000463799515918666	0.00278656298901732	RPL8
ENSG00000180432	1091.88323473873	-1.12388604523113	0.321048807868159	-3.5006703581739	0.000464089509711763	0.00278711423196825	CYP8B1
ENSG00000215256	1098.41597555268	-1.13710346622743	0.324959181645647	-3.49921938032018	0.000466622487445	0.00279993408066123	DHRS4-AS1
ENSG00000149657	785.978744416405	-0.347813740580617	0.099407886972304	-3.49885457959207	0.000467261347452154	0.0028025713668216	LSM14B
ENSG00000162961	289.705148794821	-0.680617107866639	0.194661649490755	-3.49641087315949	0.000471561993665721	0.00282114471018995	DPY30
ENSG00000105254	646.67158052016	-0.41565605105957	0.11890674892401	-3.4956472598978	0.000472913420247874	0.0028280262761654	TBCB
ENSG00000114867	6702.04102033965	-0.414706379544854	0.118653383363843	-3.49510791675602	0.000473870114461916	0.00283133869070126	EIF4G1
ENSG00000149929	235.82764787859	-0.598461920468453	0.171253498699457	-3.49459675284491	0.000474778490045657	0.00283556108392179	HIRIP3
ENSG00000153006	324.082091633658	-0.530208891114002	0.151800902665515	-3.49279142484605	0.000477999704818242	0.00285116582521836	SREK1IP1
ENSG00000104687	2752.64227650356	-0.655131124418434	0.187610350437847	-3.49197751024655	0.000479458615089841	0.00285744326814247	GSR
ENSG00000278845	473.735010318503	-0.651134472221389	0.18649325494002	-3.49146392683642	0.000480381329444685	0.00286172928417916	MRPL45
ENSG00000111906	509.637562491997	-0.50316751184163	0.144118529084887	-3.49134504103396	0.000480595158029155	0.00286179048146205	HDDC2
ENSG00000113384	1582.26540284226	-0.547855830350349	0.15695346154282	-3.4905622658146	0.000482005279438194	0.00286775802946321	GOLPH3
ENSG00000107186	1485.0840359176	-0.738962070251067	0.211782422575141	-3.48925119122614	0.000484375747280842	0.00287699139460134	MPDZ
ENSG00000162377	480.277055530464	-0.74131593675377	0.212451084400127	-3.48934880161679	0.000484198890430975	0.00287699139460134	COA7
ENSG00000175087	177.7090743824	-0.659969904159309	0.189245144032774	-3.48738091818628	0.000487776087653295	0.00289230030211627	PDIK1L
ENSG00000099800	701.646096469389	-0.557427187883996	0.159919202580464	-3.48568013652722	0.000490887589929793	0.00290829693502864	TIMM13
ENSG00000172831	4251.61287310816	-0.808339311336082	0.232013278941306	-3.48402175524002	0.000493939336718522	0.00292391289891608	CES2
ENSG00000125170	1233.09778757212	-0.721737218744201	0.207163603205976	-3.48389971778296	0.000494164606958754	0.00292401523957623	DOK4
ENSG00000011304	3907.01845184026	-0.351540150434512	0.100920979894749	-3.48332081992401	0.000495234506334618	0.00292697956316721	PTBP1
ENSG00000147592	768.994181321146	-0.793108348512101	0.227689391481226	-3.48329073810844	0.000495290161517519	0.00292697956316721	LACTB2
ENSG00000134352	3313.99993843476	-0.476864626352653	0.136908240188521	-3.48309660321407	0.00049564947604261	0.0029278722620517	IL6ST
ENSG00000154642	195.899029790196	-0.868002248058934	0.249263407089889	-3.48226905101204	0.000497183878945583	0.00293570271066609	C21orf91
ENSG00000107164	989.643110864572	-0.484939219504262	0.139318402526343	-3.48079801885875	0.000499922326985429	0.00294939487834165	FUBP3
ENSG00000171658	58.434383506702	-1.31973781082056	0.379361299537358	-3.47884144331542	0.000503586449161625	0.00296852070807685	NMRAL2P
ENSG00000083123	804.423078597157	-0.773129558828534	0.222292266992666	-3.47798674820317	0.00050519489997154	0.00297247053116298	BCKDHB
ENSG00000113966	154.912776652571	-0.616016251641505	0.177121839377175	-3.4779237490286	0.000505313647448576	0.00297247053116298	ARL6
ENSG00000160714	841.148961532729	-0.380615920894881	0.109436976883281	-3.47794622745128	0.000505271274765296	0.00297247053116298	UBE2Q1
ENSG00000251637	201.41890434077	-0.818921134537859	0.235440751135574	-3.47824720481926	0.000504704239976742	0.00297247053116298	AP003716.1
ENSG00000054116	666.047302476908	-0.520525808499193	0.149706954397539	-3.47696478492885	0.000507124419671011	0.00297976235787787	TRAPPC3
ENSG00000184924	152.048760972912	-0.543979684882762	0.15645399567638	-3.47693059887051	0.000507189083320418	0.00297976235787787	PTRHD1
ENSG00000119844	1529.8876089791	-0.675727647925893	0.194409119596275	-3.47580221200097	0.000509327769884999	0.00298982844125812	AFTPH
ENSG00000184481	603.230299118802	-0.527496711255073	0.151758251637448	-3.47590134680299	0.000509139538553101	0.00298982844125812	FOXO4
ENSG00000167315	4049.05607422653	-0.962906307419868	0.277051826808611	-3.47554577968926	0.000509814969454016	0.00299143933871203	ACAA2
ENSG00000116251	1020.83788872597	-0.525852091811766	0.151347405668065	-3.47447047070673	0.000511862699266035	0.0029972002036573	RPL22
ENSG00000157823	722.722245200132	-0.78063789184092	0.224675871608988	-3.47450701426228	0.000511792983062371	0.0029972002036573	AP3S2
ENSG00000185716	171.54218265237	-0.707898703012788	0.203769430459839	-3.47401816560659	0.000512726320410129	0.00300100721842048	MOSMO
ENSG00000110422	4073.82591217965	-0.584210694636466	0.168181357670108	-3.47369472294552	0.000513344727232544	0.00300319490494862	HIPK3
ENSG00000141905	4303.86319854876	-0.422108286428555	0.121518992491873	-3.4735992931869	0.000513527317127569	0.00300319490494862	NFIC
ENSG00000170270	112.476252129407	-0.903843805019836	0.260233169847697	-3.4732075298042	0.000514277529559938	0.00300520338706837	GON7
ENSG00000115204	581.822533102378	-0.556651150254997	0.160301212783868	-3.47253236945576	0.000515572834613256	0.00301014887119093	MPV17
ENSG00000147471	1179.614687868	-0.857995024091288	0.247134887836397	-3.47176811660553	0.000517042733996296	0.00301656300849413	PLPBP
ENSG00000236914	66.7186291639657	-1.33532571759652	0.384724560115203	-3.47086163980971	0.000518791238697401	0.0030226630853074	LINC01852
ENSG00000177000	2149.12607562344	-0.463691135298434	0.133634040068427	-3.46985794234014	0.000520733701202858	0.00303021320579925	MTHFR
ENSG00000161179	235.572765463437	-0.552309398861472	0.159236034729854	-3.46849505388949	0.000523382161102689	0.00304310579112601	YDJC
ENSG00000144908	8863.66747589901	-0.860796005360801	0.248270019817652	-3.46717660873042	0.000525956197323814	0.00305616747344031	ALDH1L1
ENSG00000162928	580.960591007808	-0.542949984080475	0.156614897740274	-3.46678376013047	0.000526725444615427	0.00305874970088736	PEX13
ENSG00000126698	914.803196421632	-0.428917506650292	0.123744747287708	-3.46614717837722	0.000527974178643064	0.00306347048185838	DNAJC8
ENSG00000041880	604.56524134819	-0.521608272011841	0.150501506617962	-3.46580099916149	0.000528654409607988	0.0030661519573757	PARP3
ENSG00000137364	2086.67610386969	-0.97833383554422	0.282352531418091	-3.46493736263182	0.000530354989331179	0.00307347930544396	TPMT
ENSG00000137868	790.1870465369	-1.44644044692278	0.417585045908167	-3.46382242634445	0.00053255794012465	0.00308370349267399	STRA6
ENSG00000057757	549.24873131984	-0.550821771835329	0.159059815220884	-3.46298511079251	0.000534217955956262	0.00309204209254388	PITHD1
ENSG00000101782	1275.4394939541	-0.636244840939794	0.183751984977917	-3.46251955327861	0.000535143029102232	0.00309357559463334	RIOK3
ENSG00000152332	2572.73791240782	-0.571267862207894	0.164982426845759	-3.46259824836962	0.000534986555450568	0.00309357559463334	UHMK1
ENSG00000122971	1424.15834050083	-0.801742727009386	0.231585033978693	-3.46197987510345	0.000536217249544954	0.00309819750637131	ACADS
ENSG00000176171	1422.9688820323	-0.803323058638737	0.232077366675472	-3.46144507819271	0.000537283735629963	0.00309957818597524	BNIP3
ENSG00000165280	5420.08670160193	-0.52531681910874	0.151771043157274	-3.46124536130635	0.000537682515425992	0.00310060643329533	VCP
ENSG00000164823	509.145789678308	-0.627128489710693	0.181240453272909	-3.46020150791817	0.000539771295347858	0.00311095503178724	OSGIN2
ENSG00000241935	2336.73240641762	-0.87345366925692	0.252537227945615	-3.45871250889402	0.000542763910510207	0.00312350299544126	HOGA1
ENSG00000164684	2206.36275972267	-0.50206298712165	0.145230216943719	-3.45701464672613	0.000546195161423398	0.00313644976404419	ZNF704
ENSG00000168517	249.761586259523	-0.93467201189473	0.270417603733342	-3.45640224227564	0.000547437735522557	0.00314139882600474	HEXIM2
ENSG00000162735	912.730716020208	-0.68707203096495	0.198796698956027	-3.45615412415338	0.000547941918597855	0.00314300915282221	PEX19
ENSG00000055070	1827.86894266352	-0.362341178760412	0.10484344803376	-3.4560211968967	0.000548212208477689	0.00314327709583517	SZRD1
ENSG00000075089	120.461159908099	-0.717166387106962	0.207625648225397	-3.45413195930596	0.000552067173097424	0.00316408984369208	ACTR6
ENSG00000168894	595.209901009659	-0.692461138317852	0.200493017422888	-3.45379179394206	0.000552763952956506	0.00316550240921203	RNF181
ENSG00000110245	68.8341809160329	-1.87332355048917	0.542494644776262	-3.45316505614867	0.000554049880743272	0.00316641759080067	APOC3
ENSG00000138069	1577.51459378452	-0.719946391026003	0.20847599690185	-3.45337785512522	0.000553612952044188	0.00316641759080067	RAB1A
ENSG00000167792	4504.58351706906	-0.64702407063612	0.187354325658675	-3.45347815355423	0.000553407125978189	0.00316641759080067	NDUFV1
ENSG00000164039	1533.76375909477	-0.953271726654501	0.276089064613908	-3.45276886640761	0.000554864211664498	0.00316849551250657	BDH2
ENSG00000174444	8484.92419377029	-0.445863852639083	0.129211569901633	-3.45064960497355	0.000559239118797077	0.00318845972625871	RPL4
ENSG00000257103	1683.6842473706	-0.521251693194851	0.151059603708492	-3.45063591058229	0.000559267493061666	0.00318845972625871	LSM14A
ENSG00000255277	50.7992545355944	-0.891542555559242	0.258400807277049	-3.45023130908164	0.000560106417454416	0.00319194816497431	ABCC6P2
ENSG00000182749	1748.23068703841	-0.948561926224477	0.274939053889251	-3.45008070991097	0.000560418977782434	0.00319243533575496	PAQR7
ENSG00000164244	1025.48776467367	-0.624504853965399	0.181052379919209	-3.44930485997518	0.000562031787598571	0.00319903032463495	PRRC1
ENSG00000106263	2131.0585794014	-0.390610500323554	0.113252870525569	-3.44901191917574	0.000562641866140426	0.00319991181070722	EIF3B
ENSG00000043143	1937.29935743493	-0.356207117514739	0.103286775650634	-3.44871950228755	0.000563251468639056	0.00320208346041103	JADE2
ENSG00000006611	3141.18103566773	-0.829957557525044	0.240703194372339	-3.44805377298482	0.000564641611865897	0.00320868893339638	USH1C
ENSG00000103544	1248.37007004229	-0.425670707638673	0.123508322186893	-3.44649413174398	0.000567910899130006	0.00322596336600758	VPS35L
ENSG00000254999	1283.53588800136	-0.776943107468064	0.225449993219243	-3.4461882050824	0.000568554240605515	0.00322831343645918	BRK1
ENSG00000154001	652.565695400546	-0.429702738020381	0.12470058787385	-3.44587580016126	0.000569211905721533	0.00323074290776707	PPP2R5E
ENSG00000184007	1421.90859105364	-0.357050841069987	0.103657687057401	-3.44451869616066	0.000572077070145489	0.00324438544944552	PTP4A2
ENSG00000158526	704.263045325345	-0.526019544690954	0.152730128074582	-3.4441112000776	0.000572940007925433	0.00324666004491079	TSR2
ENSG00000198791	776.68437340926	-0.666585352860658	0.193556374498688	-3.44388220014514	0.000573425483522753	0.00324810188269395	CNOT7
ENSG00000253844	56.488818710944	-1.23980955694784	0.360105635963368	-3.44290517317525	0.000575501069048559	0.00325854592418594	AC064807.2
ENSG00000122687	275.608781740765	-0.56263609563742	0.163493406560539	-3.44133814001292	0.000578844670192531	0.00327483992685586	MRM2
ENSG00000103260	286.904499670495	-0.860953182650899	0.250196379691286	-3.44110967438145	0.000579333658583996	0.00327605963060513	METRN
ENSG00000164258	500.440288827868	-0.592475679038183	0.172180262814829	-3.44101971592041	0.000579526303529054	0.00327605963060513	NDUFS4
ENSG00000135077	689.300724975063	-0.840981308660031	0.244478206949228	-3.43990296376267	0.00058192278590952	0.00328696361876333	HAVCR2
ENSG00000117118	1958.58815581142	-0.874974079452283	0.254566393193825	-3.43711543568158	0.000587944969299395	0.00331698167069831	SDHB
ENSG00000165775	663.455399387736	-0.511837581217348	0.148924959024103	-3.43688247135599	0.000588450884152356	0.00331850420389008	FUNDC2
ENSG00000110321	10421.6668317427	-0.550937821991371	0.160362753680862	-3.4355722220123	0.000591303832501925	0.00333325604697056	EIF4G2
ENSG00000102172	1308.43462082172	-0.614250814159316	0.178808410736991	-3.43524564436075	0.000592016927362496	0.00333506732494044	SMS
ENSG00000105849	176.281925995123	-0.814853570231617	0.237213980255617	-3.43509926924858	0.000592336802786563	0.00333506732494044	TWISTNB
ENSG00000146285	176.440328842036	-2.10197999301088	0.611899933494962	-3.43516950721843	0.000592183290770914	0.00333506732494044	SCML4
ENSG00000134864	2619.53331020431	-1.26600746864966	0.368676252058331	-3.43392735925219	0.00059490359918705	0.00334549988038829	GGACT
ENSG00000166266	927.205231666484	-0.58002292384378	0.168909288141001	-3.43393149203017	0.000594894529134205	0.00334549988038829	CUL5
ENSG00000137100	498.413433325071	-0.471793961439905	0.137456669902661	-3.43231042752603	0.000598462112291948	0.00336282127766287	DCTN3
ENSG00000114480	700.499276971743	-0.625313016449823	0.182211909248061	-3.43179004616284	0.000599611565419926	0.00336793407840141	GBE1
ENSG00000146066	1041.45157019018	-0.625244476540006	0.182253223995896	-3.43063602844187	0.000602167972004625	0.0033782440217131	HIGD2A
ENSG00000224417	119.988573133413	-1.5381397936942	0.448404556852955	-3.43025013949312	0.000603025062704801	0.00338170297429868	AL606970.1
ENSG00000147677	1736.32191982692	-0.538219848759438	0.156925139428967	-3.42978729041095	0.000604054585712336	0.00338612576576145	EIF3H
ENSG00000087299	1019.32440892393	-1.09129277598506	0.318205999408642	-3.4295166590609	0.000604657313212756	0.0033881535139331	L2HGDH
ENSG00000229005	348.840097106639	-1.12415871689328	0.327817941165655	-3.42921657336995	0.000605326293332202	0.00339055074022208	HNF4A-AS1
ENSG00000119013	572.034354274318	-0.624835014402863	0.182247645360259	-3.42849430601814	0.000606939266931781	0.00339687864402624	NDUFB3
ENSG00000123472	1276.03905077097	-0.650673230733628	0.189800685324802	-3.42819220921223	0.000607615097723501	0.00339930786267199	ATPAF1
ENSG00000102109	1655.1666696663	-1.16225028997043	0.339112115265134	-3.42733343237157	0.000609540123000241	0.0034033060322718	PCSK1N
ENSG00000213846	158.713972833235	-0.855077867944903	0.249487520470204	-3.42733723247301	0.000609531592244559	0.0034033060322718	AC098614.1
ENSG00000173826	442.921366380818	-0.838145321091356	0.244584943608978	-3.42680669024056	0.000610723669314893	0.00340856056645418	KCNH6
ENSG00000167468	4946.82153502425	-0.654454667437656	0.191019280680476	-3.42611837457593	0.000612273481362493	0.00341314546965713	GPX4
ENSG00000089234	417.655598073081	-0.552699644735211	0.161338428659629	-3.4257160512033	0.000613181046915941	0.00341684991620738	BRAP
ENSG00000144827	1099.79210015437	-0.797272769893153	0.232781311461715	-3.42498615927026	0.000614830741672525	0.00342263405744072	ABHD10
ENSG00000174840	745.184471048756	-0.605199325357124	0.17670950039073	-3.42482619224739	0.000615192848933259	0.00342263405744072	PDE12
ENSG00000178537	487.698762060062	-0.673548600695179	0.196663132087879	-3.42488494688573	0.000615059826711905	0.00342263405744072	SLC25A20
ENSG00000143013	318.126758844524	-0.544756151849779	0.159081274929972	-3.42438889862797	0.00061618373589119	0.00342679080019551	LMO4
ENSG00000128989	2123.64276324402	-0.604460426604662	0.176589636849481	-3.42296658733086	0.00061941690695324	0.00344340936925884	ARPP19
ENSG00000101444	4533.86358109292	-0.909293902196749	0.265692289358206	-3.42235713498949	0.000620807127579005	0.00344869230445111	AHCY
ENSG00000143324	1318.28424929701	-0.528456175387044	0.154495715832187	-3.42052316817026	0.000625008118172076	0.00346867131400158	XPR1
ENSG00000184232	1050.74045999374	-0.634978702266704	0.185709673203944	-3.41920101043621	0.00062805311968941	0.00348139960582932	OAF
ENSG00000111058	1931.01909185512	-0.739420957693287	0.216287881537948	-3.41868879770573	0.000629236478285771	0.00348147801976374	ACSS3
ENSG00000168994	620.719214604724	-0.670942682102093	0.196321872111275	-3.41756460901007	0.000631840953039681	0.00349313879621898	PXDC1
ENSG00000128185	450.449134753721	-0.721159565274359	0.211055869389351	-3.4169131015446	0.000633354925545046	0.00349875713093823	DGCR6L
ENSG00000076258	1438.74428121434	-1.23584035143963	0.361787208044014	-3.41593158619716	0.00063564214280929	0.00350725780445675	FMO4
ENSG00000181929	616.805979750135	-0.481636157456499	0.140996941408256	-3.41593337164616	0.000635637975225232	0.00350725780445675	PRKAG1
ENSG00000162244	2226.92744146262	-0.485513899855166	0.142142642279452	-3.41568084052248	0.000636227684325506	0.00350911142170745	RPL29
ENSG00000119711	25857.1787237909	-1.17540102587828	0.34469975450372	-3.40992707572583	0.000649802517446839	0.00356719000108751	ALDH6A1
ENSG00000176986	1998.95833960119	-0.442731843479708	0.129835496634741	-3.40994454486682	0.000649760897948676	0.00356719000108751	SEC24C
ENSG00000188690	641.780930645807	-0.612403058506886	0.179591662359107	-3.40997488670905	0.000649688615670301	0.00356719000108751	UROS
ENSG00000116717	2751.1496579738	-0.834277172994171	0.244698488473856	-3.40940877157607	0.000651038484030947	0.00357118612836172	GADD45A
ENSG00000112667	1516.33467184978	-1.04206325766439	0.305683764080004	-3.40895847314828	0.000652114056218473	0.00357562520091249	DNPH1
ENSG00000149600	313.551845733371	-0.55324797197938	0.162297202361882	-3.40885710861346	0.000652356400906218	0.00357562520091249	COMMD7
ENSG00000242372	669.42824706873	-0.581487346293278	0.170682347773473	-3.40683939422382	0.000657197860551582	0.00360075788055132	EIF6
ENSG00000161203	3020.06421054735	-0.55691221195699	0.163480219808641	-3.40660302884884	0.000657767195004035	0.00360247331303535	AP2M1
ENSG00000012504	483.322406290811	-0.99469518492363	0.292014339216855	-3.40632308533641	0.000658442089598809	0.00360476531840719	NR1H4
ENSG00000165449	6489.45757966302	-1.17301247140133	0.344445497063346	-3.40550967105719	0.000660406743897146	0.00361411382345269	SLC16A9
ENSG00000073578	3917.629889099	-0.559933545596192	0.164440355422962	-3.40508596053547	0.000661432297543728	0.00361691041274495	SDHA
ENSG00000164325	2809.50428971909	-1.18415741672292	0.347833859743521	-3.40437649628496	0.000663152809007177	0.00362490876432034	TMEM174
ENSG00000118564	2766.42856072187	-0.75962485675755	0.223157395214881	-3.40398693050749	0.000664099308232453	0.00362867165738051	FBXL5
ENSG00000134207	102.427502723959	-1.13047558733949	0.332226404405161	-3.40272649118172	0.000667170318263061	0.00364120632937126	SYT6
ENSG00000119718	461.996286722576	-0.493372221773586	0.145023502815815	-3.4020156194971	0.000668908146880215	0.00364874854160281	EIF2B2
ENSG00000133641	197.205044060622	-0.854993726066428	0.251324677815003	-3.40194895901061	0.000669071323725161	0.00364874854160281	C12orf29
ENSG00000170540	830.655888119808	-0.563104847875692	0.165551849023471	-3.40138060189142	0.000670464097252489	0.00365350959041579	ARL6IP1
ENSG00000147669	310.920850045286	-0.823824578192105	0.242217516914394	-3.40117671375215	0.000670964386885691	0.00365481918451218	POLR2K
ENSG00000110696	1218.02223251738	-0.396002004189089	0.116471625377112	-3.39998693164034	0.000673890738235814	0.00366083071439618	C11orf58
ENSG00000136463	794.548098581119	-0.886503420114789	0.260728851691925	-3.40009712911356	0.000673619202163128	0.00366083071439618	TACO1
ENSG00000145907	2078.58104510781	-0.353241593328103	0.103894307296513	-3.40000912966246	0.000673836032212785	0.00366083071439618	G3BP1
ENSG00000152684	414.09456936446	-0.537366998778588	0.158048805539788	-3.40000670643037	0.000673842003958087	0.00366083071439618	PELO
ENSG00000144034	100.558926877098	-0.700939207710419	0.206172271735829	-3.39977438192339	0.000674414766503679	0.00366226234155088	TPRKB
ENSG00000137955	568.772776573634	-0.417469983247613	0.122840263093227	-3.39847842014781	0.000677618086026913	0.00367681693224715	RABGGTB
ENSG00000165416	1416.64886236061	-0.611438349644748	0.179924884811217	-3.39829785238595	0.000678065529001092	0.00367753589827831	SUGT1
ENSG00000184983	756.902149275537	-0.534092166867298	0.157190915052181	-3.39772923066198	0.000679476356173981	0.00368263611852352	NDUFA6
ENSG00000109072	76.6852656508303	-1.925059661515	0.566622676847774	-3.3974278477954	0.000680225233689581	0.00368385460725802	VTN
ENSG00000114503	744.743783742861	-0.568489850620158	0.167385985341076	-3.39628105340939	0.000683081813344245	0.00369790035187013	NCBP2
ENSG00000126522	875.301965583217	-0.722727998549277	0.212864889876605	-3.39524286493763	0.00068567747666241	0.00370573381019457	ASL
ENSG00000141380	1105.92539640404	-0.295383350191122	0.0869972349209607	-3.39531883351794	0.000685487230705679	0.00370573381019457	SS18
ENSG00000171863	2290.31705012489	-0.555209679033317	0.163529017390106	-3.39517528995383	0.00068584674401638	0.00370573381019457	RPS7
ENSG00000181513	774.559806017236	-0.599040988975835	0.176417835335314	-3.3955806556477	0.00068483193286453	0.00370573381019457	ACBD4
ENSG00000197892	3529.83479243607	-0.323087892051928	0.0951523764160895	-3.39547895933891	0.00068508639285148	0.00370573381019457	KIF13B
ENSG00000116459	1970.71616554118	-0.713210654561616	0.210160405513031	-3.39364902166309	0.000689680226812944	0.00372242911890676	ATP5PB
ENSG00000160094	894.338574378455	-0.560360295706047	0.16513412539855	-3.39336460197807	0.000690396793009916	0.00372412039593451	ZNF362
ENSG00000165688	973.017420497972	-0.567181486742701	0.167147746363474	-3.39329425064055	0.000690574142698718	0.00372412039593451	PMPCA
ENSG00000118777	70.0168554844555	-1.24608381304276	0.367238176513308	-3.39312166527328	0.00069100939497707	0.00372503875919579	ABCG2
ENSG00000227877	42.9777174676337	-1.18847560901136	0.350290508640925	-3.39282846578536	0.000691749415034015	0.00372759870677011	MRLN
ENSG00000048828	4370.0210917729	-0.480971787113895	0.141769503496738	-3.39263223225551	0.000692245109510169	0.00372884061095918	FAM120A
ENSG00000258616	96.3706725017144	-1.72408879543155	0.508245144821134	-3.39223859391378	0.000693240452659666	0.00373134284990132	LINC02303
ENSG00000164690	239.388302170643	-0.658561613473476	0.194174232547901	-3.39160147477867	0.000694854273771995	0.00373859787024894	SHH
ENSG00000180667	460.976235048611	-0.779372007277265	0.229900314556482	-3.39004324017916	0.000698816002081573	0.00375703792476667	YOD1
ENSG00000108671	1319.08676528414	-0.640879234019106	0.189080645448867	-3.38944915539977	0.000700331950397635	0.00376231061927411	PSMD11
ENSG00000129151	5296.05441193971	-1.07194054882732	0.316331138462711	-3.38866592152981	0.000702335228223122	0.0037645364079775	BBOX1
ENSG00000145626	1826.78209104977	-1.21032780731122	0.357188653538301	-3.38848335556504	0.000702802941970985	0.0037645364079775	UGT3A1
ENSG00000186198	171.397009545533	-1.20180473167461	0.354676837065029	-3.38845000880129	0.000702888403936335	0.0037645364079775	SLC51B
ENSG00000132669	1805.33609682938	-0.511799033616199	0.151119232689867	-3.38672334756048	0.000707326755782822	0.0037868647599203	RIN2
ENSG00000135441	139.641004100127	-0.799211491574864	0.236008979538892	-3.38636052380864	0.000708262692652178	0.00379043212637875	BLOC1S1
ENSG00000129028	49.6025399911141	-0.963208852183487	0.284477792303667	-3.3858841647481	0.000709493251457913	0.00379402012271029	THAP10
ENSG00000144895	814.888713053799	-0.606261006315373	0.179060550292256	-3.38578768648849	0.000709742721582478	0.00379402012271029	EIF2A
ENSG00000120915	4758.18094546107	-0.892637933900191	0.263751038298477	-3.38439590478513	0.000713350622952452	0.00380401408938964	EPHX2
ENSG00000145824	6790.79448689395	-0.926852298797387	0.273856053947815	-3.38445064637499	0.000713208395547417	0.00380401408938964	CXCL14
ENSG00000177272	113.861478668711	-1.97398329263506	0.583313066014145	-3.38408893550688	0.000714148666574333	0.00380599549028375	KCNA3
ENSG00000117450	4934.75782674387	-0.852688377962937	0.252014429503785	-3.38349030109853	0.000715707353555419	0.00381103852308651	PRDX1
ENSG00000172409	120.815442946077	-0.528095715665747	0.156076841526171	-3.38356229214952	0.000715519740683464	0.00381103852308651	CLP1
ENSG00000196549	9933.2148897701	-1.01400509358364	0.299698858208772	-3.38341326905316	0.000715908154169675	0.00381103852308651	MME
ENSG00000139428	626.515918002069	-0.708982828393588	0.209559949329272	-3.38319812856796	0.000716469241439713	0.00381210500757114	MMAB
ENSG00000131473	4494.85404877114	-0.828550927592016	0.244996927715179	-3.38188292938615	0.000719908179041592	0.00382653651763544	ACLY
ENSG00000119431	1368.03985446874	-0.946765262673871	0.280014360284372	-3.38113110239194	0.000721880912809929	0.00383412306505281	HDHD3
ENSG00000068903	974.682154249005	-0.36983752331296	0.109412279306508	-3.38021952981069	0.000724279542066982	0.00384395850582095	SIRT2
ENSG00000084090	3169.68064476126	-0.54140804934171	0.160187486236433	-3.37983984930387	0.000725280781320602	0.00384596404621531	STARD7
ENSG00000105364	593.834913651738	-0.581970525907136	0.172208415695694	-3.37945461931154	0.000726297968892176	0.00384596404621531	MRPL4
ENSG00000118096	413.625734345529	-0.592572606676453	0.175341620130911	-3.3795319458896	0.000726093684269257	0.00384596404621531	IFT46
ENSG00000143195	500.610158897392	-0.933645515651469	0.276252927697814	-3.37967645603655	0.000725712054333681	0.00384596404621531	ILDR2
ENSG00000080371	2358.80906600434	-0.751040723660574	0.222354608758493	-3.37767104470636	0.00073102473588406	0.00386516613832042	RAB21
ENSG00000144597	876.872054817858	-0.592486156917765	0.175407938722521	-3.3777613558017	0.000730784711410824	0.00386516613832042	EAF1
ENSG00000139187	72.3703650480773	-1.36821919870038	0.405227462672726	-3.37642268783099	0.000734350069552022	0.00388128858189168	KLRG1
ENSG00000085872	995.48765425314	-0.361613266949295	0.107103820454682	-3.37628728288271	0.000734711600390929	0.00388174009391059	CHERP
ENSG00000185721	494.476460674969	-0.533305542580259	0.158004909377334	-3.3752466596254	0.000737495584105576	0.00389498513033069	DRG1
ENSG00000161653	317.224406154399	-1.03630493311794	0.307050088933336	-3.37503544362411	0.000738061846009587	0.00389504935925255	NAGS
ENSG00000106400	1187.43945254228	-0.669535711900469	0.198436865696862	-3.37404901830727	0.000740711764951654	0.00390756724332281	ZNHIT1
ENSG00000085832	1610.73778614712	-0.412808368410993	0.12244978140602	-3.37124626659969	0.000748289337842719	0.00394162600252184	EPS15
ENSG00000146109	230.645657694872	-0.452651091058041	0.13426739238819	-3.37126597163183	0.000748235812563157	0.00394162600252184	ABT1
ENSG00000136682	153.789402137055	-0.548175752025582	0.162689533933236	-3.36945923178156	0.000753158316519907	0.00396302722470287	CBWD2
ENSG00000236618	43.1542720583753	-0.751735820833608	0.223103767545938	-3.36944476152256	0.000753197862181241	0.00396302722470287	PITPNA-AS1
ENSG00000102931	633.687706413794	-0.490179938512634	0.145482553300487	-3.36933829790704	0.000753488875076374	0.00396307523183642	ARL2BP
ENSG00000132763	337.770326395467	-0.70984134858274	0.210716362719145	-3.36870539820801	0.000755221030720652	0.00396476940661002	MMACHC
ENSG00000154174	1205.41199415571	-0.700820102220634	0.208035261778801	-3.36875631673346	0.00075508153736818	0.00396476940661002	TOMM70
ENSG00000119318	1815.22037371304	-0.599520186868	0.178109082141151	-3.36602816465519	0.000762589216395005	0.00399748016155756	RAD23B
ENSG00000124226	1637.851746163	-0.583183501104239	0.173307367177424	-3.3650242952869	0.00076536919396462	0.00400906315124761	RNF114
ENSG00000120805	999.168444249635	-0.456975118975559	0.135810410723032	-3.36480183325196	0.000765986521935585	0.00401080242528581	ARL1
ENSG00000196850	811.56717336152	-0.412943747942154	0.122825669774857	-3.36203131396794	0.000773713489339742	0.00404900544959841	PPTC7
ENSG00000066855	786.752878708732	-0.842720233979171	0.250671482642808	-3.36185123690356	0.000774218219658953	0.00404938018980105	MTFR1
ENSG00000135018	2192.50434994777	-0.48255846856011	0.143567778508891	-3.36118921370804	0.00077607640486684	0.00405608110632822	UBQLN1
ENSG00000096654	233.034349774369	-0.753526965850293	0.22420755885663	-3.36084550268057	0.000777042774499871	0.00405811454929186	ZNF184
ENSG00000153071	10460.3855337311	-0.999030575908292	0.297248715229419	-3.36092479032999	0.000776819752188695	0.00405811454929186	DAB2
ENSG00000169018	872.849036264906	-0.316209188101088	0.0941077094102946	-3.36007740579962	0.000779206375968725	0.00406639288780412	FEM1B
ENSG00000143321	3426.50154571581	-0.528847553283873	0.157412612526659	-3.35962630182704	0.000780479666278967	0.00407152639265899	HDGF
ENSG00000113583	794.70628464021	-0.657247425085287	0.195643645619301	-3.35941105066204	0.000781087916675623	0.00407318806399948	C5orf15
ENSG00000183864	2564.13715416799	-0.380884989002743	0.113389868620525	-3.35907425977738	0.000782040493333116	0.00407664341704497	TOB2
ENSG00000118514	3341.46000091205	-1.09546051730159	0.326292982862868	-3.35729106917995	0.000787102050184939	0.00409998804133014	ALDH8A1
ENSG00000132837	4364.78425362557	-1.07945533492789	0.321560648300801	-3.35692610595227	0.000788141733614771	0.00410388319736669	DMGDH
ENSG00000147853	1268.9622387889	-0.496372989589618	0.147897665596191	-3.35619218591913	0.000790236337174199	0.00411022296127712	AK3
ENSG00000163818	322.759394901207	-0.629527666598691	0.1877084493707	-3.35375242142379	0.000797236604985764	0.00414203600498702	LZTFL1
ENSG00000154473	669.572485192439	-0.568650137485167	0.169564502292334	-3.35359187682336	0.000797699257972191	0.00414290870625454	BUB3
ENSG00000188636	807.67976888878	-0.280290223559183	0.0835937330079347	-3.35300522507564	0.000799391974374817	0.00414863483489685	RTL6
ENSG00000186212	394.928919355851	-0.435482785214052	0.129889188883381	-3.35272541893417	0.000800200496494448	0.00415129844288393	SOWAHB
ENSG00000100104	376.097127785032	-0.410396713778424	0.122412383634375	-3.35257513654999	0.000800635062601844	0.00415202078388761	SRRD
ENSG00000273611	249.674594687617	-0.44261191226383	0.132086453853578	-3.35092584705528	0.000805418665431001	0.00417221113385941	ZNHIT3
ENSG00000075785	3720.47904012939	-0.557219718537183	0.166342438356796	-3.34983497922506	0.00080859717860125	0.00418405142950128	RAB7A
ENSG00000131495	929.290781035913	-0.815289076717143	0.243416344578538	-3.34936044713337	0.000809983474780617	0.00418968273434168	NDUFA2
ENSG00000035115	2179.56208277407	-0.737784446484286	0.220333423228591	-3.34849082664527	0.000812529706233496	0.00419976291909438	SH3YL1
ENSG00000142864	2429.08409412707	-0.438005472560525	0.13081738814141	-3.34822059042376	0.000813322463796008	0.00420170315377669	SERBP1
ENSG00000156976	3967.86082402334	-0.271674280940138	0.0811463213662999	-3.34795559879766	0.000814100532817959	0.00420170315377669	EIF4A2
ENSG00000167900	92.5205680577955	-1.05419090056126	0.314915828738408	-3.3475322748446	0.00081534493062369	0.00420503829040295	TK1
ENSG00000067836	199.808153105309	-0.575326116259727	0.171873135343127	-3.34738826467061	0.000815768663291597	0.0042053053557117	ROGDI
ENSG00000149016	186.212613795145	-0.725644523426298	0.216784290302056	-3.34731138688704	0.00081599495059261	0.0042053053557117	TUT1
ENSG00000130734	596.508245238925	-0.475550281842315	0.142077109232053	-3.34712808004562	0.000816534743437993	0.00420654523927986	ATG4D
ENSG00000122591	253.168407244148	-0.660807284314367	0.197561027037984	-3.34482612396684	0.000823341692589341	0.00423385547041461	FAM126A
ENSG00000063978	1256.78192194262	-0.37269452085586	0.111445241174324	-3.34419412555163	0.000825219719511303	0.00424196125652995	RNF4
ENSG00000156413	2743.68760407985	-0.954756411039535	0.285570787509177	-3.34332660342176	0.000827804093480783	0.00424759820117787	FUT6
ENSG00000184434	1121.76086772956	-1.18681580348387	0.354981329587429	-3.34331894261377	0.000827826948661167	0.00424759820117787	LRRC19
ENSG00000222019	131.256675727128	-0.960123191963656	0.28725352495439	-3.34242440407338	0.000830499734897064	0.00425665175826388	URAHP
ENSG00000224950	193.646405102791	-0.782438824790864	0.234138345022112	-3.34177994090191	0.000832430281227507	0.00426499173607053	AL390066.1
ENSG00000143106	836.991157440525	-0.576865539830896	0.172634434484802	-3.34154389043213	0.00083313843227001	0.00426706492505795	PSMA5
ENSG00000162482	2237.1115750636	-1.21620681137715	0.364159663688986	-3.33976256199495	0.000838500462511106	0.00429296358428392	AKR7A3
ENSG00000173465	157.751672105608	-0.495421490685807	0.148426749664573	-3.33781809414677	0.000844390094042048	0.00431526002622216	SSSCA1
ENSG00000187630	755.559121209996	-1.09251929994369	0.32731126066319	-3.33786041375436	0.00084426150404834	0.00431526002622216	DHRS4L2
ENSG00000105185	227.439661266337	-0.415576629950035	0.124519472013023	-3.33744291741432	0.000845530879714919	0.00431951985389246	PDCD5
ENSG00000198015	837.736104083418	-0.632584511152339	0.189568820630143	-3.33696495578531	0.000846986270058266	0.00432538320768222	MRPL42
ENSG00000117643	2030.13038877886	-1.08882867308239	0.326366828897129	-3.33621120982731	0.000849286143866771	0.00433555333936926	MAN1C1
ENSG00000185515	389.856174001453	-0.605670245052551	0.181588759292378	-3.33539502892552	0.000851783053265541	0.00434672157744473	BRCC3
ENSG00000100575	162.866939664855	-0.591341889068139	0.177350435425954	-3.33431315038993	0.00085510329448	0.00436208171882958	TIMM9
ENSG00000136305	649.099308918761	-0.788018280268201	0.236447434419772	-3.33274193565242	0.000859946665959246	0.00438519774273523	CIDEB
ENSG00000138942	1146.12628085767	-0.75516701408831	0.226632507207938	-3.33212134213136	0.000861866684432996	0.00439021149146503	RNF185
ENSG00000015133	1403.9331364974	-0.906443912198494	0.272059761810126	-3.33178234872937	0.000862917154544938	0.00439338141507639	CCDC88C
ENSG00000057663	310.260885210724	-0.505942873906459	0.151872474018302	-3.33136651112623	0.000864207370273734	0.00439735483846487	ATG5
ENSG00000176055	154.339155212612	-0.922719521003833	0.276993715237538	-3.33119298469479	0.000864746298008961	0.00439850513882344	MBLAC2
ENSG00000172572	342.723924115265	-0.848255115238878	0.254760055735867	-3.32962368370002	0.000869634308751363	0.00442016946736638	PDE3A
ENSG00000074966	120.041518453065	-1.63934289476731	0.492450874931488	-3.32894706501514	0.000871749713489142	0.00442772009463289	TXK
ENSG00000057608	2901.68161015752	-0.66785940167728	0.200671085994818	-3.32812970222589	0.000874311508244319	0.00443752544924436	GDI2
ENSG00000051825	468.522751465608	-0.448198877567446	0.134744787342555	-3.3262798985167	0.000880134993947944	0.00446064090840452	MPHOSPH9
ENSG00000179912	998.830480270583	-0.361595434658894	0.108713251440126	-3.32613945281587	0.000880578605578847	0.00446128094264253	R3HDM2
ENSG00000130731	390.350706668365	-0.714894103416134	0.214966856313197	-3.32560151679645	0.00088227964783981	0.00446750832885975	METTL26
ENSG00000183549	977.819719483544	-1.02268604958778	0.307542461401562	-3.32534910765525	0.000883078856668415	0.00446750832885975	ACSM5
ENSG00000158435	460.682367634244	-0.404486612386239	0.121650150620403	-3.32499886209266	0.000884188958997889	0.00447151531458681	CNOT11
ENSG00000117305	2610.22305791958	-0.944533619942786	0.28411802248056	-3.32444106043084	0.000885959580864068	0.00447885859308448	HMGCL
ENSG00000162814	156.741010132523	-1.18553565196721	0.356679403552864	-3.32381303814616	0.000887957036410099	0.00448547724100035	SPATA17
ENSG00000174695	680.901829122811	-0.715610325783032	0.215322938371917	-3.32342820135118	0.000889183090594493	0.00448547724100035	TMEM167A
ENSG00000151135	441.755358063849	-0.44142654008901	0.13284053360797	-3.32298078078878	0.00089061050356477	0.00448784697835738	TMEM263
ENSG00000154822	989.583385507978	-0.634887732707744	0.191058574541945	-3.32300046846816	0.000890547648997072	0.00448784697835738	PLCL2
ENSG00000119673	1092.28814600007	-0.8757454461907	0.263555298198083	-3.32281480273073	0.000891140565929996	0.00448890907073085	ACOT2
ENSG00000109814	1472.73537780659	-1.0230446132404	0.307931246082059	-3.32231505005431	0.000892738326868411	0.00449534675409849	UGDH
ENSG00000274523	1329.35857423024	-0.712136463622607	0.214356421405648	-3.32220727959887	0.00089308322802046	0.00449547336295727	RCC1L
ENSG00000214888	145.919500398502	-1.00844711184438	0.303595203919412	-3.3216832770259	0.000894761970754538	0.00449909103964165	AL772337.1
ENSG00000091640	673.40854538744	-0.386701122155687	0.116471997430309	-3.32012097918275	0.000899784467591163	0.00452082644745108	SPAG7
ENSG00000099785	474.938106345596	-0.475465545851942	0.143223012935395	-3.31975662365387	0.000900959554369562	0.00452378227674345	MARCH2
ENSG00000188997	260.58862208392	-0.718588402407227	0.216479111490065	-3.31943529082807	0.000901997068359473	0.0045257590235781	KCTD21
ENSG00000198830	1159.33164482299	-0.35861771976498	0.108043092400133	-3.31921006515488	0.000902724933160975	0.00452779516065292	HMGN2
ENSG00000008382	467.786758515781	-0.62740872151516	0.18904039829346	-3.3189134554255	0.00090368432128547	0.00452890276354072	MPND
ENSG00000112651	407.762483486633	-0.564503471581672	0.170092686958867	-3.31879918928075	0.000904054168733527	0.00452890276354072	MRPL2
ENSG00000149182	1534.85516554854	-0.292043282786731	0.0879919429724008	-3.31897754409551	0.000903476945630631	0.00452890276354072	ARFGAP2
ENSG00000250934	84.2596822613309	-1.19435654855246	0.359882145126983	-3.31874355181204	0.000904234302386998	0.00452890276354072	AC016924.1
ENSG00000172840	769.837944634547	-0.765913643101307	0.230821368995531	-3.31820942937106	0.000905965287645462	0.00453434175115969	PDP2
ENSG00000212978	246.938258248597	-0.831284604102262	0.2507575861582	-3.31509254351258	0.000916127899409049	0.00457543237576974	AC016747.1
ENSG00000197006	2835.55782151241	-0.823274585197711	0.248383650301127	-3.31452808669016	0.000917979571307541	0.00458142520163746	METTL9
ENSG00000136840	175.682268188972	-0.503185813258914	0.151836973277261	-3.31398738000444	0.000919756583781264	0.00458703718034083	ST6GALNAC4
ENSG00000182054	4323.39722151264	-0.536959221198532	0.162040083762654	-3.31374317224518	0.000920560207985599	0.0045894170085353	IDH2
ENSG00000176623	695.519876277831	-0.581087122089948	0.175452311597096	-3.3119376815299	0.000926521825584293	0.00461586475757958	RMDN1
ENSG00000114686	894.429200309381	-0.571557966285909	0.172590323627746	-3.31164548667677	0.000927489991137283	0.00461905128777863	MRPL3
ENSG00000133983	76.4913735677122	-0.925716211650777	0.279579923566283	-3.31109687649409	0.000929310302128436	0.00462320365804094	COX16
ENSG00000148411	1361.85607139015	-0.591647769945104	0.17879199538266	-3.30914014734736	0.000935829800980861	0.00465234482743632	NACC2
ENSG00000177981	883.031245751915	-0.630768181892114	0.19063108379889	-3.30884223769905	0.000936826095438368	0.00465565149373207	ASB8
ENSG00000114126	2736.12344514908	-0.683795028690031	0.206703841714517	-3.30809056579816	0.000939344268951847	0.00466486791847192	TFDP2
ENSG00000159873	395.05266172957	-0.551252024766462	0.166688476694979	-3.30707938362885	0.00094274171938731	0.0046784348156958	CCDC117
ENSG00000172869	2278.30570186545	-0.654300686408398	0.197951525077542	-3.30535814842596	0.000948551054129792	0.00470228465092057	DMXL1
ENSG00000100580	1540.16110481108	-0.586025794784273	0.177318646060534	-3.30493046165157	0.000949999672677421	0.00470614707476105	TMED8
ENSG00000164062	2808.92566854967	-0.572596934865664	0.173264087898193	-3.30476408476586	0.000950563761541177	0.00470728281912906	APEH
ENSG00000185043	1429.03398616885	-0.66595311888785	0.201554983054316	-3.30407667821531	0.000952897654585284	0.00470888862067294	CIB1
ENSG00000072803	1314.55218202887	-0.45653233341194	0.138181121288969	-3.30386907526408	0.000953603554120652	0.00471046732939496	FBXW11
ENSG00000170515	663.159990931792	-0.452025324499143	0.13682041363408	-3.30378568879395	0.000953887224325162	0.00471046732939496	PA2G4
ENSG00000167107	4897.28327428531	-0.907432562222749	0.274696494818503	-3.30340058697256	0.000955198306217962	0.00471363039210893	ACSF2
ENSG00000071994	448.919604973494	-0.428000426639752	0.129597565463174	-3.30253446590686	0.000958153122314556	0.00472323798969858	PDCD2
ENSG00000163125	1916.27345654672	-0.630990868723137	0.191110944849183	-3.30169927850594	0.000961010422386744	0.00473176343589633	RPRD2
ENSG00000171503	1218.48437599581	-0.740482730541681	0.224281572902389	-3.30157632193863	0.000961431740866791	0.00473176343589633	ETFDH
ENSG00000130165	337.318400748502	-0.472611904510307	0.143164510933506	-3.30118058888082	0.000962788906927186	0.00473592915541974	ELOF1
ENSG00000181924	583.828338596103	-0.704096152780198	0.213291753025285	-3.30109412480064	0.000963085671480548	0.00473592915541974	COA4
ENSG00000132361	4721.60654954345	-0.512708861670502	0.155323007121404	-3.3009202639874	0.000963682658126923	0.00473720786384839	CLUH
ENSG00000163634	303.722670986758	-0.543784427173876	0.164750365099285	-3.30065688683707	0.000964587670288466	0.00473834313647294	THOC7
ENSG00000115425	902.294153638667	-0.689427953733646	0.208931953159071	-3.29977269302004	0.000967631682429097	0.00475163598437676	PECR
ENSG00000101844	211.563321392172	-0.741519682482458	0.224750709186957	-3.29929852130358	0.00096926777473061	0.00475800825591398	ATG4A
ENSG00000119723	461.240394846803	-0.377305615533604	0.114373874550397	-3.29887937273079	0.000970716146815451	0.00476179284999247	COQ6
ENSG00000178988	710.111404950642	-0.471838247854301	0.143034852973525	-3.29876416862985	0.000971114586743041	0.00476208579526348	MRFAP1L1
ENSG00000113389	6621.92418483156	-0.922817649788425	0.279779394653159	-3.29837603277553	0.000972458091611894	0.00476386172566644	NPR3
ENSG00000141569	438.549180797101	-0.758833282280472	0.230063404719653	-3.29836587094397	0.000972493289185766	0.00476386172566644	TRIM65
ENSG00000204237	226.432560211604	-0.474697880347481	0.143946967002897	-3.29772756058089	0.000974706573158127	0.0047730406520481	OXLD1
ENSG00000114978	2979.19775518323	-0.676462691848583	0.205155511855056	-3.29731668299757	0.000976133721039782	0.00477670169999941	MOB1A
ENSG00000149474	359.239681154967	-0.626357712544316	0.189957136095768	-3.2973634232332	0.000975971275373496	0.00477670169999941	KAT14
ENSG00000183624	472.843186709851	-0.385588728712137	0.116995260682091	-3.29576366140068	0.000981545505131261	0.00479984287187492	HMCES
ENSG00000169570	339.660160037458	-0.735147190110158	0.22314310823906	-3.29450994884669	0.000985934544946886	0.00481795403802859	DTWD2
ENSG00000134265	601.241733874091	-0.460637602440277	0.139856990825603	-3.29363301556143	0.00098901533605105	0.00482797451720198	NAPG
ENSG00000143252	3684.12354334225	-0.846793979171996	0.257095818825103	-3.29369020095988	0.000988814164279749	0.00482797451720198	SDHC
ENSG00000173915	363.673672180485	-0.683810752862401	0.207675367624387	-3.29269070609846	0.000992335735953962	0.00484250194785726	ATP5MD
ENSG00000005700	933.406517514318	-0.455780369559778	0.138432841101346	-3.29242949818609	0.000993257975158246	0.00484532056653358	IBTK
ENSG00000052795	3717.2132312485	-0.726091194883348	0.220640283294801	-3.2908369407467	0.000998897960781329	0.0048689449750426	FNIP2
ENSG00000168802	2819.72734223239	-0.723603756460413	0.219894644644678	-3.29068385284992	0.000999441675223504	0.0048689449750426	CHTF8
ENSG00000126088	903.82581882609	-0.624779229943899	0.190085436404879	-3.28683376149411	0.00101320626890466	0.00493065660592958	UROD
ENSG00000186184	789.358039854415	-0.291996954896399	0.0888609517002641	-3.28599851013673	0.0010162154745229	0.00494358939664963	POLR1D
ENSG00000198010	321.605702229755	-1.61846122080883	0.492590385285667	-3.28561268988277	0.00101760828145323	0.00494865265615736	DLGAP2
ENSG00000142684	181.981385788373	-0.66164096580259	0.201418251932963	-3.28491067444474	0.00102014708286258	0.00495617569845889	ZNF593
ENSG00000158006	944.271546715072	-0.762414308214651	0.232086136061217	-3.28504890965805	0.00101964669951713	0.00495617569845889	PAFAH2
ENSG00000164024	538.803066767924	-0.373291552037275	0.113645833368321	-3.28469193258897	0.00102093934826351	0.00495617569845889	METAP1
ENSG00000176542	1813.35004555662	-0.517717087308274	0.157626274547866	-3.2844593250287	0.00102178245887452	0.00495694947871527	USF3
ENSG00000151014	227.44632650591	-0.786725971055563	0.239662292951613	-3.28264392936607	0.00102838472581058	0.00498078861510802	NOCT
ENSG00000187735	460.08209589157	-0.444815955977791	0.135506333610214	-3.28262114490759	0.00102846783908234	0.00498078861510802	TCEA1
ENSG00000115904	912.284306872669	-0.270514612228797	0.0824159945266685	-3.28230719998486	0.00102961368222025	0.00498462078455045	SOS1
ENSG00000115919	521.502053370186	-0.882683130943502	0.268965001025775	-3.28177691363983	0.00103155181662779	0.00499041106305258	KYNU
ENSG00000139266	577.245574433554	-0.60027428158317	0.182926004815473	-3.28151419580119	0.0010325132697225	0.0049917826887994	MARCH9
ENSG00000100567	588.293812070843	-0.636084888360185	0.193855510587637	-3.28123191562629	0.00103354723812814	0.00499506380915898	PSMA3
ENSG00000128165	815.980709546444	-0.725501578786166	0.221329101923631	-3.27793124573603	0.00104570862749925	0.00504592242980268	ADM2
ENSG00000101938	180.103844714187	-1.40997941747512	0.430332768252118	-3.27648629501776	0.00105107413693695	0.00506583863256656	CHRDL1
ENSG00000169116	1506.48095854781	-0.981941144533435	0.299748802597544	-3.27588012370422	0.00105333259707779	0.00507498388701738	PARM1
ENSG00000110717	1189.81383082371	-0.553668689455502	0.169044410133467	-3.2752854058786	0.00105555274675692	0.00508393835788131	NDUFS8
ENSG00000183044	11633.1009885113	-1.08959105596435	0.33277515235997	-3.27425605018044	0.00105940568395418	0.00509900188658397	ABAT
ENSG00000167862	344.459441036086	-0.889054024348068	0.271556548326589	-3.27391856254868	0.00106067174901297	0.00510334843236595	MRPL58
ENSG00000075415	5485.94203240354	-0.476111570589661	0.145446126948657	-3.27345650639243	0.00106240739579878	0.00510874538652856	SLC25A3
ENSG00000254416	51.7083814615271	-1.34205659443057	0.410019968717133	-3.27314935082208	0.00106356263453122	0.00510874538652856	AP000924.1
ENSG00000140374	1645.9689582349	-0.726952478081293	0.222157611119142	-3.27223755431648	0.00106699882900649	0.0051215215216805	ETFA
ENSG00000125743	653.193194122557	-0.453835502075656	0.13872100063505	-3.2715702741333	0.00106952004478736	0.00513187109544898	SNRPD2
ENSG00000128050	875.321629466938	-0.676668941965855	0.206881073422921	-3.27081124807662	0.00107239460728957	0.00514180423034547	PAICS
ENSG00000196227	238.480538279038	-0.594920750990681	0.18189212028727	-3.27073404857284	0.00107268737517628	0.00514180423034547	FAM217B
ENSG00000133606	1537.02689338724	-0.589226564728367	0.180213888380427	-3.26959575659633	0.00107701277282178	0.0051590196160482	MKRN1
ENSG00000152944	305.51596338577	-0.641404255525402	0.196187614319066	-3.2693412260076	0.00107798216849974	0.00516190439609599	MED21
ENSG00000166595	655.436487395517	-0.862474054197658	0.263830757944931	-3.2690428550324	0.00107911956056526	0.00516251809218015	CIAO2B
ENSG00000157326	939.984331408818	-1.13681955087722	0.347986206759439	-3.26685233148651	0.00108750390075436	0.00519687876978437	DHRS4
ENSG00000153574	179.261083274736	-0.741687313528702	0.227063098719749	-3.26643702878435	0.00108910027129577	0.00519920567543201	RPIA
ENSG00000103671	624.470591656968	-0.632653242768485	0.193736917947058	-3.26552754876265	0.00109260376915116	0.00521416034979501	TRIP4
ENSG00000100897	2289.01986055451	-0.612049582270101	0.187456423357402	-3.26502325878253	0.00109455088354486	0.00522003254909326	DCAF11
ENSG00000144847	422.496204950336	-1.26560852109658	0.387665005517517	-3.26469633081026	0.00109581489938684	0.00522416468988797	IGSF11
ENSG00000062725	696.389240152895	-0.471431471924736	0.144418740009663	-3.26433724524388	0.0010972048031035	0.0052272457901837	APPBP2
ENSG00000109686	2172.85946041254	-0.762051444743049	0.233528099623737	-3.26321091967466	0.00110157502782579	0.00524407966723673	SH3D19
ENSG00000130811	1289.81277369928	-0.346053743494219	0.106094918674193	-3.26173720493547	0.00110731745826451	0.00526293987347557	EIF3G
ENSG00000261795	249.106120343628	-1.48064393141583	0.454040350483211	-3.26104041158469	0.00111004218800657	0.00527410717174193	AC093627.7
ENSG00000133065	1722.94549567757	-0.693695432663696	0.212781225662922	-3.26013458425424	0.00111359358932873	0.00528740704909577	SLC41A1
ENSG00000214654	69.7620872459449	-0.878616457550647	0.269519352423621	-3.25993829255596	0.00111436455740054	0.00528928133440047	B3GNT10
ENSG00000007080	485.354998848378	-0.467216987867933	0.143350670142432	-3.25925918172347	0.00111703568635376	0.00529838215737095	CCDC124
ENSG00000169696	811.692175223254	-0.384738224664708	0.118094414760702	-3.25788671246066	0.00112245206450659	0.00532048333610859	ASPSCR1
ENSG00000102178	484.817572029458	-0.48927527446687	0.15021151464854	-3.25724213361179	0.00112500423197228	0.00532898736431884	UBL4A
ENSG00000278058	35.305781151076	-1.12620281885252	0.345959385683037	-3.25530355717631	0.00113271226407832	0.00536188610123809	AC009159.3
ENSG00000257093	2643.14426061083	-0.665181615362273	0.204386189276682	-3.25453308619499	0.00113578929220166	0.00537102645780796	KIAA1147
ENSG00000183020	2786.95297937632	-0.345233193701595	0.106085915565772	-3.25427924961022	0.00113680472976164	0.00537402074502989	AP2A2
ENSG00000179091	1643.17582082896	-0.607058739995241	0.186589885189374	-3.25343862760365	0.0011401735143913	0.0053863237361651	CYC1
ENSG00000114166	821.089353571111	-0.514619899317857	0.158192035155525	-3.25313407095316	0.00114139629782531	0.00538847902992813	KAT2B
ENSG00000175854	183.372053504121	-0.471952589419517	0.145165688877255	-3.25113043632905	0.00114947108307198	0.00541932057575753	SWI5
ENSG00000134440	2555.93174279922	-0.539930335875354	0.166126193453214	-3.25012163736488	0.00115355656622059	0.00543255271357511	NARS
ENSG00000136270	790.059763837845	-0.394563807682607	0.121405718227295	-3.24996065625103	0.00115420975570445	0.00543255271357511	TBRG4
ENSG00000167863	1436.64130113248	-0.534156877656892	0.164356999476593	-3.24997949194712	0.00115413331120477	0.00543255271357511	ATP5PD
ENSG00000189043	1421.04548460514	-0.576202602223612	0.177281117682585	-3.25021981898423	0.00115315835679129	0.00543255271357511	NDUFA4
ENSG00000204653	1085.94325023976	-1.22840700945556	0.377964790136701	-3.25005672885898	0.00115381989484	0.00543255271357511	ASPDH
ENSG00000156990	373.776269989363	-0.560150278119288	0.172368598996022	-3.24972344952584	0.00115517285766432	0.0054352661331669	RPUSD3
ENSG00000139160	296.966486330571	-0.705699268693686	0.217239047648479	-3.24849181734399	0.00116018545690152	0.00545519977878877	ETFBKMT
ENSG00000078967	732.765709758222	-0.783502923733649	0.241343435144974	-3.2464231863734	0.00116864980106919	0.0054891005979563	UBE2D4
ENSG00000204610	188.384216534311	-0.673260519863895	0.20739010291624	-3.24634835701784	0.00116895705173065	0.0054891005979563	TRIM15
ENSG00000168890	646.303859383519	-0.657413701697594	0.202519235131665	-3.24617906674488	0.00116965243608964	0.0054905320864722	TMEM150A
ENSG00000110955	11683.0314775693	-0.573989502038772	0.176825566886197	-3.24607754492983	0.00117006963501341	0.00549065720916341	ATP5F1B
ENSG00000169813	2979.476889638	-0.473617005441851	0.145947035386658	-3.24512933193262	0.00117397291539221	0.00550713554137438	HNRNPF
ENSG00000170088	1345.32538717167	-0.814516695237332	0.251025931256165	-3.24475121419285	0.00117553277472244	0.00551261350227577	TMEM192
ENSG00000168904	530.298921357845	-0.569039749222773	0.175380509145565	-3.24460085100148	0.0011761536041065	0.00551368573528953	LRRC28
ENSG00000161243	162.158938816324	-0.662670093634431	0.204258570003748	-3.2442706987632	0.00117751782135275	0.00551824101679946	FBXO27
ENSG00000140264	5218.97042452771	-0.62212663229906	0.191887825416224	-3.24213707122692	0.00118636946895816	0.00555270325898621	SERF2
ENSG00000136636	1145.37290072444	-0.382828447098756	0.118103209806117	-3.24147368837156	0.00118913410789785	0.00556340646353938	KCTD3
ENSG00000169359	248.634347272642	-0.641036848596356	0.197846095713387	-3.24007833606686	0.0011949686573504	0.00558547072589209	SLC33A1
ENSG00000164346	735.234403318569	-0.600311551765689	0.185302255388137	-3.2396343504199	0.00119683068568901	0.00559197162183508	NSA2
ENSG00000167770	998.754001675531	-0.40523701425801	0.125105181789449	-3.23917050006787	0.00119877888726667	0.00559921341398075	OTUB1
ENSG00000176101	435.318427213097	-0.640055555725431	0.197643833574655	-3.23842916902169	0.00120189860947494	0.00561005728771852	SSNA1
ENSG00000178952	2451.71861349587	-0.552129648724206	0.170526021831391	-3.23780290418156	0.00120453994433462	0.00561866982913553	TUFM
ENSG00000276023	144.613858344746	-0.769120935697925	0.237544141413089	-3.23780216646314	0.00120454305889569	0.00561866982913553	DUSP14
ENSG00000137124	3682.63983873076	-1.03129490801563	0.318580848204498	-3.2371528728985	0.00120728718706285	0.00562773559778401	ALDH1B1
ENSG00000105171	358.117828199551	-0.683209586279298	0.211072985750575	-3.23684048837329	0.00120860948331764	0.00563203206031246	POP4
ENSG00000065427	1348.13490796376	-0.473058612557028	0.14617944769372	-3.23614995145006	0.00121153721404139	0.00564193497588869	KARS
ENSG00000137275	936.784371345899	-0.357303083719704	0.11040832508055	-3.2361969394883	0.00121133778715073	0.00564193497588869	RIPK1
ENSG00000168792	528.430850577144	-0.505465004749535	0.156262862400797	-3.23470975114403	0.00121766445027151	0.00566671450061808	ABHD15
ENSG00000120533	506.551117112066	-0.498444866929743	0.154201918698621	-3.2324167632695	0.00122747890277479	0.00570860929345376	ENY2
ENSG00000102032	1560.9363989128	-0.963261103865732	0.29812460931851	-3.23106873353284	0.00123328279123777	0.00573180917752455	RENBP
ENSG00000160678	282.19027367016	-0.785754211533777	0.243194914284549	-3.23096481620668	0.00123373125365128	0.00573199857735735	S100A1
ENSG00000104635	1534.85295795646	-0.74574680912577	0.230823349193771	-3.23081183827609	0.00123439171454192	0.00573317248587539	SLC39A14
ENSG00000126067	886.283896670082	-0.601586938501711	0.186221291397658	-3.23049493420749	0.0012357609426293	0.00573384920542092	PSMB2
ENSG00000175701	227.194153130857	-0.819116367725598	0.253605754626603	-3.22988083977679	0.00123841821617736	0.005742388423891	MTLN
ENSG00000105767	545.56471785817	-1.0174332527122	0.315071668258295	-3.22921212921662	0.00124131782226619	0.00575090370523492	CADM4
ENSG00000130402	9568.816726568	-0.455783930590361	0.141145655414164	-3.22917435363456	0.0012414818084777	0.00575090370523492	ACTN4
ENSG00000180694	497.082807338509	-0.696053704868962	0.215586659778392	-3.22864923824348	0.00124376344074525	0.00575578348039416	TMEM64
ENSG00000172954	570.366063011936	-0.649949667782111	0.201449625199922	-3.22636325154286	0.00125374126887064	0.00579623429761667	LCLAT1
ENSG00000090861	2105.74740197354	-0.480078107789837	0.148859693082993	-3.22503760317563	0.00125956123629759	0.00582122663415775	AARS
ENSG00000104823	2815.56130871551	-0.889253331438078	0.275792747193493	-3.22435357886401	0.00126257404107163	0.00582940178766045	ECH1
ENSG00000170185	984.540704510273	-0.556088343116614	0.172461127462978	-3.22442715814896	0.00126224963993184	0.00582940178766045	USP38
ENSG00000170145	2647.39478659379	-0.336723175519833	0.104475533538722	-3.22298593856936	0.00126861781200463	0.005847704202942	SIK2
ENSG00000181817	268.304410348966	-0.525232877129011	0.162960052196813	-3.22307749689886	0.00126821237177933	0.005847704202942	LSM10
ENSG00000165861	1146.73178987501	-0.58380396171742	0.181162182275943	-3.22254873717618	0.00127055548546853	0.00585471634552673	ZFYVE1
ENSG00000160948	1185.70529370038	-0.353568113660475	0.109743939351743	-3.22175525818555	0.00127407915951398	0.00586692427403894	VPS28
ENSG00000166840	5617.33234868249	-1.09325622970402	0.339333515780933	-3.22177497612647	0.00127399148707203	0.00586692427403894	GLYATL1
ENSG00000215251	449.144347678037	-0.774878556699837	0.240554385724723	-3.22121982671546	0.00127646199384451	0.00587423213468413	FASTKD5
ENSG00000028528	2600.29981386335	-0.450949030374473	0.140002521612009	-3.22100648747024	0.00127741256456059	0.00587574370622468	SNX1
ENSG00000152620	559.850036611196	-0.616091511584675	0.191275828400565	-3.22095853269275	0.00127762632548039	0.00587574370622468	NADK2
ENSG00000165424	134.219816182407	-0.974353414082131	0.30259973844219	-3.21994136246842	0.00128216820028717	0.00589085056465274	ZCCHC24
ENSG00000100316	14846.2995307476	-0.317934860627971	0.098743539847455	-3.21980416257241	0.00128278196557494	0.00589174506828423	RPL3
ENSG00000149547	780.522024965189	-0.519856820688663	0.161503359007343	-3.21886073381933	0.0012870097544726	0.00590923257287075	EI24
ENSG00000139946	1053.84397166324	-0.571182716269642	0.177465810466969	-3.21855074375553	0.00128840171835228	0.00591369237946937	PELI2
ENSG00000129473	931.032215071031	-0.546447518702971	0.169799111004329	-3.21820011583593	0.00128997783514353	0.00591722856272635	BCL2L2
ENSG00000155252	467.119061192739	-0.62552460014585	0.194371430170891	-3.21819209539123	0.00129001390886665	0.00591722856272635	PI4K2A
ENSG00000122741	874.869298102276	-0.577327388306474	0.179431123963383	-3.21754317508646	0.00129293565861218	0.00592676309893335	DCAF10
ENSG00000141698	522.44498293173	-0.362561009791408	0.112709840067056	-3.21676447749108	0.0012964497896777	0.00593899888989206	NT5C3B
ENSG00000172493	6839.99804079782	-0.451949155861821	0.140608909950653	-3.21422842990841	0.00130795574213595	0.00598136141958081	AFF1
ENSG00000235173	348.903759358997	-0.713891380498576	0.222107961562476	-3.21416384841193	0.00130824997263041	0.00598136141958081	HGH1
ENSG00000141076	1379.08367518566	-0.800828109523539	0.2492094203752	-3.21347446785054	0.00131139456886543	0.0059898948160101	UTP4
ENSG00000123562	1377.90540026224	-0.453780802301138	0.141217249625445	-3.21335250123278	0.00131195164293086	0.00599049306526957	MORF4L2
ENSG00000166797	496.177030231658	-0.657703123790076	0.204701267008334	-3.21298999953576	0.00131360863360785	0.00599611161684828	CIAO2A
ENSG00000110107	997.23251469518	-0.449420052611727	0.139894322283127	-3.21256821061087	0.00131553905619954	0.00600102647342935	PRPF19
ENSG00000110195	1235.65737959387	-0.85659457595492	0.266655243133682	-3.21236727201904	0.00131645962228918	0.0060032779207796	FOLR1
ENSG00000166821	245.167785543987	-0.604856626048055	0.18830813646167	-3.21205783994986	0.00131787839543234	0.00600585165685032	PEX11A
ENSG00000142186	1442.34291978163	-0.400137534547373	0.124587618873867	-3.21169581828572	0.0013195400874504	0.00601147572568539	SCYL1
ENSG00000133116	7024.53276475862	-0.893808963682614	0.278309238724307	-3.2115677071289	0.00132012858510589	0.00601220854486675	KL
ENSG00000123600	302.499413930441	-0.477626986964508	0.148776303117311	-3.21037004520739	0.00132564195029233	0.00603145636866015	METTL8
ENSG00000254473	60.365134718767	-1.0740936913683	0.334619218713435	-3.20989838987146	0.00132781901256064	0.00603940714901002	AL354920.1
ENSG00000116747	1326.76410786666	-0.600141947243656	0.187056589942833	-3.20834431669617	0.00133501565270995	0.00606821372824091	TROVE2
ENSG00000115484	1345.38697732234	-0.508285427296514	0.158498023015277	-3.20688812154787	0.00134179167884048	0.00609362379187322	CCT4
ENSG00000164040	1073.73701818666	-0.778920030922096	0.242891540029026	-3.20686356893704	0.00134190619956181	0.00609362379187322	PGRMC2
ENSG00000143412	441.910216338219	-1.00581957267104	0.313699443838087	-3.20631608511929	0.00134446217137439	0.0061032591757677	ANXA9
ENSG00000158296	20854.2239626698	-1.09313656300363	0.340994931522484	-3.20572671893675	0.0013472186937023	0.00611379845537785	SLC13A3
ENSG00000169230	1409.71140257781	-0.855261748050821	0.266829584767313	-3.2052733162878	0.00134934284880761	0.006121462120486	PRELID1
ENSG00000069345	1198.69045177774	-0.547236402538024	0.170743750352134	-3.20501571161128	0.00135055108202736	0.00612299182915921	DNAJA2
ENSG00000013563	510.648197199883	-0.476669352327795	0.148780944755083	-3.20383334782871	0.00135610949051013	0.00614027160292494	DNASE1L1
ENSG00000169021	1168.13976060307	-0.671742527398608	0.209711529603144	-3.20317403945222	0.00135921812086459	0.00615038543972814	UQCRFS1
ENSG00000179222	1632.18938556888	-0.41202103444391	0.128671468704938	-3.20211651107156	0.00136421808353858	0.00617102382125768	MAGED1
ENSG00000079459	1445.96007753659	-0.357878218607237	0.11183848152249	-3.19995598773638	0.00137448574884727	0.00620288796699274	FDFT1
ENSG00000107949	469.32980271476	-0.529450836456818	0.165463995688265	-3.19979482094888	0.00137525452697753	0.00620288796699274	BCCIP
ENSG00000121073	405.281761179139	-0.458862564284249	0.143411831179529	-3.19961442867168	0.00137611548254146	0.00620288796699274	SLC35B1
ENSG00000165156	638.415734874783	-0.531868935693924	0.166288804332738	-3.19846509106935	0.00138161259265591	0.00621968986235971	ZHX1
ENSG00000234996	272.74261655675	-1.37065780083903	0.428532805182406	-3.19848978716019	0.00138149426234867	0.00621968986235971	AC098934.2
ENSG00000117592	3047.96020088765	-0.592794370550663	0.185387456839806	-3.19759697153028	0.00138577809600953	0.00623219873914246	PRDX6
ENSG00000124164	2113.86724671015	-0.656001452146269	0.205165588773762	-3.19742436373991	0.00138660770012359	0.00623219873914246	VAPB
ENSG00000033050	126.334267699732	-0.447302551320848	0.139899705850803	-3.19730873342848	0.00138716370976788	0.00623270520793438	ABCF2
ENSG00000196313	870.954967516697	-0.257036778672655	0.0804185506197499	-3.19623739413093	0.00139232504288584	0.00624990350508686	POM121
ENSG00000165264	489.834919905204	-0.730916590157216	0.22868723430993	-3.19614075688474	0.00139279147657507	0.00625000171374685	NDUFB6
ENSG00000088247	2560.58287133985	-0.382940706388654	0.119845826592179	-3.19527777710404	0.00139696316701679	0.00625474686786275	KHSRP
ENSG00000157985	2321.22447861673	-0.504095949862987	0.157762792026419	-3.19527781796971	0.00139696296919744	0.00625474686786275	AGAP1
ENSG00000247746	161.572915505122	-0.815620754179696	0.255231097148084	-3.19561669127833	0.00139532346573448	0.00625474686786275	USP51
ENSG00000119689	3635.57320202837	-0.67451515340517	0.211157983151399	-3.19436254949238	0.00140140001327139	0.00627261470441976	DLST
ENSG00000118418	712.532356402369	-0.430054609083234	0.134650287290742	-3.19386328641575	0.00140382581781787	0.00627947412430844	HMGN3
ENSG00000122140	804.093931987764	-0.69731126426906	0.218389628573062	-3.19296877248808	0.0014081817405149	0.00629695518126559	MRPS2
ENSG00000063176	1203.89510676671	-0.773217145879277	0.242221978861833	-3.19218408466695	0.00141201311156495	0.00630292101257924	SPHK2
ENSG00000088356	197.216790722117	-0.486913716044067	0.152533799432911	-3.19216932807228	0.0014120852551192	0.00630292101257924	PDRG1
ENSG00000168724	679.416922424249	-0.355737868604319	0.111439989300168	-3.19219223582411	0.00141197326280838	0.00630292101257924	DNAJC21
ENSG00000185630	2447.78536849938	-0.625505807531668	0.195951513999697	-3.19214582609775	0.0014122001610003	0.00630292101257924	PBX1
ENSG00000162999	100.650882082556	-0.658820490002481	0.206407874118527	-3.19183797040689	0.00141370612568805	0.00630361383477587	DUSP19
ENSG00000134287	2072.07947009883	-0.487999073354466	0.152931392787828	-3.19096729885604	0.00141797328509132	0.00631663067652057	ARF3
ENSG00000177459	139.750709530414	-0.755717287699881	0.236862033111598	-3.19053787461084	0.00142008226216315	0.00632402170533787	ERICH5
ENSG00000159377	1940.88199415573	-0.526720308866423	0.165099985146676	-3.19031106149696	0.00142119734747557	0.0063256270948472	PSMB4
ENSG00000166847	1157.44522352549	-0.498632825820111	0.156297437141031	-3.19028152310766	0.00142134262697363	0.0063256270948472	DCTN5
ENSG00000266412	5187.68732549625	-0.521345828558127	0.16343312348009	-3.18996429522218	0.00142290372118867	0.00633057070132643	NCOA4
ENSG00000149823	1612.21300160766	-0.48448523733255	0.151903061155532	-3.18943695832759	0.00142550227047473	0.00633680259567816	VPS51
ENSG00000100554	1305.22139576649	-0.576457515960554	0.180796214435789	-3.18843797564848	0.00143043693841883	0.00635529579381899	ATP6V1D
ENSG00000115286	968.014047231687	-0.542634567131518	0.170192716574868	-3.18835363846379	0.00143085425824	0.00635529579381899	NDUFS7
ENSG00000269190	758.560221878952	-0.68919463192625	0.216164405665454	-3.18828916261486	0.00143117337529205	0.00635529579381899	FBXO17
ENSG00000130517	4821.71151193483	-0.8413407593352	0.26395676507211	-3.18741881499174	0.0014354875028169	0.00637244041746221	PGPEP1
ENSG00000142784	2044.3188159521	-0.345620343030011	0.108443836540193	-3.18709070111064	0.00143711700244114	0.00637766033375001	WDTC1
ENSG00000137714	1087.77197912584	-0.93167146327898	0.292365670854995	-3.18666504365713	0.00143923346978762	0.00638503734671636	FDX1
ENSG00000162623	349.910023638989	-0.609838152658229	0.191421447119246	-3.18584025894616	0.0014433426696287	0.0063992288212898	TYW3
ENSG00000105176	764.28225462234	-0.393746345073328	0.123599213272983	-3.18567031817341	0.0014441906822666	0.00640096998801582	URI1
ENSG00000110917	5284.64498995249	-0.643633548008372	0.202046664371002	-3.18556878932938	0.00144469753520306	0.00640119843914901	MLEC
ENSG00000226950	384.767029798096	-0.455776064538422	0.143122747714604	-3.18451169933705	0.0014499844957542	0.0064205770160026	DANCR
ENSG00000119392	669.602678665291	-0.462416357947211	0.145246840581627	-3.18365863309322	0.00145426404186841	0.00643727546842331	GLE1
ENSG00000178057	1106.93857205	-0.765522083018336	0.240459692521502	-3.18357756757875	0.00145467132535606	0.00643727546842331	NDUFAF3
ENSG00000166260	600.603978096852	-0.547699779044501	0.17208885602595	-3.18265686513665	0.00145930443497263	0.0064496576709463	COX11
ENSG00000100216	765.140553481225	-0.609786270723765	0.191611258025986	-3.18241358574591	0.00146053092196387	0.00645304972718102	TOMM22
ENSG00000134852	796.115376519984	-0.548632038461368	0.172401852902053	-3.18228620647752	0.00146117348023262	0.00645386049594422	CLOCK
ENSG00000104164	732.637145462438	-0.70755364316118	0.222484412880592	-3.18023916372482	0.00147153548340917	0.00649350827408963	BLOC1S6
ENSG00000172380	2845.87779904571	-0.674228217791341	0.212140357851546	-3.17821759433044	0.0014818349599414	0.00653075790025582	GNG12
ENSG00000168884	602.198476148265	-0.478707589956847	0.150653506038911	-3.17754032112074	0.00148530035360345	0.00653657237059156	TNIP2
ENSG00000075239	6786.09428943234	-0.93508984043761	0.294345524819588	-3.17684408828961	0.00148887054001339	0.00654944647122911	ACAT1
ENSG00000138660	378.176458125365	-0.710266105485335	0.223584942001303	-3.17671708625708	0.00148952264108855	0.00655026550236596	AP1AR
ENSG00000119421	488.591135537008	-0.562051752071043	0.176946107165428	-3.17640077577732	0.00149114790405179	0.00655331303002944	NDUFA8
ENSG00000169718	1238.65546659598	-0.456100525400568	0.143600061027323	-3.17618615296957	0.00149225160682424	0.00655611416885685	DUS1L
ENSG00000148153	462.352831534894	-0.53493023425471	0.168510428176391	-3.17446368182487	0.00150113675248431	0.00658897333848796	INIP
ENSG00000143971	179.219636062158	-0.597849440154766	0.188352065355303	-3.17410610298855	0.00150298737534826	0.00659357585473879	ETAA1
ENSG00000197415	731.901440857084	-0.704326808096945	0.221899523825766	-3.17407985359165	0.00150312330993939	0.00659357585473879	VEPH1
ENSG00000157502	124.109060185242	-0.934137121272491	0.294404278390714	-3.17297400152849	0.00150886035307419	0.00661667738735807	MUM1L1
ENSG00000103154	540.25386523386	-1.32554445692977	0.417819262800007	-3.17253074462546	0.00151116558071159	0.00662471995610358	NECAB2
ENSG00000121067	673.192637958676	-0.273131836714747	0.08610387104302	-3.17212029385162	0.00151330308753723	0.00662907566350495	SPOP
ENSG00000107951	458.508823246309	-0.313158092802846	0.0987404738869646	-3.17152714054563	0.0015163969763818	0.00663730544550177	MTPAP
ENSG00000048544	405.401099599245	-0.719716382727005	0.226939757599739	-3.17139839373757	0.00151706928913475	0.00663818149266899	MRPS10
ENSG00000065809	2876.44308802005	-0.511419520069725	0.161340129760916	-3.16982216902626	0.00152532258525157	0.00667014314962732	FAM107B
ENSG00000247516	114.33394481286	-0.549681909321684	0.173437293896117	-3.16934090110358	0.00152785078960189	0.00667912134670802	MIR4458HG
ENSG00000100490	1036.14789036231	-0.663632769357317	0.209443503437119	-3.1685526572399	0.00153199994398548	0.00669517787146158	CDKL1
ENSG00000113391	429.117036206905	-0.474344005107229	0.149742758573773	-3.16772583612806	0.00153636331149349	0.00671007511534234	FAM172A
ENSG00000104613	907.698805839646	-0.326205160804885	0.103041859061289	-3.16575383806749	0.0015468163433273	0.00675251826953948	INTS10
ENSG00000135900	820.564818522241	-0.801305301316541	0.253120133887517	-3.16571143120772	0.00154704184836665	0.00675251826953948	MRPL44
ENSG00000138675	74.6947107422902	-1.61801171765848	0.511238669114288	-3.16488523933773	0.00155144129673792	0.00676961923986294	FGF5
ENSG00000140675	2097.96047753189	-1.1613470349469	0.366990867295124	-3.16451208583611	0.0015534321030819	0.00677620289706127	SLC5A2
ENSG00000148123	586.905948891566	-1.15455323351723	0.364938587114513	-3.16369184921228	0.00155781640814952	0.00679321987660485	PLPPR1
ENSG00000115504	795.696653381344	-0.515872604008572	0.163099805134079	-3.16292593718607	0.00156192062360525	0.00680689462097529	EHBP1
ENSG00000085231	67.2461007602327	-1.04813376069538	0.331434063161293	-3.16242015288966	0.00156463637490012	0.00681661691810375	AK6
ENSG00000104228	557.152860113694	-0.437888799796916	0.138498022121463	-3.16169713537776	0.00156852608586161	0.00683144617135329	TRIM35
ENSG00000176340	679.038505039609	-0.686638630248738	0.217208653178837	-3.16119371949421	0.00157123963325934	0.00684114524744288	COX8A
ENSG00000102409	530.060446269055	-0.54325485208213	0.171866584405907	-3.16091027211605	0.00157276939241495	0.00684356697244252	BEX4
ENSG00000100614	2042.64949979307	-0.627159420304549	0.198443533217154	-3.16039232993427	0.00157556825759544	0.00685150452630196	PPM1A
ENSG00000171735	547.385632935697	-0.392607114789818	0.124236725134231	-3.16015344388405	0.00157686069897201	0.0068529001339008	CAMTA1
ENSG00000072682	1518.20066994756	-0.786144642347849	0.248787835825363	-3.15989983891208	0.00157823384202602	0.00685673349352403	P4HA2
ENSG00000170027	2047.10355298147	-0.576653190173087	0.182513636910177	-3.15950742057091	0.00158036075933516	0.00686385292415603	YWHAG
ENSG00000166816	2445.4208492172	-1.05986397502345	0.335539940053128	-3.15868201816938	0.00158484307680988	0.00687907033555731	LDHD
ENSG00000211460	689.109943487447	-0.5117523301453	0.162010431979352	-3.15876159265178	0.00158441044126525	0.00687907033555731	TSN
ENSG00000141522	3575.74605423958	-0.4086759166818	0.129386303828926	-3.15857169258155	0.00158544308182185	0.00687955070596711	ARHGDIA
ENSG00000255302	1140.00485465582	-0.614470248136096	0.194600568264692	-3.15759739868953	0.00159075085826651	0.00689832397173625	EID1
ENSG00000188725	489.732721512434	-0.600099579984323	0.190070744270463	-3.15724327953599	0.00159268408510476	0.0069045777220129	SMIM15
ENSG00000135617	230.544763118679	-0.778215092157609	0.246532337370042	-3.15664508948179	0.00159595467056541	0.00691662352450034	PRADC1
ENSG00000108561	1234.43730364453	-0.756900714015171	0.239824169043964	-3.15606519990243	0.00159913109946502	0.00692185471902053	C1QBP
ENSG00000124207	579.040753921113	-0.529173091126356	0.167690795501864	-3.15564780727917	0.00160142102866072	0.00692963319234876	CSE1L
ENSG00000137880	546.36944670964	-1.10120634324097	0.348987423138942	-3.15543274693468	0.00160260208602086	0.00693261006995917	GCHFR
ENSG00000106153	1328.97750266978	-0.53075181906575	0.168210750234525	-3.15527882924104	0.00160344785552026	0.00693321980996305	CHCHD2
ENSG00000153936	258.190642599732	-0.550929240498316	0.174633439776715	-3.15477517480461	0.00160621828246823	0.00693757997948412	HS2ST1
ENSG00000078902	3292.31791708743	-0.807465258680747	0.256013962044518	-3.15398915056179	0.00161055073202202	0.00695202110577145	TOLLIP
ENSG00000116198	1286.87791200954	-0.366426134619867	0.116178010487018	-3.15400593523515	0.00161045810509885	0.00695202110577145	CEP104
ENSG00000131143	4246.98003859296	-0.474170667702937	0.150357861047507	-3.15361408043122	0.00161262185178266	0.00695882462069133	COX4I1
ENSG00000221990	118.188309541013	-0.906294959817223	0.28739382767275	-3.15349486506441	0.00161328066673069	0.00695953141870719	EXOC3-AS1
ENSG00000073969	361.294562628521	-0.503841832951846	0.159786410371529	-3.15322080132054	0.00161479615334424	0.00695966251375434	NSF
ENSG00000183018	2869.52568912553	-0.777675549640706	0.246626193350948	-3.15325610420494	0.00161460086596204	0.00695966251375434	SPNS2
ENSG00000163050	1466.11702744516	-0.639949482150863	0.203073831395191	-3.15131436558899	0.00162537445839465	0.0069988176142635	COQ8A
ENSG00000150656	140.270635633317	-1.03532899355425	0.328649423996575	-3.15025348580877	0.00163128858138086	0.00701998352177336	CNDP1
ENSG00000169738	4261.32300493659	-0.990060625106491	0.31434670318363	-3.14958170414828	0.00163504381975607	0.00703399053303262	DCXR
ENSG00000141127	477.695483976226	-0.499277428232514	0.158557150461631	-3.14887992612691	0.00163897523161102	0.00704443680257393	PRPSAP2
ENSG00000044115	7730.64797431133	-0.608834449762373	0.193402140325556	-3.14802332971867	0.00164378573611594	0.00706079549772503	CTNNA1
ENSG00000205531	1968.37320178547	-0.308257156802756	0.0979203980057383	-3.14803823392029	0.00164370192562536	0.00706079549772503	NAP1L4
ENSG00000126016	1257.280928915	-0.705739409315735	0.224260341528479	-3.14696483785616	0.00164974799825266	0.00708424163330304	AMOT
ENSG00000120162	952.149352954751	-0.480329254538678	0.152654096202587	-3.1465205748638	0.00165225636188879	0.00709284647077697	MOB3B
ENSG00000177034	543.984847793128	-0.432639193937197	0.137505622769452	-3.14633820220269	0.00165328707602009	0.00709293957942216	MTX3
ENSG00000125166	2407.41568130566	-0.670114354406312	0.213030388534109	-3.14562799710154	0.00165730657718207	0.00710447990806636	GOT2
ENSG00000152234	12088.6264408303	-0.684891336819432	0.217730291353023	-3.14559509640743	0.00165749300081497	0.00710447990806636	ATP5F1A
ENSG00000065150	1633.07054624117	-0.444239614496793	0.141330022931753	-3.14327844347207	0.00167066835605677	0.0071522309433015	IPO5
ENSG00000101363	404.553959122195	-0.455541110658204	0.144938385943671	-3.14299836921908	0.00167226771663847	0.0071547205807122	MANBAL
ENSG00000075651	973.600554882243	-0.956028080728861	0.304199560218252	-3.14276615009879	0.00167359486908349	0.00715686305023325	PLD1
ENSG00000137166	1147.48063532473	-0.413034105392077	0.131504216863194	-3.1408430485675	0.00168462285798442	0.0071944449454444	FOXP4
ENSG00000157911	515.38036830413	-0.401278502375695	0.127803279443412	-3.13981381481975	0.00169055240356326	0.00721319461052985	PEX10
ENSG00000131089	735.364812198388	-0.441521087236708	0.140658025819133	-3.13896832168285	0.00169543775303412	0.00723184446902511	ARHGEF9
ENSG00000088766	649.163504486268	-0.803219432451765	0.255976189625293	-3.13786775882376	0.00170181637584881	0.00725465022075757	CRLS1
ENSG00000173210	796.416908963094	-0.736677180687017	0.234804850454238	-3.13740188612752	0.00170452311596188	0.00725738658004484	ABLIM3
ENSG00000133265	421.45935977557	-0.501764671861113	0.159956540717116	-3.13688124043946	0.0017075527744479	0.00726420917002848	HSPBP1
ENSG00000134954	1501.23912804132	-1.55923932156979	0.497058635599217	-3.13693236551475	0.0017072550564064	0.00726420917002848	ETS1
ENSG00000031081	855.342594850405	-0.525311854812731	0.167546014655413	-3.13532885812369	0.00171661557425989	0.00728693952999556	ARHGAP31
ENSG00000174547	364.747136451916	-0.474088650683752	0.151201871299468	-3.13546814341193	0.001715800624622	0.00728693952999556	MRPL11
ENSG00000274180	584.571535054835	-0.485200588110538	0.154758940437698	-3.1352023135999	0.0017173562870839	0.00728693952999556	NATD1
ENSG00000069998	528.612561046657	-0.51730984272682	0.165047562527071	-3.1343076795937	0.00172260130784648	0.00730119137383587	HDHD5
ENSG00000158122	165.013212737978	-0.55711900650108	0.17774503248096	-3.13437173869125	0.0017222252559042	0.00730119137383587	PRXL2C
ENSG00000169139	429.146142947862	-0.725511356620535	0.231503560110557	-3.13391014926103	0.00172493665511104	0.00730888620681316	UBE2V2
ENSG00000173153	1828.87385200544	-0.612777240211239	0.195562407848701	-3.13341018323584	0.00172787790865782	0.00731914297011759	ESRRA
ENSG00000197901	8016.35439281333	-1.06543409334694	0.340213356609247	-3.13166450596074	0.00173818376737793	0.00735836362106786	SLC22A6
ENSG00000123159	895.254209654681	-0.431113872794947	0.13770613920938	-3.13068012268826	0.0017440201097683	0.00737418908969398	GIPC1
ENSG00000166295	1430.07350496237	-0.431802362253735	0.13793062432745	-3.13057643550302	0.00174463591193355	0.00737457495065355	ANAPC16
ENSG00000174013	105.129104651465	-0.67893403406424	0.216914649318998	-3.12995934666353	0.00174830496369011	0.0073878627846466	FBXO45
ENSG00000114383	493.864451764895	-0.622522855909442	0.198923416416604	-3.12945990534215	0.00175127970679417	0.0073982095546332	TUSC2
ENSG00000116882	5280.90893411287	-1.06393266149285	0.34018209310128	-3.12753870079839	0.00176276610635962	0.00744449645218082	HAO2
ENSG00000147400	527.407804373024	-0.70430009404809	0.225308340553028	-3.125938845936	0.00177238404629687	0.00747837554228321	CETN2
ENSG00000153879	452.310221776978	-0.580046247833197	0.185637893315314	-3.12461123897783	0.00178040189838616	0.00750319852800089	CEBPG
ENSG00000133678	271.326971488417	-0.468959810645468	0.150124691405823	-3.12380199588726	0.00178530552348122	0.00751935600797556	TMEM254
ENSG00000100294	605.137261854489	-0.771547549583479	0.247117348878284	-3.12219094727946	0.00179510468348751	0.00755157891835754	MCAT
ENSG00000023516	1325.0963189678	-0.468942482716092	0.150210887748828	-3.12189408999581	0.00179691569481234	0.00755370714592667	AKAP11
ENSG00000071082	3719.26166926749	-0.287987324015996	0.0922928888277606	-3.1203630926912	0.00180628240837503	0.00758918016443572	RPL31
ENSG00000177700	606.818482399051	-0.696609154975043	0.223252004633818	-3.12028174670876	0.00180678134015536	0.00758918016443572	POLR2L
ENSG00000179918	5384.70481960236	-0.944259670036421	0.302665630343959	-3.11981135407854	0.00180966895607098	0.00759693516076498	SEPHS2
ENSG00000198908	197.018334949581	-0.455993598721095	0.146167901754109	-3.11965618476339	0.00181062242936434	0.00759866887595023	BHLHB9
ENSG00000136485	3039.79462292958	-0.551354151649396	0.176770694726486	-3.11903594938345	0.00181443822003077	0.00761241030600197	DCAF7
ENSG00000130830	1316.49964103407	-0.609216318767305	0.195340402372487	-3.11874200814645	0.00181624917501378	0.00761773483040534	MPP1
ENSG00000107521	1501.64673826308	-0.549181882029984	0.176158114061083	-3.11755087159683	0.00182360471498432	0.00764485916815648	HPS1
ENSG00000198952	2525.37545251571	-0.428284251650065	0.137393044703822	-3.11721930737699	0.00182565706462927	0.00765034654891889	SMG5
ENSG00000130227	2347.20057071346	-0.686937475239589	0.220395076862194	-3.11684582532263	0.00182797142336317	0.00765548115611046	XPO7
ENSG00000105063	1664.26633467339	-0.445218346622259	0.142854168946881	-3.1165933056375	0.00182953774106569	0.00765747874416273	PPP6R1
ENSG00000127884	11540.1835999956	-1.10192261416531	0.353585149473193	-3.11642786979902	0.00183056456755988	0.00765910539172934	ECHS1
ENSG00000168679	2705.73784101323	-1.0028597672296	0.321881625028157	-3.11561670269894	0.00183560698449044	0.00767580810618427	SLC16A4
ENSG00000145439	685.79572412924	-0.591065953115582	0.189727610887126	-3.11533967223792	0.00183733199643466	0.00767867138462393	CBR4
ENSG00000259956	984.242559160208	-0.331437250693288	0.106423162345008	-3.114333791537	0.00184360793996512	0.00769574941448027	RBM15B
ENSG00000145431	806.546384417657	-0.584790025282871	0.187860192509639	-3.11290017044386	0.00185258670900807	0.00772634723878507	PDGFC
ENSG00000121864	267.558389185232	-0.499494438429179	0.160464262947831	-3.11280798137321	0.00185316546170449	0.00772646892826316	ZNF639
ENSG00000122873	336.111798976539	-0.658539519052179	0.211639763954633	-3.11160580954599	0.00186072778416127	0.00775340009410887	CISD1
ENSG00000132664	167.518076113467	-0.552099591753422	0.177653889462244	-3.10772589006985	0.00188532843539824	0.00784115075336772	POLR3F
ENSG00000153086	2424.95445171036	-0.929690372241458	0.299160032323819	-3.10766904596112	0.00188569106601723	0.00784115075336772	ACMSD
ENSG00000104660	446.814340716218	-0.663977986524921	0.213693913104863	-3.10714506032325	0.00188903679206514	0.00785041923134609	LEPROTL1
ENSG00000182247	417.078222135364	-0.594405784573043	0.19134551590214	-3.10645264808317	0.00189346631000461	0.00786631724833429	UBE2E2
ENSG00000205060	714.233802567375	-0.536148478895527	0.172596340212941	-3.10637223381477	0.00189398135611434	0.00786631724833429	SLC35B4
ENSG00000121879	484.134802164694	-0.312760476717582	0.10069777666447	-3.10593229639733	0.00189680139381478	0.00787570312925042	PIK3CA
ENSG00000105137	314.283451396638	-0.522110905913888	0.168172427391972	-3.10461657722859	0.00190525829907564	0.00789915258823488	SYDE1
ENSG00000143761	4900.15517537076	-0.50961408036374	0.164246649661934	-3.1027365332119	0.00191740255515958	0.00794247569917162	ARF1
ENSG00000221821	45.2729160647686	-0.742394053768587	0.239268652491691	-3.10276355066767	0.00191722753202159	0.00794247569917162	C6orf226
ENSG00000068120	1278.48001277445	-0.522651195507284	0.168486326300437	-3.10203923952449	0.00192192480763338	0.00795789790358516	COASY
ENSG00000162368	1477.22564517248	-0.750854334369678	0.242060326761954	-3.10193059892909	0.00192263027030214	0.00795789790358516	CMPK1
ENSG00000138279	2447.94513868904	-0.632665090615386	0.203984327507428	-3.10153774236576	0.00192518328740295	0.00796531837480814	ANXA7
ENSG00000092847	1909.5824933753	-0.380723346397904	0.122787322091292	-3.10067309811381	0.00193081323230139	0.00798626161604157	AGO1
ENSG00000114125	418.928394276737	-0.54715034492769	0.176478626365669	-3.1003774009096	0.00193274206738931	0.00799152373874852	RNF7
ENSG00000176407	593.115231676472	-0.454587585135254	0.146626786002864	-3.10030382256606	0.00193322229429431	0.00799152373874852	KCMF1
ENSG00000165802	2017.04942802033	-0.477593685642817	0.154143935933307	-3.09836181845943	0.00194593693062691	0.00802991702602986	NSMF
ENSG00000169567	1675.55475884348	-0.607351537459856	0.196051489572757	-3.09791850489593	0.00194885012390226	0.00803957860679048	HINT1
ENSG00000128268	357.315006881867	-1.00918965436011	0.325804594548741	-3.09753045612476	0.00195140343568104	0.00804303163360886	MGAT3
ENSG00000143353	513.655301114605	-0.841070545567457	0.271593611016464	-3.09679797849321	0.00195623141755201	0.00805584578188744	LYPLAL1
ENSG00000169093	570.250118189419	-0.432097295800544	0.139529701484337	-3.0968123002044	0.00195613691379958	0.00805584578188744	ASMTL
ENSG00000065491	499.862602792392	-0.415411740013175	0.134196796239733	-3.09554141122022	0.00196453938275893	0.00807822731272528	TBC1D22B
ENSG00000109956	113.704902647978	-1.39870262162139	0.451887954848895	-3.09524209842924	0.00196652310058056	0.00808401996229884	B3GAT1
ENSG00000232677	451.663828380086	-0.361124446201851	0.116678559487174	-3.09503689271677	0.00196788417903313	0.00808725041596806	LINC00665
ENSG00000175215	4107.95240996233	-0.219258160555567	0.0708454468808624	-3.09488005523182	0.00196892502604878	0.00808916333758616	CTDSP2
ENSG00000128590	536.21997797825	-0.831286435281118	0.268621798866233	-3.09463505489768	0.00197055197439665	0.00809111863552643	DNAJB9
ENSG00000283632	97.9547966438069	-1.6494209610133	0.532987535116281	-3.0946707987335	0.00197031453714439	0.00809111863552643	EXOC3L2
ENSG00000108828	3524.61306924624	-0.638991779826102	0.206493530537721	-3.09448813317362	0.00197152821410592	0.00809130532154441	VAT1
ENSG00000151148	1518.71469203776	-0.289071769285965	0.0934218868045636	-3.0942617321645	0.00197303343303769	0.00809421565073737	UBE3B
ENSG00000154059	541.858785385492	-0.624189641701152	0.20178576303039	-3.09332845056639	0.00197924946590215	0.00811498053109313	IMPACT
ENSG00000112874	497.439667511656	-0.926285141576754	0.299504835849616	-3.09272182183345	0.00198329949268218	0.00812921503429118	NUDT12
ENSG00000100664	3661.02171970856	-0.292440165331853	0.0945725902632599	-3.09222962507206	0.00198659112715548	0.00813752801952028	EIF5
ENSG00000135318	620.416191898683	-0.910130896942749	0.294335092811649	-3.09215896836725	0.0019870640650838	0.00813752801952028	NT5E
ENSG00000145337	448.213399504187	-0.712273717476669	0.230342569006572	-3.09223657853858	0.00198654458998008	0.00813752801952028	PYURF
ENSG00000100823	1189.76677359513	-0.423870607549809	0.137125267535792	-3.09111963948709	0.00199403272342719	0.00815656271709714	APEX1
ENSG00000136810	1514.27111529838	-0.866522275815584	0.280323845510956	-3.09114722023074	0.00199384750629552	0.00815656271709714	TXN
ENSG00000178982	2126.24846633505	-0.341349390543829	0.110483030905966	-3.08960921640859	0.00200420004069408	0.00819104560879475	EIF3K
ENSG00000137760	145.080278776654	-0.493887531059619	0.159897945450166	-3.08876721129319	0.00200988857758954	0.00821186385130235	ALKBH8
ENSG00000148450	527.195201125918	-0.69296964520059	0.224361341013412	-3.0886321238344	0.0020108025985704	0.00821231605659538	MSRB2
ENSG00000116586	391.615034052621	-0.646913091212005	0.209511741464522	-3.08771759849818	0.00201700044654377	0.00823374253134692	LAMTOR2
ENSG00000106266	609.625589181351	-0.519964524319832	0.168430833306584	-3.08711008615253	0.00202112731616547	0.00824819417647906	SNX8
ENSG00000095539	539.056638042542	-0.604093064685677	0.195759300481666	-3.08589713591796	0.00202939015142957	0.00827470885700359	SEMA4G
ENSG00000166206	411.710831395013	-1.09449304770529	0.354723556940607	-3.08548171185751	0.00203222721320136	0.00828387427961668	GABRB3
ENSG00000014641	2613.60328879403	-0.738410096378539	0.239452002359522	-3.08374993360825	0.00204409332243948	0.00832741466826331	MDH1
ENSG00000065154	1828.35677499886	-0.749027612555326	0.242912260246686	-3.08353152613484	0.00204559435170678	0.0083294434801726	OAT
ENSG00000250786	176.465012630739	-0.856533150414923	0.277786825443625	-3.08341890961546	0.00204636871616162	0.0083294434801726	SNHG18
ENSG00000165502	783.250067152568	-0.515016465553272	0.167084071537878	-3.0823791927797	0.00205353064569252	0.00835375791313399	RPL36AL
ENSG00000141367	7079.40543282161	-0.623808895714713	0.202534076075751	-3.08001946043587	0.00206987070061808	0.00840806477318391	CLTC
ENSG00000163344	786.224721493434	-0.629108890772895	0.204313016042918	-3.0791424988839	0.00207597359144571	0.00842798519264663	PMVK
ENSG00000214357	262.893274791756	-0.750908959792418	0.243932330107671	-3.07834947282703	0.00208150657131999	0.00844069826541324	NEURL1B
ENSG00000172172	291.201362698964	-0.769619720441333	0.250045778783995	-3.07791526889233	0.00208454175998906	0.00845056880152428	MRPL13
ENSG00000168710	3641.64511447128	-0.527582988889388	0.171451321492918	-3.07715906938157	0.0020898374674532	0.00846715416568431	AHCYL1
ENSG00000138385	507.728202090217	-0.504455111874344	0.163948793471872	-3.07690652179695	0.00209160881917932	0.00847188948108386	SSB
ENSG00000137992	1356.1332479658	-0.647802245523853	0.210577077897282	-3.07631890418694	0.00209573566045273	0.00848127451073832	DBT
ENSG00000138363	757.14414914105	-0.540215371068585	0.175604272454342	-3.0763224807588	0.00209571051959839	0.00848127451073832	ATIC
ENSG00000165487	655.743301429679	-0.628858937061961	0.204447935124776	-3.07588793537173	0.00209876710217181	0.00849109832789451	MICU2
ENSG00000128789	304.308846513932	-0.609333084501903	0.198251576868473	-3.07353461761444	0.00211539143249308	0.00855097416602077	PSMG2
ENSG00000106723	1834.37712067659	-0.498869769084928	0.162317199858994	-3.07342517932973	0.00211616745798322	0.00855165228277841	SPIN1
ENSG00000204613	293.608664652793	-0.99367164008233	0.323418135229196	-3.07240544621329	0.0021234109323407	0.00857845813154536	TRIM10
ENSG00000158856	1822.72284223549	-0.494566644418216	0.161011836094281	-3.07161669859239	0.0021290292330267	0.00859697186189915	DMTN
ENSG00000143376	3694.50437476134	-0.643927359348119	0.209695099741503	-3.07077924158412	0.00213500941104822	0.00861046968156252	SNX27
ENSG00000184672	227.166923023996	-1.06382820891703	0.346464052632352	-3.07052983082752	0.00213679339705619	0.00861514160119933	RALYL
ENSG00000121769	1019.59205911056	-0.850899994501705	0.277208379342063	-3.06953201242063	0.00214394427665348	0.00863659386403188	FABP3
ENSG00000163069	872.093807701701	-0.818097756350443	0.26658842342516	-3.06876699985478	0.00214944160251387	0.00865130245913042	SGCB
ENSG00000155463	1398.64206787006	-0.414926054413144	0.135233101376155	-3.06822848985039	0.00215331904436175	0.00866066668074486	OXA1L
ENSG00000106244	969.250585316402	-0.401540749608024	0.130925315114362	-3.06694506908219	0.0021625859467301	0.00868726259914975	PDAP1
ENSG00000155438	162.281569090619	-0.494839495786851	0.161346897182206	-3.06692911006548	0.00216270140813885	0.00868726259914975	NIFK
ENSG00000178462	198.442085711651	-1.20734801777229	0.393680931154828	-3.06681863973101	0.0021635008016003	0.00868799136523813	TUBAL3
ENSG00000090487	1292.54040782834	-0.564596251394731	0.18410683603098	-3.0666772813353	0.00216452410457557	0.00868961861399997	SPG21
ENSG00000097007	2061.02541903945	-0.475233914988388	0.154976475389367	-3.06649066443406	0.00216587571648503	0.00869256257438281	ABL1
ENSG00000213699	1198.2234254545	-0.631886940677984	0.206092502305526	-3.06603555980523	0.00216917515177465	0.00870332005102735	SLC35F6
ENSG00000123575	984.601087888035	-0.331378187114217	0.108097316097126	-3.06555425313679	0.00217266956039989	0.008713403148729	FAM199X
ENSG00000136021	1121.84514663906	-0.689872097239983	0.225042533048943	-3.06551871725487	0.00217292776438181	0.008713403148729	SCYL2
ENSG00000110429	878.133909441696	-0.386269621236802	0.12600904261638	-3.06541191978385	0.00217370392491193	0.00871403007708491	FBXO3
ENSG00000066185	129.207867538143	-0.907889605023813	0.296199057778473	-3.06513333240521	0.00217572978084829	0.00871966504816025	ZMYND12
ENSG00000014919	572.675266252576	-0.600042945096412	0.195799807353278	-3.0645737256205	0.00217980440922509	0.00873101714794745	COX15
ENSG00000072415	1354.9214034418	-0.743753440278967	0.242736196354546	-3.06404010381964	0.00218369634889461	0.00873610462963743	MPP5
ENSG00000177951	1396.61717455947	-0.516721396921671	0.168641743843317	-3.06401834531401	0.00218385517836705	0.00873610462963743	BET1L
ENSG00000247228	309.20912445877	-0.959938046673968	0.313274186262644	-3.06421048643048	0.00218245298154253	0.00873610462963743	AC009060.1
ENSG00000101224	471.192731719707	-0.756055189971786	0.246793227028892	-3.06351677099824	0.0021875194320956	0.00874696692145395	CDC25B
ENSG00000101856	2496.90741509269	-0.810102908045848	0.264461349490137	-3.06321853687758	0.00218970085376176	0.00875250301650976	PGRMC1
ENSG00000015171	1486.58791878726	-0.354742180490052	0.115834151937394	-3.06250077854225	0.00219495904511231	0.00876674125432782	ZMYND11
ENSG00000147533	746.709951082943	-0.655550685741678	0.214081970134977	-3.06214804230528	0.0021975473776668	0.00877458636257241	GOLGA7
ENSG00000134248	2443.81857796761	-0.965375069206586	0.315278223628252	-3.061978268264	0.00219879415446282	0.00877707183918025	LAMTOR5
ENSG00000167716	1596.63622002991	-0.428269117824163	0.139889828039485	-3.06147433180975	0.00220249875318248	0.0087893641700234	WDR81
ENSG00000136273	388.126081560231	-0.379731958747316	0.124047916930197	-3.06117158711335	0.0022047270764673	0.00879575992283025	HUS1
ENSG00000076826	1345.53094048772	-0.532358207713933	0.173958390837618	-3.0602617393194	0.00221143636568034	0.00881502236039123	CAMSAP3
ENSG00000142459	643.500970043335	-0.489144891955577	0.159847002610682	-3.06008172794407	0.00221276599897266	0.00881782232980631	EVI5L
ENSG00000186063	217.375273355083	-0.694659777630299	0.227084005205749	-3.0590431809625	0.00222045142413316	0.00884343528948672	AIDA
ENSG00000155097	1419.93944565759	-0.774982162070437	0.253389630620374	-3.05846044359845	0.0022247744865132	0.00885814344545147	ATP6V1C1
ENSG00000186115	1344.16963346249	-1.21836700005197	0.398451122069278	-3.05775773380839	0.00222999782738095	0.008876426799306	CYP4F2
ENSG00000104833	122.518798494068	-1.02299518285951	0.334728954761805	-3.05618969708634	0.0022416938048209	0.00891018201775634	TUBB4A
ENSG00000157500	844.660705458626	-0.363968080112417	0.119092927242819	-3.05616872923378	0.00224185058405588	0.00891018201775634	APPL1
ENSG00000169562	960.93523406944	-0.900956722250808	0.294931421666747	-3.05480073014678	0.00225210102026286	0.00894162333913457	GJB1
ENSG00000168672	2321.95991807228	-0.610209302477905	0.199763996978747	-3.05465104676908	0.0022532252023934	0.00894356101650162	FAM84B
ENSG00000108961	226.625400231754	-0.559676123307695	0.183247504261408	-3.05420870839965	0.00225655034614792	0.00895423124936316	RANGRF
ENSG00000261578	199.936948095131	-1.15672301575064	0.378745534368426	-3.05409017608492	0.0022574421401308	0.00895524239506179	AP003119.3
ENSG00000105197	660.363081653225	-0.471613681148346	0.154431625867931	-3.05386722763423	0.00225912039803026	0.00895937198192027	TIMM50
ENSG00000135525	2577.14256820956	-0.858468875199898	0.281227642793566	-3.05257643477833	0.0022688594071107	0.00899139303237811	MAP7
ENSG00000146007	657.564302819303	-0.321964722269685	0.105503740786979	-3.05169010945081	0.00227556897287508	0.0090118941379298	ZMAT2
ENSG00000158604	2405.83238301756	-0.533097999227862	0.174709458139839	-3.05134023597718	0.00227822254804196	0.00901986223681269	TMED4
ENSG00000070770	1192.75731223045	-0.486840312756514	0.15959519892948	-3.05046966338652	0.00228483761254844	0.00904096031376822	CSNK2A2
ENSG00000171314	446.053193036689	-0.590171265221323	0.193505057543768	-3.04990098301609	0.00228916823828487	0.00905300035500617	PGAM1
ENSG00000102898	509.47909476097	-0.418774889978466	0.137334357751354	-3.04930897726748	0.00229368447854315	0.00906341831975285	NUTF2
ENSG00000134308	1821.26624533896	-0.417923192475217	0.137047942500382	-3.04946710509028	0.00229247736904875	0.00906341831975285	YWHAQ
ENSG00000163807	408.999809521286	-0.354897115240847	0.116386339274473	-3.04930215567564	0.00229373656602039	0.00906341831975285	KIAA1143
ENSG00000164733	20619.8765217123	-0.819449527975987	0.268749497715799	-3.04912022139871	0.00229512615739491	0.00906636095723939	CTSB
ENSG00000163249	398.932532859529	-0.510844732582337	0.167544120144138	-3.04901617641286	0.00229592118660092	0.00906695392202873	CCNYL1
ENSG00000099139	880.359693179819	-0.701903806980681	0.230324811311699	-3.04745200043079	0.00230790382017019	0.00910404596177686	PCSK5
ENSG00000007202	5399.37170317664	-0.447789690586768	0.146965710835771	-3.04689908986428	0.0023121531684092	0.00911825004057921	KIAA0100
ENSG00000214194	225.021421603524	-0.780976078100344	0.25635741688726	-3.04643449595921	0.00231572930534617	0.00912723249337309	SMIM30
ENSG00000136144	757.065575153573	-0.678777797165302	0.222849960754204	-3.04589596905504	0.00231988086835595	0.00914103282741487	RCBTB1
ENSG00000112144	369.778830874393	-0.540681188353156	0.177595189660319	-3.04445852045487	0.00233099571943643	0.00917334078272693	ICK
ENSG00000119661	534.426022674768	-0.555548894381318	0.18254358628004	-3.04337668445414	0.00233939299018852	0.00919900651477319	DNAL1
ENSG00000166454	999.601266833772	-0.598754855114003	0.196733678013527	-3.04347919054731	0.00233859614583686	0.00919900651477319	ATMIN
ENSG00000168116	79.9457388216358	-0.78012035406856	0.256338530811704	-3.04332068845946	0.00233982838728423	0.00919900651477319	KIAA1586
ENSG00000101447	225.209026400242	-1.25605785765208	0.412744642076886	-3.04318391955795	0.00234089214644435	0.00920061579168608	FAM83D
ENSG00000130414	2261.20191576628	-0.318450542693698	0.104678851200096	-3.04216696154767	0.00234881572698634	0.00922659969424449	NDUFA10
ENSG00000103316	951.449240449021	-1.1342455339029	0.372869914915553	-3.04193363028438	0.00235063717689928	0.00923117543855502	CRYM
ENSG00000107175	499.806541590019	-0.451863694856773	0.148559896245191	-3.04162634922007	0.00235303787308927	0.00923740941146542	CREB3
ENSG00000154229	2685.94374740181	-0.549695144681647	0.180731427541106	-3.04150280977902	0.00235400368282296	0.00923740941146542	PRKCA
ENSG00000261308	376.767640112564	-0.58990187575118	0.193966143358651	-3.04126207562126	0.00235588674323256	0.00924146532452751	FIGNL2
ENSG00000119408	2130.90217398508	-0.725168612348416	0.238450435674638	-3.04117126184621	0.00235659746106988	0.00924167467369078	NEK6
ENSG00000116237	1851.51093885178	-0.594447344274806	0.195532869098057	-3.04014024351424	0.00236468009316661	0.00926561801277296	ICMT
ENSG00000109944	403.335312963569	-0.804393960864547	0.264607536604683	-3.03995105803162	0.00236616595922065	0.00926627499183373	JHY
ENSG00000147140	3512.91188377974	-0.347023858066194	0.114153928794619	-3.03996421087305	0.00236606262893336	0.00926627499183373	NONO
ENSG00000108587	1010.85494674823	-0.389099548722248	0.128035356715574	-3.03900077840701	0.00237364241094918	0.00929037824485929	GOSR1
ENSG00000100220	1453.72503753659	-0.559753768469545	0.184216441125634	-3.03856574933937	0.00237707227183024	0.00930121321170649	RTCB
ENSG00000104853	3296.93825911915	-0.704799789407004	0.232057908060367	-3.03717203735052	0.0023880911672992	0.00933913038137954	CLPTM1
ENSG00000188428	283.741642814203	-0.744993316248312	0.245404794486519	-3.03577327332632	0.00239919700079007	0.00937213410228051	BLOC1S5
ENSG00000151806	481.798746085783	-0.714459275772333	0.235394119952292	-3.0351619484681	0.00240406559614616	0.00938206685185048	GUF1
ENSG00000021488	1696.85295158502	-1.15530332848884	0.380771752999715	-3.03410985554306	0.00241246565085077	0.00941089194930938	SLC7A9
ENSG00000111716	227.457754091435	-0.739355500326523	0.243698202716973	-3.03389804308569	0.00241416003599549	0.00941488930542596	LDHB
ENSG00000196139	1804.29954382741	-0.96325661841384	0.317687396024085	-3.03208950203618	0.00242867180392749	0.00946360778586934	AKR1C3
ENSG00000140406	516.707734596145	-0.6461140111805	0.213124704891927	-3.03162419161184	0.00243241835429095	0.00947295557977188	TLNRD1
ENSG00000284652	32.4476024099312	-1.73436004510362	0.572113770204426	-3.03149501974738	0.00243345934788079	0.0094743852040587	BX323043.1
ENSG00000114388	279.629331318567	-0.342402183380946	0.112970148614548	-3.03090849733424	0.00243819125158822	0.00949018017887008	NPRL2
ENSG00000011009	1159.09629504746	-0.562301584924281	0.185574693834416	-3.03005530175363	0.00244508963730847	0.00951439668168274	LYPLA2
ENSG00000136897	296.958102087368	-0.577065669673089	0.19046342558598	-3.02979780972482	0.00244717505666848	0.00951987662471008	MRPL50
ENSG00000145331	81.9817000804664	-0.509834292693055	0.168298331515468	-3.02934846770121	0.00245081816173306	0.00952877559065405	TRMT10A
ENSG00000235609	43.3935120235953	-1.08268267100538	0.35742785123994	-3.02909431161976	0.0024528809655381	0.00953152390671645	AF127577.4
ENSG00000124733	441.888713847455	-0.461445695005393	0.152358349211605	-3.02868662855167	0.00245619315699776	0.00953912143487058	MEA1
ENSG00000198815	1158.2556369345	-0.386614102142938	0.127649944147913	-3.02870561145686	0.00245603884096191	0.00953912143487058	FOXJ3
ENSG00000241119	4179.67682586931	-1.16543467647111	0.384886246896314	-3.02799771586816	0.0024617994806632	0.00955825432163598	UGT1A9
ENSG00000213965	393.990780486491	-0.790593657385633	0.261112157202093	-3.02779336610412	0.00246346471526143	0.00956207908113209	NUDT19
ENSG00000070087	916.54419162747	-0.509153107064452	0.168184569150894	-3.02734733415195	0.00246710298489652	0.0095735580636655	PFN2
ENSG00000129235	529.499899713594	-0.861165596193858	0.284517303547103	-3.02676000882065	0.0024719012801199	0.00958688554405672	TXNDC17
ENSG00000176399	298.125918427826	-0.658544406285221	0.217586968931925	-3.0265801739775	0.00247337219066715	0.00958994474037217	DMRTA1
ENSG00000148303	6051.09142441588	-0.314765111041127	0.104036456991152	-3.02552701374574	0.00248200232020651	0.00961810105286201	RPL7A
ENSG00000213281	923.42314498001	-0.63561436165844	0.210175121856804	-3.02421312305219	0.00249280763126325	0.0096493343854433	NRAS
ENSG00000115207	1100.51506333178	-0.355263652625679	0.117477551774857	-3.02409819798198	0.00249375480785808	0.00965034374997982	GTF3C2
ENSG00000139684	795.47646309997	-0.677219866252571	0.223957681988636	-3.02387424373742	0.00249560151494122	0.00965433396160206	ESD
ENSG00000265354	606.686025424598	-0.576636971606113	0.190722421033471	-3.02343567411466	0.00249922154609318	0.00966235614722374	TIMM23
ENSG00000197635	2614.42208245008	-0.996361489483808	0.329671589789504	-3.0222849658352	0.0025087425449596	0.00968701220532466	DPP4
ENSG00000099204	5238.88006547684	-0.380081535016444	0.125793266766192	-3.02147757815122	0.0025154426929321	0.00971021658976726	ABLIM1
ENSG00000184752	309.628431415877	-0.446553428801533	0.147835662176945	-3.02060695116345	0.00252268597442999	0.00973550428616833	NDUFA12
ENSG00000168159	1820.35526215648	-0.605897292564141	0.200594238409178	-3.02051194176482	0.00252347756956203	0.00973588670430094	RNF187
ENSG00000178741	984.204128185873	-0.607420646219359	0.201170171129279	-3.01943694141917	0.00253245005289548	0.00976514407395984	COX5A
ENSG00000196459	324.587929060577	-0.707461051244578	0.23438581265249	-3.01836123628134	0.0025414576185448	0.00978913771482777	TRAPPC2
ENSG00000102967	279.294886054469	-0.538401460560779	0.178384028413844	-3.01821561800201	0.00254267922262209	0.00979116055624321	DHODH
ENSG00000112425	376.136557647846	-0.415383667051588	0.137671760562707	-3.01720313122885	0.00255118791942868	0.00982123520242274	EPM2A
ENSG00000130766	1326.86675962313	-0.73711654167573	0.244333009038908	-3.01685206012565	0.00255414431173213	0.00982723450428079	SESN2
ENSG00000166275	435.91009763703	-0.924283324951415	0.30651939751521	-3.01541544334254	0.00256627482591705	0.00986718362868858	BORCS7
ENSG00000214706	630.984082785164	-0.689015685691743	0.228549128666342	-3.01473774900115	0.0025720154143766	0.00987921571296596	IFRD2
ENSG00000172575	312.596532450012	-0.841656222190151	0.27921641189704	-3.0143508272734	0.00257529820048109	0.00988474749568214	RASGRP1
ENSG00000205643	90.8937605041844	-0.51237910689593	0.169980727329176	-3.01433647770952	0.00257542002110276	0.00988474749568214	CDPF1
ENSG00000106392	544.682520277125	-0.616838500353283	0.204778525894069	-3.01222258369205	0.00259342359734334	0.0099511305554176	C1GALT1
ENSG00000168288	533.716783846582	-0.621502974031788	0.206337959923487	-3.01206319119492	0.00259478576318617	0.00995364066702166	MMADHC
ENSG00000104325	1525.08311357261	-0.564971571560788	0.187605244628445	-3.01149135078671	0.00259967808763585	0.0099696874615582	DECR1
ENSG00000115255	731.433790832649	-1.30366239638092	0.432997207896571	-3.01078707346382	0.00260571505225916	0.00999011396774244	REEP6
ENSG00000092820	11303.7185731199	-0.466131010166849	0.154863391431498	-3.0099496456723	0.00261291004328957	0.0100122382934337	EZR
ENSG00000111481	1213.05243156406	-0.451050520652772	0.149859320204333	-3.00982628266139	0.00261397148404776	0.010013576319953	COPZ1
ENSG00000124374	1120.67965717502	-0.937832957248446	0.311603437991947	-3.00970028858501	0.002615055969924	0.0100150018744651	PAIP2B
ENSG00000065600	268.305202272243	-0.697865896587012	0.231888652903725	-3.00948704409763	0.00261689239535198	0.0100193056062782	TMEM206
ENSG00000275718	42.1709304572711	-1.25329533373887	0.416720192363975	-3.00752244960619	0.00263386669939265	0.0100760631093228	CCL15
ENSG00000154328	377.596194493226	-0.669510586807317	0.222618163014807	-3.00743918528689	0.00263458833016513	0.0100760819732839	NEIL2
ENSG00000013375	480.731642439547	-0.497691919665399	0.165495108662841	-3.00729081171417	0.00263587469434158	0.0100782600836955	PGM3
ENSG00000186174	1455.02357298435	-0.507620375828224	0.168841106401351	-3.00649756832061	0.00264276167401634	0.0101018451264262	BCL9L
ENSG00000167378	1257.32199525948	-0.332662079311563	0.110652737639797	-3.00636103911376	0.0026439486853169	0.0101036353810466	IRGQ
ENSG00000168906	5583.18536540946	-0.404070288744963	0.134420456771292	-3.00601782236512	0.00264693483076473	0.0101122980395982	MAT2A
ENSG00000169504	8154.64636245136	-0.983162571495245	0.327120951255644	-3.00550168896674	0.00265143123553814	0.0101267241891961	CLIC4
ENSG00000110711	574.287089784146	-0.531898761631526	0.177096153674935	-3.00344615393421	0.00266940781442463	0.0101898464466456	AIP
ENSG00000092964	2391.79751289911	-0.450016450750256	0.149843671154794	-3.00323962488462	0.00267122014836493	0.0101912304113603	DPYSL2
ENSG00000108666	337.453077257343	-0.43874377488779	0.146288679289031	-2.99916423485469	0.00270721332601002	0.0102972390209754	C17orf75
ENSG00000158373	1378.00243186895	-0.421199872009509	0.140461606196999	-2.99868329441407	0.00271149002004639	0.0103029292410357	HIST1H2BD
ENSG00000167984	236.833808840976	-1.99024022244252	0.663680245661896	-2.99879382496555	0.00271050659696817	0.0103029292410357	NLRC3
ENSG00000141295	2004.14299006481	-0.852536998382316	0.284326078776973	-2.99844812705714	0.00271358345853256	0.010308097769119	SCRN2
ENSG00000100227	1305.66345807514	-0.353463861993275	0.117888095314236	-2.99829987965367	0.00271490390227131	0.0103103279205922	POLDIP3
ENSG00000088899	1761.51296315836	-0.56169280480042	0.187370984902039	-2.99775765759082	0.00271973849129039	0.0103258988520258	LZTS3
ENSG00000175600	823.787189758262	-0.873236621610745	0.291346483493102	-2.9972444188825	0.00272432190262232	0.0103405079991812	SUGCT
ENSG00000100865	392.530031658441	-0.492419113641072	0.164313241885048	-2.99683158820251	0.00272801375318482	0.0103489329077241	CINP
ENSG00000121454	82.3004659928854	-1.52201842163125	0.507939975418516	-2.99645331198276	0.00273140060349321	0.0103506094567415	LHX4
ENSG00000131174	1336.1351311982	-0.522765293953183	0.174459420081616	-2.99648648212073	0.00273110346509513	0.0103506094567415	COX7B
ENSG00000113580	1238.23410051225	-0.476478709867214	0.15902367073569	-2.99627538254452	0.00273299500122041	0.0103538606095817	NR3C1
ENSG00000116685	920.328177790882	-0.592695351242284	0.197848961965069	-2.99569603679258	0.00273819232079146	0.0103669874098478	KIAA2013
ENSG00000125630	513.038352009748	-0.393266485627878	0.131279507434985	-2.99564260494077	0.0027386721132495	0.0103669874098478	POLR1B
ENSG00000235106	507.845632443082	-0.590318209085716	0.197067269419311	-2.99551625607428	0.00273980697115871	0.0103684915767215	BRD3OS
ENSG00000175198	2261.18655683454	-0.613421230100824	0.204786185776667	-2.99542289815291	0.00274064578236485	0.0103688748800504	PCCA
ENSG00000122121	9002.51144332229	-0.976107584075985	0.32594558460883	-2.99469491279478	0.00274719470684889	0.0103796856714831	XPNPEP2
ENSG00000148019	330.209073407818	-0.475255213951118	0.15869730488355	-2.99472769433516	0.00274689949843507	0.0103796856714831	CEP78
ENSG00000184792	229.826646175017	-0.710756557478165	0.237399790767662	-2.99392242587849	0.00275415959615044	0.0103948267818199	OSBP2
ENSG00000181192	4504.82249311497	-0.829881811654563	0.277276748386498	-2.99297296467782	0.0027627422147129	0.0104244210404317	DHTKD1
ENSG00000100632	414.521585300886	-0.557232434492612	0.186279013063074	-2.99138601461203	0.00277714194805186	0.0104675170637161	ERH
ENSG00000064115	3616.37133596919	-0.935148059720981	0.31284583031606	-2.98916580980551	0.00279740278865484	0.0105325885928491	TM7SF3
ENSG00000136842	65.2405843867922	-1.47460877849292	0.49331686990438	-2.9891716023795	0.00279734975239112	0.0105325885928491	TMOD1
ENSG00000219545	210.665415792845	-0.426413470388267	0.14264792995985	-2.98927205258629	0.00279643018575383	0.0105325885928491	UMAD1
ENSG00000071655	771.039795719445	-0.42549373070158	0.142434089668599	-2.98730263023111	0.00281450961650556	0.0105861848885217	MBD3
ENSG00000147100	743.663434415926	-0.912394649527216	0.305444276587786	-2.98710671458592	0.00281631396028303	0.0105896116522116	SLC16A2
ENSG00000043093	443.624760886076	-0.401178908820519	0.134333401145076	-2.986441982417	0.00282244388515935	0.0106069870573257	DCUN1D1
ENSG00000134375	347.980814692668	-0.506199913292367	0.169529790121547	-2.98590538529801	0.00282740107827385	0.01062064235463	TIMM17A
ENSG00000162413	1565.90971338277	-0.446247903089837	0.149452468275142	-2.98588513284568	0.00282758833013587	0.01062064235463	KLHL21
ENSG00000115561	805.220657084855	-0.434797652707484	0.145633665546192	-2.98555729595075	0.0028306210483292	0.0106291937282212	CHMP3
ENSG00000106399	229.373412067931	-0.62904243616184	0.210727634368316	-2.98509703317972	0.00283488380963957	0.0106423582055334	RPA3
ENSG00000111816	2178.45843360505	-0.546339707039333	0.183062815898069	-2.98443845277426	0.00284099350045103	0.0106596017141289	FRK
ENSG00000106605	467.592180548122	-0.462243639598408	0.154901308177689	-2.98411708097497	0.00284397924902086	0.0106653962768096	BLVRA
ENSG00000179115	672.038858232921	-0.381454447756215	0.127828594021816	-2.98410892081872	0.00284405509934983	0.0106653962768096	FARSA
ENSG00000130764	966.602427858682	-0.419742774518248	0.140670557331458	-2.98387084320155	0.00284626889294122	0.0106680070290217	LRRC47
ENSG00000156502	402.249297080734	-0.384275427715207	0.1287828747321	-2.98390161358484	0.00284598268229627	0.0106680070290217	SUPV3L1
ENSG00000138095	3240.33492410143	-0.714694038938425	0.239568930065565	-2.98325011821369	0.00285204818002598	0.0106811255628623	LRPPRC
ENSG00000104812	890.583123035433	-0.341582139387804	0.114506179653297	-2.98308912603714	0.0028535488534094	0.0106838996884375	GYS1
ENSG00000132434	562.639071330857	-0.613330847182386	0.205783871625254	-2.98046121077603	0.00287814686167759	0.0107613757057361	LANCL2
ENSG00000188706	1479.60308988873	-0.696419593827739	0.233667423025764	-2.9803880438693	0.00287883448533136	0.0107613757057361	ZDHHC9
ENSG00000112964	369.870375683506	-0.931576520916423	0.312614260905878	-2.97995529128117	0.00288290456795323	0.0107737254973031	GHR
ENSG00000143158	1989.71471883816	-0.797397647611045	0.267675200130172	-2.97897469479155	0.00289214662227345	0.0108030491989385	MPC2
ENSG00000178719	3625.84796785738	-0.54006650903051	0.181293659756901	-2.97895971516429	0.00289228801371395	0.0108030491989385	GRINA
ENSG00000152904	108.503631232427	-0.690605511458997	0.231853221533836	-2.97863237306027	0.00289537934414974	0.0108117232933336	GGPS1
ENSG00000154719	216.099572086659	-0.554344585039125	0.186138755935121	-2.97812555077108	0.00290017158700545	0.0108238684209476	MRPL39
ENSG00000187699	182.503597079595	-0.81210831926221	0.272787101710416	-2.97707741374196	0.00291010519071112	0.0108522994366598	C2orf88
ENSG00000085719	1624.74916648181	-0.612317300646362	0.205759343700353	-2.97589061879046	0.00292139039139768	0.0108886075060074	CPNE3
ENSG00000154114	238.65601718537	-0.557767842923691	0.18745149757334	-2.97553153826081	0.00292481274039979	0.0108984739775459	TBCEL
ENSG00000125977	579.935199783053	-0.496883854642345	0.167004398169763	-2.97527406516117	0.00292726893440634	0.0109047360754686	EIF2S2
ENSG00000241685	158.122087855732	-0.597822867329399	0.20094321316761	-2.97508364629735	0.00292908666762309	0.0109086170755266	ARPC1A
ENSG00000259347	113.14159228328	-0.788455740220805	0.265040663505073	-2.97484819798496	0.00293133567500575	0.0109112121405628	AC087482.1
[truncated: 1,222 more rows]
