# Supplementary material for: Human scattered tubular cells represent a heterogeneous population of glycolytic dedifferentiated proximal tubule cells
Source: J Pathol. 2022 Dec 19;259(2):149–62. doi: 10.1002/path.6029 (PMC10107692; doi:10.1002/path.6029)
Supplement: Supplementary file 4 — Table S5. Monocle_markers [file PATH-259-149-s006.xlsx]

## Sheet: Cover sheet
	Human scattered tubular cells represent a heterogeneous population of glycolytic dedifferentiated proximal tubule cells
	J Eymael, M van den Broek et al. J Pathol https://doi.org/10.1002/path.6029

## Sheet: Table S5
status	p_value	morans_test_statistic	morans_I	q_value	gene
OK	7.22507e-13	7.07967	0.0244859	1.70532e-11	AGRN
OK	7.43873e-07	4.81287	0.0166143	1.10068e-05	C1QTNF12
OK	0.000157256	3.60304	0.0124308	0.00166204	ACAP3
OK	5.92769e-11	6.44117	0.0223509	1.24807e-09	CCNL2
OK	8.17416e-08	5.23669	0.0181299	1.3266e-06	MIB2
OK	0.000392263	3.3582	0.0115768	0.00383942	PRKCZ
OK	6.78147e-05	3.81601	0.0131737	0.000767387	MORN1
OK	2.94415e-18	8.6347	0.0297365	8.77315e-17	PLCH2
OK	0.000802367	3.15504	0.0101438	0.0073161	AL139246.5
OK	0.000485012	3.29908	0.0113788	0.00466425	TNFRSF14
OK	1.06745e-21	9.49823	0.0327319	3.63525e-20	PRDM16
OK	9.02038e-08	5.21847	0.0179411	1.45295e-06	MEGF6
OK	4.24281e-22	9.59385	0.033156	1.47059e-20	AJAP1
OK	1.1696e-06	4.72167	0.0163335	1.69324e-05	KCNAB2
OK	1.43412e-18	8.71654	0.0302945	4.33978e-17	ESPN
OK	2.10748e-07	5.05898	0.0149151	3.28604e-06	Z98884.1
OK	1.40587e-73	18.1069	0.0631305	1.09683e-71	ERRFI1
OK	5.72894e-37	12.6481	0.0434831	2.76834e-35	MIR34AHG
OK	0.00045389	3.31765	0.0114398	0.00438658	DHRS3
OK	1.8272e-265	34.7883	0.121102	4.40478e-263	KAZN
OK	0.000471141	3.30722	0.0113927	0.00453696	TMEM51
OK	0.000438436	3.32731	0.0114344	0.00425063	PLEKHM2
OK	8.4043e-22	9.5231	0.0330802	2.87583e-20	SPEN
OK	3.91437e-14	7.47317	0.0257229	9.85715e-13	CLCNKA
OK	2.1804e-42	13.5938	0.0469994	1.14378e-40	CLCNKB
OK	5.42128e-25	10.2585	0.0347882	1.99509e-23	EPHA2
OK	0.00481373	2.58893	-7.06057e-05	0.0349386	AL049569.1
OK	0.00198769	2.88011	0.00991635	0.0161293	ARHGEF10L
OK	0.000102927	3.71172	0.0127089	0.00112324	IFFO2
OK	0.00452827	2.60991	0.0089446	0.0331244	RNF186
OK	2.06198e-06	4.60504	0.0157949	2.89149e-05	DDOST
OK	7.25397e-07	4.8179	0.0166849	1.07556e-05	EIF4G3
OK	0.00644721	2.48667	0.00835998	0.0448234	HSPG2
OK	0.00128377	3.01527	0.0100812	0.0109953	ZNF436-AS1
OK	1.20669e-07	5.1643	0.0178183	1.92345e-06	RPL11
OK	0.00463389	2.60201	0.00880958	0.0337934	PITHD1
OK	8.7865e-06	4.29369	0.0147995	0.000114251	PNRC2
OK	1.4546e-07	5.12924	0.0140596	2.29643e-06	AL591178.1
OK	1.23763e-07	5.15956	0.0178635	1.96692e-06	SRRM1
OK	4.18889e-55	15.591	0.0542923	2.62786e-53	CLIC4
OK	7.40855e-23	9.77222	0.0339511	2.61002e-21	MAN1C1
OK	0.00415197	2.63946	0.00907131	0.0307598	EPB41
OK	0.00477552	2.59167	0.00884913	0.0346848	TINAGL1
OK	8.62607e-07	4.78321	0.0156315	1.26936e-05	COL16A1
OK	1.24349e-08	5.57418	0.017225	2.20854e-07	MARCKSL1
OK	0.00339584	2.70689	0.00883526	0.0258086	TRIM62
OK	0.000119286	3.67423	0.0116944	0.00128801	AL513327.2
OK	2.72974e-05	4.03503	0.0132285	0.000329399	AC114490.3
OK	0.000640622	3.22015	0.0111009	0.00600694	SFPQ
OK	0.00163751	2.94067	0.00972998	0.0136173	ZMYM4-AS1
OK	0.000912668	3.11727	0.0104377	0.00819987	NCDN
OK	0.00493743	2.58018	0.00886375	0.0357518	AGO3
OK	3.96741e-06	4.46693	0.0151396	5.41481e-05	SH3D21
OK	1.94702e-06	4.61696	0.0154222	2.74643e-05	ZC3H12A
OK	0.000149154	3.61677	0.0124916	0.00158186	MACF1
OK	0.000906241	3.11935	0.0107228	0.00815237	CTPS1
OK	0.00146255	2.9755	0.00924567	0.0123152	EDN2
OK	0.00518789	2.56305	0.00880698	0.0372262	CCDC30
OK	4.07552e-57	15.8842	0.0553603	2.61015e-55	EBNA1BP2
OK	0.000192447	3.55023	0.0122304	0.00200774	PTPRF
OK	0.00503389	2.57349	0.00884164	0.0362911	ERI3
OK	0.000218477	3.5167	0.0120991	0.00225574	RPS8
OK	8.52834e-10	6.02361	0.0206629	1.65889e-08	LURAP1
OK	8.58217e-05	3.75746	0.0129763	0.000949126	FAAH
OK	1.4465e-32	11.8252	0.0411696	6.45209e-31	CYP4A11
OK	5.69142e-25	10.2538	0.0356716	2.09091e-23	CYP4A22-AS1
OK	0.000602295	3.23779	0.0111598	0.00568761	PDZK1IP1
OK	1.41518e-22	9.70645	0.0337679	4.94508e-21	TRABD2B
OK	0	60.0875	0.209343	0	AGBL4
OK	0.0051122	2.56815	0.00881421	0.0367568	AC104170.1
OK	0.000680058	3.20298	0.0110184	0.00632451	CC2D1B
OK	7.18371e-05	3.80176	0.0131318	0.000807367	ZYG11A
OK	7.26266e-11	6.41028	0.0222514	1.51724e-09	GLIS1
OK	7.70505e-05	3.78437	0.0130602	0.000860103	FAM151A
OK	0.000322949	3.41157	0.0115315	0.00322425	MROH7-TTC4
OK	0.000240575	3.49104	0.0120456	0.00246492	USP24
OK	2.20093e-09	5.86834	0.0203094	4.15312e-08	FYB2
OK	6.51243e-33	11.892	0.0412047	2.917e-31	JUN
OK	4.1469e-88	19.8643	0.0692687	3.76999e-86	FGGY
OK	1.13968e-19	8.99893	0.0285817	3.61178e-18	LINC01748
OK	0.0033213	2.71425	0.00876033	0.0253408	AC099792.1
OK	3.44529e-47	14.3802	0.0501079	1.97116e-45	NFIA
OK	1.59566e-19	8.9619	0.0311743	5.01977e-18	PATJ
OK	7.84276e-41	13.3291	0.046379	3.94067e-39	ROR1
OK	0.000237974	3.49394	0.0120559	0.00244018	CACHD1
OK	0.000206254	3.53195	0.0121885	0.0021357	JAK1
OK	3.6199e-44	13.8904	0.048394	1.9662e-42	AK4
OK	1.10116e-09	5.98213	0.0207277	2.11888e-08	DNAJC6
OK	1.70162e-36	12.5623	0.0433496	8.18569e-35	SGIP1
OK	8.20184e-27	10.6557	0.0335473	3.18211e-25	IL12RB2
OK	3.63624e-27	10.7311	0.0373289	1.41846e-25	GADD45A
OK	4.72888e-09	5.74018	0.0199017	8.7464e-08	GNG12
OK	0.00156961	2.95377	0.0101532	0.0131341	LRRC7
OK	1.70392e-07	5.09937	0.0176618	2.67821e-06	SRSF11
OK	6.48971e-08	5.27914	0.0182914	1.0645e-06	LINC01788
OK	5.13165e-14	7.43747	0.0258273	1.28471e-12	PTGER3
OK	2.28856e-32	11.7866	0.0409301	1.01449e-30	NEGR1
OK	3.83642e-06	4.47411	0.0154648	5.24271e-05	CRYZ
OK	0.00336603	2.70982	0.00927229	0.0256093	SLC44A5
OK	0.000321424	3.41286	0.0117352	0.00321432	ST6GALNAC3
OK	0.00344129	2.70247	0.00876924	0.0261078	AK5
OK	0.00387418	2.66284	0.00870257	0.0289316	NEXN-AS1
OK	1.51527e-05	4.17116	0.0144251	0.000190229	GIPC2
OK	1.80432e-18	8.69049	0.029075	5.43705e-17	IFI44L
OK	1.00445e-08	5.61123	0.0186778	1.79588e-07	IFI44
OK	6.28684e-13	7.09892	0.0246334	1.49208e-11	LINC01781
OK	7.48542e-06	4.32912	0.0097903	9.8467e-05	AC117944.1
OK	3.58027e-284	36.0043	0.125003	9.4833e-282	TTLL7
OK	8.55696e-06	4.29956	0.0143387	0.000111605	MCOLN2
OK	0.00101699	3.08522	0.0105107	0.00902008	BCL10
OK	0.000127826	3.65653	0.0126287	0.00137607	DDAH1
OK	2.07765e-21	9.42862	0.0323208	7.00879e-20	CYR61
OK	0.000173134	3.57797	0.0123224	0.0018182	SH3GLB1
OK	0.0062304	2.49882	0.00854751	0.0434286	LRRC8D
OK	3.40832e-13	7.18306	0.024945	8.20714e-12	TGFBR3
OK	0.00064657	3.2175	0.0110474	0.00605632	RPL5
OK	6.49579e-22	9.54982	0.0332134	2.23703e-20	ARHGAP29
OK	2.13833e-09	5.87312	0.0203672	4.03854e-08	ABCD3
OK	0.0027238	2.7793	0.0095516	0.0213672	SLC44A3
OK	0.00137059	2.99536	0.00977077	0.0116303	TMEM56-RWDD3
OK	8.02409e-08	5.24011	0.0181532	1.30422e-06	PTBP2
OK	0.0050922	2.5695	0.00881048	0.0366404	RTCA
OK	7.65319e-42	13.5016	0.0469881	3.97577e-40	LINC01349
OK	0	50.824	0.174915	0	VCAM1
OK	0.000587803	3.24473	0.0106333	0.00555564	AC104506.1
OK	1.27772e-09	5.95787	0.020627	2.44544e-08	RNPC3
OK	4.16243e-06	4.45665	0.0141567	5.65579e-05	PRMT6
OK	0.000424412	3.33636	0.0114019	0.00412959	NTNG1
OK	0.000387089	3.36187	-4.79219e-05	0.00379853	AL359258.2
OK	1.46151e-07	5.12834	0.017757	2.30394e-06	PRPF38B
OK	1.83168e-11	6.61709	0.021865	3.98567e-10	CSF1
OK	0.000253938	3.47657	0.0119933	0.00258947	SLC16A4
OK	0.00615111	2.50335	0.00856814	0.0430016	DRAM2
OK	0.00364997	2.68284	0.00920925	0.027458	SLC16A1-AS1
OK	0.00642328	2.48799	0.00726036	0.0446715	DCLRE1B
OK	0.00531666	2.55452	0.0087458	0.0379618	SYT6
OK	2.21078e-09	5.8676	0.0203361	4.16439e-08	AL121999.1
OK	2.38894e-11	6.5777	0.0225862	5.16161e-10	SLC22A15
OK	4.02885e-06	4.46365	0.0154449	5.49517e-05	ATP1A1
OK	3.62233e-28	10.9422	0.0379606	1.45537e-26	LINC01762
OK	7.78367e-05	3.78184	0.0126783	0.000867976	PTGFRN
OK	0.000510408	3.28473	-5.01857e-05	0.00489312	LINC01525
OK	3.40144e-10	6.17061	0.0213194	6.82674e-09	SPAG17
OK	0.00393721	2.65741	0.00911632	0.0293206	AL359915.1
OK	2.76251e-21	9.39868	0.0326783	9.24644e-20	HAO2
OK	0.000355969	3.38494	0.0116253	0.00352763	PHGDH
OK	0.00171167	2.92692	0.0100558	0.0141409	NOTCH2
OK	0.00123134	3.02789	0.0102421	0.0106311	AC239800.3
OK	0.000919943	3.11493	0.0106248	0.00825832	SRGAP2B
OK	2.27523e-05	4.07759	0.0141019	0.000277832	PDZK1
OK	2.63662e-07	5.01609	0.0173608	4.07555e-06	TXNIP
OK	2.56458e-80	18.9421	0.0655213	2.14098e-78	FMO5
OK	0.00685651	2.46469	0.00843537	0.047044	ACP6
OK	0.00453723	2.60924	0.00896584	0.0331787	GPR89B
OK	0.000159353	3.5996	0.0122708	0.00168089	AC239803.3
OK	6.59202e-13	7.09236	0.024336	1.55934e-11	AC239809.3
OK	0.00174762	2.92045	0.0098375	0.014399	BOLA1
OK	0.00392574	2.65839	0.00914047	0.0292555	RPRD2
OK	0.0050378	2.57322	0.00818719	0.036307	CTSS
OK	0.00161352	2.94524	0.0101335	0.0134596	SELENBP1
OK	0.003412	2.70531	0.00930373	0.0259222	POGZ
OK	1.84952e-06	4.62761	0.0159798	2.61406e-05	TUFT1
OK	0.000608218	3.235	0.0111351	0.00574101	RORC
OK	5.40546e-05	3.87163	0.0133631	0.000620847	FLG-AS1
OK	1.12497e-18	8.744	0.0301459	3.41873e-17	S100A6
OK	5.74065e-05	3.85694	0.0130015	0.000657234	S100A2
OK	0.000351995	3.38802	0.0115158	0.00349147	SLC27A3
OK	8.47963e-10	6.02454	0.0209031	1.65091e-08	IL6R
OK	1.71729e-06	4.64296	0.0157833	2.43842e-05	KCNN3
OK	7.90709e-18	8.52103	0.0262764	2.30812e-16	MUC1
OK	0.000393626	3.35724	0.0115393	0.00384925	GBA
OK	2.42786e-38	12.8942	0.0448981	1.18926e-36	GON4L
OK	7.77337e-13	7.06952	0.02427	1.83272e-11	LMNA
OK	0.00070851	3.19116	0.0109523	0.00656068	CCT3
OK	0.00284617	2.765	0.0094691	0.0221409	MEF2D
OK	4.33245e-41	13.3733	0.0461504	2.20267e-39	KIRREL1
OK	2.32464e-09	5.85926	0.0196618	4.36735e-08	IFI16
OK	0.00167481	2.93369	0.0100291	0.0138899	PFDN2
OK	0.000131816	3.64864	0.0125506	0.00141405	NDUFS2
OK	9.67827e-07	4.76003	0.0163554	1.41449e-05	NR1I3
OK	4.95197e-64	16.8534	0.0587548	3.48343e-62	PBX1
OK	0.00032358	3.41104	0.0117477	0.00322903	MGST3
OK	1.52783e-08	5.53822	0.0184293	2.69791e-07	AL583804.1
OK	0.000128308	3.65557	0.0124738	0.00137987	AL023755.1
OK	2.0631e-05	4.1003	0.014181	0.000253952	ATP1B1
OK	0.00259851	2.79456	0.00940587	0.0204666	C1orf112
OK	1.01127e-07	5.19725	0.0180097	1.62038e-06	FMO4
OK	3.65294e-54	15.4521	0.0538196	2.26514e-52	PRRC2C
OK	0.000953253	3.10442	0.0106746	0.00851813	DNM3
OK	5.61306e-53	15.275	0.0367798	3.41156e-51	TNFSF18
OK	2.05644e-12	6.93325	0.0240728	4.74418e-11	KLHL20
OK	7.41174e-83	19.2475	0.067129	6.41205e-81	RABGAP1L
OK	9.38147e-14	7.35733	0.025165	2.32156e-12	PAPPA2
OK	1.42706e-35	12.3929	0.0431439	6.74394e-34	RASAL2
OK	0.00378333	2.67082	0.00917912	0.0283717	RALGPS2
OK	0.000727041	3.1837	0.0104868	0.00670291	ANGPTL1
OK	1.2035e-06	4.71585	0.0163279	1.73529e-05	CEP350
OK	1.66706e-11	6.631	0.0230243	3.63482e-10	XPR1
OK	2.36318e-20	9.17009	0.0318609	7.69379e-19	CACNA1E
OK	7.30974e-143	25.4214	0.0886734	1.05967e-140	NPL
OK	0.00254327	2.8015	0.00963288	0.0200757	DHX9
OK	4.43153e-06	4.4432	0.0144951	6.00756e-05	LAMC2
OK	6.09887e-20	9.06732	0.0315315	1.95592e-18	RGL1
OK	1.02387e-35	12.4195	0.0430382	4.84928e-34	C1orf21
OK	1.03099e-08	5.60672	0.0194308	1.84025e-07	TPR
OK	3.64011e-18	8.61041	0.0224171	1.07871e-16	AL954650.1
OK	3.46143e-06	4.49605	0.0154374	4.75144e-05	AL136454.1
OK	4.68655e-34	12.1098	0.0415813	2.18113e-32	KCNT2
OK	0.00146585	2.97481	0.0101166	0.0123333	CRB1
OK	0.000998995	3.09053	0.0106391	0.00888986	DENND1B
OK	9.99383e-05	3.71917	0.0128049	0.00109509	MIR181A1HG
OK	0	38.6371	0.13333	0	ELF3
OK	5.49755e-96	20.7552	0.0599183	5.56368e-94	UBE2T
OK	0.0043918	2.62036	0.00900555	0.0322692	PPP1R12B
OK	0.00531174	2.55485	0.008766	0.0379499	KDM5B
OK	3.05175e-08	5.41574	0.017422	5.19645e-07	ADORA1
OK	0.00434305	2.62417	0.00892198	0.0319329	BTG2
OK	0.000131698	3.64887	0.0125923	0.00141349	ETNK2
OK	8.18678e-05	3.76926	0.0130248	0.00091009	PLEKHA6
OK	3.49625e-05	3.97654	0.0137447	0.000413518	MDM4
OK	0.000733402	3.18117	0.0108258	0.00675618	NFASC
OK	0.000691855	3.19803	0.0109988	0.00641988	DSTYK
OK	3.76463e-228	32.2264	0.111604	8.24184e-226	NUAK2
OK	1.78063e-16	8.15262	0.0273257	4.95505e-15	SLC26A9
OK	0	98.2519	0.341257	0	RHEX
OK	0.0006479	3.21691	0.0109372	0.00606487	PIGR
OK	2.96069e-23	9.8647	0.0343116	1.05693e-21	PFKFB2
OK	0.00184554	2.90342	0.00998924	0.0150842	CD46
OK	2.03245e-06	4.60804	0.0159536	2.8538e-05	MIR29B2CHG
OK	6.13979e-20	9.06659	0.0315006	1.96611e-18	PLXNA2
OK	1.41818e-11	6.65483	0.0230656	3.1048e-10	AL031316.1
OK	4.42227e-05	3.92028	0.0134569	0.000513975	G0S2
OK	1.89869e-10	6.26214	0.0215088	3.87228e-09	HHAT
OK	2.50142e-06	4.56467	0.015788	3.47816e-05	LPGAT1
OK	1.7916e-149	26.0124	0.0896414	2.74563e-147	ATF3
OK	0.00324519	2.72192	0.00812594	0.0248219	VASH2
OK	7.57528e-21	9.29194	0.0321565	2.50428e-19	SMYD2
OK	3.38509e-09	5.79653	0.0200944	6.33745e-08	PTPN14
OK	4.10368e-32	11.7373	0.040872	1.81161e-30	ESRRG
OK	2.91458e-89	19.9972	0.0675716	2.68379e-87	TGFB2
OK	0.00308679	2.73842	0.00915661	0.0237799	LYPLAL1-DT
OK	0.000375665	3.37013	0.0114794	0.0036989	AC096642.1
OK	4.49292e-09	5.74884	0.0199231	8.32432e-08	AL513283.1
OK	0.00126743	3.01915	0.0103133	0.0108907	C1orf115
OK	6.59876e-20	9.05873	0.0315033	2.10679e-18	MARC2
OK	1.66059e-53	15.3542	0.0519319	1.01794e-51	DUSP10
OK	0.000226478	3.50714	0.0120429	0.00233274	BROX
OK	0.00539375	2.54951	0.00874825	0.0384079	AC093152.1
OK	1.667e-09	5.91425	0.0201461	3.17351e-08	SUSD4
OK	1.30769e-08	5.56541	0.0192044	2.3168e-07	CAPN2
OK	0.000251768	3.47887	0.0119551	0.00257345	TP53BP2
OK	0.000101512	3.71522	0.0128216	0.00110893	WDR26
OK	4.3407e-08	5.35236	0.0185143	7.23619e-07	LBR
OK	4.35191e-39	13.026	0.0452462	2.14644e-37	ENAH
OK	0.000293358	3.43768	0.0118273	0.00295909	AL591895.1
OK	0.000108887	3.69745	0.012748	0.00118407	MRPL55
OK	4.39196e-05	3.92194	0.0135355	0.000510729	OBSCN
OK	0.00112578	3.05487	0.00867182	0.00985858	RHOU
OK	0.0014421	2.97982	0.0100724	0.0121716	URB2
OK	2.79754e-05	4.02927	0.0139267	0.00033663	GALNT2
OK	1.07078e-17	8.48584	0.0290213	3.10455e-16	SIPA1L2
OK	7.40437e-09	5.66376	0.0196178	1.344e-07	PCNX2
OK	0.000304035	3.42799	0.011731	0.0030553	KCNK1
OK	3.823e-185	28.9948	0.0993081	7.25862e-183	SLC35F3
OK	0.00169248	2.93043	0.0100687	0.0140147	NID1
OK	1.15752e-08	5.58664	0.0193596	2.05925e-07	GPR137B
OK	5.48039e-07	4.87356	0.0162297	8.21675e-06	EDARADD
OK	3.38921e-08	5.39695	0.0187086	5.73918e-07	MTR
OK	0.000873373	3.13022	0.0106435	0.0078732	RGS7
OK	2.25361e-13	7.23939	0.0251283	5.48199e-12	KMO
OK	1.85361e-139	25.1117	0.0875523	2.65128e-137	AKT3
OK	0.000140594	3.63204	0.0125384	0.00149774	HNRNPU
OK	0	38.6931	0.13443	0	KIF26B
OK	0.00103602	3.07971	0.00986648	0.00915479	AL390728.6
OK	0.00010856	3.69822	0.0127123	0.00118111	OR2T2
OK	0.00309788	2.73724	0.00937007	0.0238373	AC098483.1
OK	5.55616e-07	4.87084	0.0168403	8.31873e-06	OR2T10
OK	8.13035e-14	7.37642	0.0256162	2.01661e-12	OR2T11
OK	1.09139e-08	5.59685	0.0194122	1.94646e-07	SH3YL1
OK	0.000355093	3.38562	0.0115314	0.00352058	ALKAL2
OK	2.81739e-15	7.81187	0.0269117	7.44423e-14	SNTG2
OK	5.24306e-286	36.1213	0.124207	1.40612e-283	PXDN
OK	0.00714074	2.4501	0.00838283	0.0485439	ADI1
OK	0.00161217	2.9455	0.0101384	0.0134535	ASAP2
OK	0.00736388	2.43901	0.00821603	0.0497769	C2orf48
OK	3.60658e-05	3.96914	0.0135628	0.000425628	LINC00276
OK	0.000600132	3.23882	0.0111651	0.00566968	NBAS
OK	2.64395e-07	5.01556	0.015232	4.08395e-06	VSNL1
OK	0.000821699	3.14809	0.0105969	0.00747966	KCNS3
OK	0.000746704	3.17596	0.0109365	0.00686398	SDC1
OK	2.01198e-93	20.4695	0.0711846	1.94446e-91	RHOB
OK	0.00170535	2.92807	0.0100515	0.0140941	HS1BP3
OK	2.46836e-05	4.0586	0.0139193	0.00029954	AC018742.1
OK	9.11399e-18	8.50456	0.0295331	2.6532e-16	AC018467.1
OK	2.10609e-20	9.18249	0.0318912	6.86719e-19	KLHL29
OK	0.00057509	3.25096	0.0111839	0.00544749	FAM228B
OK	0.00136219	2.99724	0.0103258	0.0115883	RAB10
OK	4.19852e-23	9.82958	0.0341844	1.49385e-21	KHK
OK	1.39338e-22	9.70803	0.0336748	4.87683e-21	FOSL2
OK	1.23754e-94	20.605	0.0717123	1.22356e-92	PPP1CB
OK	0.00015142	3.61286	0.0123942	0.00160509	DPY30
OK	0.000843128	3.14056	0.0107854	0.00763907	RASGRP3
OK	1.06176e-05	4.25149	0.0146503	0.00013657	AC068599.1
OK	0	37.8483	0.132008	0	LINC01320
OK	4.72028e-153	26.3269	0.0917062	7.39223e-151	AC012593.1
OK	3.34135e-43	13.7303	0.0478124	1.79671e-41	CRIM1
OK	0.00569923	2.53024	0.00869436	0.0402383	SOS1
OK	1.04828e-155	26.5576	0.0924701	1.66599e-153	SLC8A1
OK	0.00424409	2.63201	0.00904812	0.0313665	EML4
OK	0.00302755	2.74478	0.00942469	0.0233487	ZFP36L2
OK	0.00342719	2.70384	0.00844801	0.0260192	AC010883.1
OK	1.33962e-18	8.72426	0.029981	4.05953e-17	PLEKHH2
OK	0.00675529	2.47002	0.00847646	0.0464684	SRBD1
OK	0.00709227	2.45256	0.00842137	0.0483216	PRKCE
OK	0.0015371	2.96022	0.0101914	0.0128722	FBXO11
OK	0.00391633	2.6592	0.00911217	0.0292159	FOXN2
OK	9.21446e-05	3.73963	0.0129198	0.00101591	PPP1R21
OK	9.20862e-18	8.50337	0.0295667	2.67711e-16	SPTBN1
OK	3.76351e-28	10.9387	0.0380265	1.50927e-26	RTN4
OK	0.000314907	3.41844	0.0117787	0.00315274	CCDC88A
OK	0.000146473	3.62146	0.012195	0.00155573	AC011306.1
OK	1.83622e-05	4.12718	0.014219	0.000228648	FANCL
OK	1.19751e-06	4.71687	0.0156119	1.72897e-05	BCL11A
OK	0.000774059	3.16551	0.0104767	0.00709589	LINC01185
OK	0.00244203	2.81458	0.00965384	0.0193549	REL
OK	0.000677629	3.20401	0.0110032	0.00630466	AC008074.1
OK	1.03023e-11	6.70167	0.0232306	2.26935e-10	MEIS1
OK	5.08356e-58	16.0142	0.0548301	3.27531e-56	ANTXR1
OK	1.18098e-06	4.7197	0.0163448	1.70741e-05	AAK1
OK	5.64345e-06	4.39093	0.0151918	7.55336e-05	ANXA4
OK	0.00071915	3.18685	0.010986	0.00664772	EXOC6B
OK	7.24754e-10	6.04988	0.0209835	1.41489e-08	SFXN5
OK	0.00294104	2.75428	0.00944118	0.0227551	NAT8
OK	0.00647527	2.48513	0.00841143	0.0449832	TPRKB
OK	0.00412013	2.64206	0.00867616	0.0305556	DGUOK-AS1
OK	6.05745e-09	5.6981	0.0197604	1.10984e-07	EVA1A
OK	6.58246e-16	7.99304	0.0277815	1.78542e-14	SUCLG1
OK	0.00126784	3.01905	0.010388	0.0108907	MAT2A
OK	0.000524688	3.27694	0.0104578	0.00501881	AC009309.1
OK	1.6073e-09	5.92025	0.0199344	3.06529e-08	CYTOR
OK	3.98472e-07	4.93611	0.0170693	6.06659e-06	FABP1
OK	1.63481e-08	5.52635	0.0191038	2.87735e-07	AL845331.2
OK	4.76281e-05	3.90237	0.0134421	0.000550869	ANKRD20A8P
OK	1.09477e-09	5.98308	0.0206513	2.10846e-08	MAL
OK	0.000283053	3.44735	0.0118371	0.0028628	ZNF514
OK	0.000671746	3.20652	0.0108417	0.00626077	ZNF2
OK	1.43284e-05	4.18389	0.0142767	0.000181581	KCNIP3
OK	0.00130236	3.0109	0.0103593	0.0111323	ANKRD36C
OK	0.000928511	3.11219	0.0106977	0.00831783	STARD7
OK	0.000583386	3.24688	0.0100545	0.00551876	NEURL3
OK	4.76193e-08	5.33558	0.0162756	7.91381e-07	ARID5A
OK	3.00005e-05	4.01281	0.0129233	0.000359989	FAHD2B
OK	0.000158013	3.6018	0.0124299	0.00166839	ANKRD36
OK	1.09638e-26	10.6286	0.0369671	4.24599e-25	AC092683.1
OK	0.00346871	2.69983	0.00923101	0.0262879	UNC50
OK	0.0063942	2.48961	0.00854268	0.0445125	MGAT4A
OK	0.00688531	2.46319	0.00845771	0.047202	TSGA10
OK	2.16266e-05	4.08938	0.0140474	0.000264855	TXNDC9
OK	6.49964e-08	5.27886	0.0182876	1.06532e-06	EIF5B
OK	9.01665e-19	8.76895	0.0303562	2.75573e-17	AFF3
OK	2.50246e-08	5.45114	0.0188769	4.32289e-07	NPAS2
OK	0.000617404	3.23072	0.0111304	0.00581492	TBC1D8
OK	2.51945e-26	10.5508	0.0366707	9.65263e-25	MAP4K4
OK	0.0025784	2.79707	-6.44972e-05	0.0203231	LINC01127
OK	0.00104406	3.0774	0.0105782	0.00921069	IL1R1
OK	0.0022571	2.8398	0.00953079	0.0180496	IL18R1
OK	4.87518e-09	5.73502	0.0197847	8.98599e-08	POU3F3
OK	0.00335875	2.71053	0.00914338	0.025563	AC012360.3
OK	8.2453e-08	5.23509	0.0170194	1.33714e-06	FHL2
OK	3.36686e-05	3.9855	0.0137396	0.000399756	NCK2
OK	1.54446e-05	4.16681	0.0136788	0.000193327	ST6GAL2
OK	2.75388e-08	5.43409	0.0185036	4.73055e-07	LINC01789
OK	1.58357e-06	4.65967	0.0161342	2.25004e-05	SULT1C2
OK	1.17764e-129	24.1976	0.0839858	1.53128e-127	SULT1C4
OK	2.09473e-07	5.06014	0.0175209	3.26854e-06	GCC2
OK	0.000737238	3.17966	0.0109592	0.0067886	RANBP2
OK	1.00491e-21	9.50452	0.0328648	3.4277e-20	MIR4435-2HG
OK	3.95445e-14	7.47183	0.0259638	9.93474e-13	PAX8
OK	0.00284227	2.76544	0.00950449	0.0221185	SLC35F5
OK	0.00120956	3.03328	0.0104336	0.0104895	ACTR3
OK	0.00695254	2.45971	0.00841091	0.0475204	DPP10
OK	0.000202226	3.53716	0.0121005	0.00209804	AC093901.1
OK	1.22045e-05	4.2202	0.0145538	0.000155629	CFAP221
OK	8.22311e-05	3.76815	0.0130199	0.000913655	TFCP2L1
OK	1.41575e-05	4.18661	0.0144745	0.000179627	MAP3K2
OK	3.97668e-11	6.50148	0.0218658	8.46425e-10	LIMS2
OK	0.00594438	2.51543	0.00861836	0.0417332	PLEKHB2
OK	2.10908e-07	5.05884	0.0165068	3.28615e-06	CCDC74A
OK	2.14172e-11	6.59393	0.0166013	4.64149e-10	AJ239322.2
OK	0.00143387	2.98157	0.0102569	0.0121117	GPR39
OK	3.51903e-07	4.96031	0.0171869	5.39291e-06	NCKAP5
OK	0.0026653	2.78635	0.0095379	0.0209542	TMEM163
OK	6.9201e-30	11.2953	0.0393214	2.88293e-28	ACMSD
OK	0.00393054	2.65798	0.00913257	0.0292812	R3HDM1
OK	4.27853e-06	4.45075	0.015399	5.80987e-05	HNMT
OK	3.45306e-05	3.9795	0.01371	0.000409086	AC114763.1
OK	1.39695e-16	8.18191	0.0284384	3.90296e-15	LRP1B
OK	4.62577e-09	5.74391	0.0199116	8.56306e-08	KYNU
OK	1.14263e-08	5.58889	0.0193592	2.03445e-07	GTDC1
OK	0.000386592	3.36222	0.0115888	0.00379777	ZEB2
OK	6.22324e-12	6.77493	0.0234922	1.39228e-10	TEX41
OK	0.000563592	3.25669	0.0112166	0.00535749	ORC4
OK	1.43399e-06	4.68006	0.0161948	2.05245e-05	EPC2
OK	6.38893e-09	5.68901	0.0189148	1.16758e-07	LYPD6
OK	8.42474e-31	11.4789	0.0399525	3.60066e-29	AC007364.1
OK	0.00014437	3.6252	0.012169	0.00153492	RND3
OK	0.00660799	2.4779	0.00772695	0.0457484	AC023469.2
OK	0.00165188	2.93796	0.0101117	0.0137156	RIF1
OK	2.15799e-25	10.347	0.0360009	8.02422e-24	FMNL2
OK	3.54911e-06	4.49072	0.0114388	4.86867e-05	AC061961.1
OK	0.0034983	2.69701	0.00927592	0.0265028	KCNJ3
OK	0.00561869	2.53523	0.00866432	0.0397589	LINC01876
OK	6.34601e-10	6.07125	0.0209751	1.24455e-08	GPD2
OK	0.000341336	3.39644	-4.69071e-05	0.00339359	GALNT5
OK	0.00712095	2.4511	0.00825701	0.0484708	CYTIP
OK	5.58422e-09	5.71196	0.0198056	1.02401e-07	ACVR1
OK	9.66166e-183	28.8036	0.100302	1.80253e-180	UPP2
OK	0.000945143	3.10695	0.0107071	0.00845623	CCDC148
OK	1.50712e-06	4.66985	0.0161715	2.14995e-05	PKP4
OK	1.07231e-07	5.18634	0.0179536	1.71434e-06	TANC1
OK	0.00275029	2.77616	0.00954102	0.021512	WDSUB1
OK	2.20548e-09	5.868	0.020066	4.15804e-08	ITGB6
OK	9.11435e-36	12.4288	0.0432688	4.32629e-34	RBMS1
OK	3.54144e-08	5.38906	0.0186445	5.9828e-07	DPP4
OK	1.30044e-54	15.5185	0.0540585	8.08724e-53	FIGN
OK	0.00218954	2.84948	0.0097472	0.0176008	AC016766.1
OK	1.02774e-06	4.74789	0.0164407	1.49391e-05	COBLL1
OK	1.03499e-72	17.9966	0.0626077	8.01647e-71	AC019197.1
OK	6.49573e-13	7.0944	0.0245716	1.53995e-11	SCN2A
OK	1.90486e-12	6.94407	0.0240475	4.40871e-11	STK39
OK	6.53395e-45	14.0125	0.048828	3.62238e-43	LRP2
OK	0.00135631	2.99856	0.0103228	0.011552	PPIG
OK	0.00298501	2.74942	0.00943583	0.0230621	KLHL23
OK	1.88039e-08	5.50173	0.0189534	3.29336e-07	MYO3B
OK	2.39352e-08	5.45904	0.0185853	4.15141e-07	GAD1
OK	0.00502947	2.5738	0.00883152	0.0362835	METTL8
OK	0.00739658	2.4374	0.00832046	0.0499193	HAT1
OK	8.571e-05	3.75779	0.012974	0.00094838	OLA1
OK	7.62125e-16	7.97496	0.0277089	2.0542e-14	GPR155
OK	0.000305178	3.42697	0.0116494	0.00306248	AC010894.3
OK	2.38518e-06	4.57464	0.0156258	3.32948e-05	ATP5MC3
OK	0.000162733	3.59414	0.0121656	0.0017157	HAGLR
OK	5.46002e-05	3.86918	0.0133687	0.000626778	NFE2L2
OK	3.81479e-08	5.37568	0.0186126	6.43446e-07	AGPS
OK	0.000103181	3.7111	0.0128054	0.00112544	OSBPL6
OK	0.00561177	2.53566	0.00846322	0.0397458	AC009948.1
OK	4.46692e-30	11.3337	0.0394416	1.87183e-28	ZNF385B
OK	6.29748e-10	6.07248	0.0207642	1.23841e-08	SCHLAP1
OK	4.94469e-59	16.1585	0.0529405	3.29467e-57	LINC01934
OK	1.56176e-68	17.4556	0.0606851	1.14752e-66	PDE1A
OK	0.00575294	2.52695	0.00867666	0.0405682	NCKAP1
OK	0.00441097	2.61888	0.00892512	0.0323657	LINC01473
OK	5.40596e-103	21.5169	0.0749463	5.85782e-101	ITGAV
OK	9.73089e-09	5.61672	0.0193947	1.74271e-07	AC007319.1
OK	1.60566e-08	5.52951	0.0191097	2.82948e-07	CALCRL
OK	6.66798e-107	21.9304	0.0764605	7.45112e-105	GULP1
OK	5.41603e-06	4.39986	0.0141753	7.27164e-05	MSTN
OK	8.3832e-179	28.4874	0.0991134	1.53728e-176	GLS
OK	1.94925e-05	4.11341	0.014155	0.000241323	STAT1
OK	9.00716e-09	5.63006	0.0195045	1.6185e-07	NABP1
OK	8.4268e-08	5.23107	0.0174441	1.36245e-06	CAVIN2
OK	1.83457e-113	22.6074	0.0780492	2.11616e-111	AC098617.1
OK	0.00169779	2.92945	0.0100823	0.0140425	DNAH7
OK	2.73183e-05	4.03485	0.0136187	0.000329463	STK17B
OK	0.000125692	3.66085	0.0126377	0.00135514	HSPD1
OK	0.00075435	3.173	0.0108559	0.00692833	AC011997.1
OK	1.02317e-06	4.74879	0.0164425	1.48918e-05	PLCL1
OK	4.82518e-09	5.73676	0.0197982	8.90148e-08	SATB2
OK	0.00186525	2.90009	0.00996968	0.0152279	FTCDNL1
OK	5.79844e-21	9.32034	0.0324194	1.92578e-19	SPATS2L
OK	2.45213e-07	5.03002	0.0174065	3.79311e-06	AOX1
OK	0.000689078	3.19919	0.0110321	0.00640008	CFLAR
OK	0.00179628	2.91188	0.0100104	0.0147321	TRAK2
OK	1.73638e-09	5.90753	0.0182468	3.29974e-08	KIAA2012
OK	0.00561431	2.5355	0.00870098	0.0397458	NOP58
OK	5.54456e-127	23.9424	0.0835175	7.03897e-125	PARD3B
OK	0.00174481	2.92095	0.0100565	0.0143925	INO80D
OK	2.66773e-11	6.56126	0.0227601	5.74083e-10	KLF7
OK	0.000488956	3.29681	0.0113615	0.00469796	PLEKHM3
OK	4.39321e-187	29.1483	0.101726	8.41573e-185	PTH2R
OK	4.27768e-08	5.35501	0.0182839	7.13667e-07	MAP2
OK	0	45.8462	0.15989	0	ERBB4
OK	7.39346e-32	11.6874	0.0400656	3.25055e-30	AC068051.1
OK	0.00201519	2.87577	0.00929164	0.0163278	ABCA12
OK	0.000535701	3.27107	0.0105837	0.00511275	FN1
OK	0.00212012	2.85971	0.00983893	0.0171069	PECR
OK	0.00729463	2.44242	0.00834276	0.0494178	IGFBP5
OK	2.57579e-16	8.10787	0.028189	7.09417e-15	TNS1
OK	0.000138957	3.63506	0.0121811	0.00148178	AC010136.1
OK	5.93861e-07	4.85767	0.0167789	8.87277e-06	PLCD4
OK	0.00717854	2.4482	0.00837685	0.04877	STK36
OK	0.00211033	2.86118	0.00982367	0.0170343	ZFAND2B
OK	0.000166561	3.58808	0.0115796	0.00175089	SLC4A3
OK	1.54925e-18	8.70779	0.0301518	4.68157e-17	SGPP2
OK	0.00442236	2.618	0.00896428	0.0324382	FARSB
OK	0.000611798	3.23332	0.0110919	0.00576973	MOGAT1
OK	2.82135e-10	6.2001	0.021453	5.71597e-09	ACSL3
OK	3.81177e-07	4.94477	0.0171083	5.81661e-06	RHBDD1
OK	3.97113e-19	8.86083	0.030791	1.23301e-17	AGFG1
OK	0.000110951	3.69268	0.0126429	0.00120468	SLC19A3
OK	0.0028317	2.76666	0.0094902	0.0220443	NCL
OK	2.09503e-16	8.13294	0.0282784	5.81487e-15	AGAP1
OK	1.34124e-47	14.4453	0.0487051	7.73554e-46	AC019068.1
OK	1.20584e-09	5.96733	0.0206351	2.31201e-08	IQCA1
OK	0.00543414	2.54691	0.00872914	0.0386314	PER2
OK	2.66607e-12	6.89644	0.0221561	6.13082e-11	AC012485.2
OK	4.19023e-26	10.5029	0.0353218	1.59399e-24	AC124861.1
OK	9.71054e-07	4.75936	0.0163743	1.41824e-05	AGXT
OK	0.000395426	3.35598	0.0115741	0.00386509	SEPT2
OK	1.34025e-21	9.4745	0.0329531	4.54265e-20	D2HGDH
OK	2.57535e-24	10.1069	0.0351252	9.36511e-23	CHL1
OK	4.31195e-33	11.9264	0.0414717	1.95175e-31	CNTN4
OK	0.00621463	2.49972	0.00856563	0.0433736	CRBN
OK	1.31734e-10	6.31888	0.0219112	2.70724e-09	AC034195.1
OK	1.64045e-24	10.151	0.0352102	5.98569e-23	EGOT
OK	7.22031e-09	5.66808	0.0195872	1.31392e-07	BHLHE40
OK	0.000301722	3.43006	0.00971605	0.00303775	GRM7
OK	0.00354693	2.69241	0.00925517	0.0268144	LMCD1-AS1
OK	1.81556e-19	8.94766	0.0309206	5.69485e-18	LMCD1
OK	0.00713952	2.45017	0.00841209	0.0485439	SETD5
OK	0.00125345	3.02251	0.0103327	0.0107916	TADA3
OK	0.00103786	3.07918	0.0100808	0.00916726	PRRT3-AS1
OK	1.94028e-70	17.7044	0.0603135	1.45555e-68	HRH1
OK	4.62977e-07	4.90676	0.0169923	7.00013e-06	VGLL4
OK	8.27239e-05	3.76666	0.0129984	0.000918654	SYN2
OK	0.000405638	3.34892	0.0115464	0.00395589	PPARG
OK	0.0017137	2.92655	0.0100439	0.0141522	RPL32
OK	0.00408739	2.64476	0.00904538	0.0303233	IQSEC1
OK	9.6302e-07	4.76103	0.0164487	1.40843e-05	SH3BP5
OK	0.000557797	3.25963	0.0112298	0.00530711	METTL6
OK	0	40.2471	0.137902	0	RFTN1
OK	0.00668923	2.47353	0.00849265	0.0462065	PLCL2
OK	1.01212e-08	5.60992	0.0185252	1.80808e-07	KCNH8
OK	3.69696e-05	3.96324	0.0136839	0.000434859	UBE2E1
OK	8.2095e-09	5.64604	0.0194655	1.48512e-07	RPL15
OK	9.2496e-48	14.4709	0.049564	5.34906e-46	RBMS3
OK	4.91198e-22	9.57874	0.0333208	1.69978e-20	OSBPL10
OK	0.000479687	3.30218	0.011301	0.00461718	CRTAP
OK	8.09511e-15	7.67775	0.0266481	2.09759e-13	FBXL2
OK	0.000144892	3.62427	0.0125141	0.0015397	CLASP2
OK	7.07014e-22	9.54104	0.032435	2.43093e-20	ARPP21
OK	7.38358e-09	5.66425	0.0196419	1.34136e-07	LRRFIP2
OK	4.67092e-161	27.017	0.0942637	7.70881e-159	GOLGA4
OK	0.00251965	2.80451	0.00949592	0.0199039	ITGA9
OK	0.00718175	2.44804	0.00840077	0.0487764	CTDSPL
OK	6.91418e-09	5.6755	0.0196742	1.26143e-07	ACAA1
OK	3.81045e-33	11.9367	0.0415561	1.73206e-31	XYLB
OK	0.00404885	2.64797	0.00909473	0.0300582	CTNNB1
OK	2.94297e-61	16.4714	0.0573956	2.03027e-59	ULK4
OK	1.66797e-46	14.2706	0.049716	9.49239e-45	NKTR
OK	1.72468e-09	5.90864	0.02049	3.2804e-08	ANO10
OK	0.00314454	2.73232	0.00931406	0.0241468	AC006058.1
OK	0.00181555	2.90855	0.00979432	0.0148731	ALS2CL
OK	0	61.7196	0.215529	0	PTH1R
OK	5.15266e-14	7.43693	0.0258388	1.28847e-12	SETD2
OK	0.000485996	3.29851	0.0113737	0.00467162	MAP4
OK	2.88162e-12	6.88538	0.0239029	6.59116e-11	PLXNB1
OK	0.00116881	3.0436	0.0101734	0.0101856	COL7A1
OK	3.37024e-06	4.50172	0.0155766	4.62923e-05	SLC26A6
OK	1.46185e-06	4.67611	0.0161904	2.08814e-05	WDR6
OK	0.00431918	2.62604	0.00902018	0.031801	LAMB2
OK	0.00322618	2.72386	0.00875122	0.0246853	CCDC71
OK	5.08749e-28	10.9113	0.0379307	2.03642e-26	MST1
OK	3.36946e-08	5.398	0.0186994	5.71024e-07	SEMA3B
OK	0.00364678	2.68313	0.00917115	0.0274436	TEX264
OK	9.04442e-06	4.28726	0.0132917	0.000117391	ABHD14A
OK	0.00120149	3.0353	0.0097536	0.0104364	PPM1M
OK	0.000311567	3.42134	0.0117827	0.00312077	GLYCTK
OK	0.000245261	3.48588	0.0119901	0.00250933	BAP1
OK	0.000425962	3.33535	0.0114942	0.00414092	NISCH
OK	1.41216e-05	4.18719	0.0143839	0.000179277	GNL3
OK	0.000134454	3.64354	0.0125623	0.00143804	IL17RB
OK	3.87326e-67	17.2712	0.0599985	2.80746e-65	CACNA2D3
OK	0.000253352	3.47719	0.0119979	0.00258472	SLMAP
OK	3.51771e-98	20.9967	0.0731506	3.64601e-96	FLNB
OK	4.16762e-08	5.35972	0.0185742	6.98565e-07	ABHD6
OK	5.16198e-05	3.88285	0.0134074	0.000593835	ACOX2
OK	0.00188604	2.89662	0.00991144	0.0153859	FAM3D-AS1
OK	4.33407e-88	19.8621	0.0692752	3.92352e-86	FHIT
OK	1.20079e-152	26.2915	0.091743	1.86687e-150	PTPRG
OK	6.02395e-05	3.84515	0.0122018	0.000687467	C3orf14
OK	4.63748e-84	19.3905	0.0675952	4.0611e-82	PRICKLE2
OK	6.14044e-05	3.84045	0.0132604	0.000700388	ADAMTS9
OK	6.25483e-44	13.8512	0.048238	3.38882e-42	ADAMTS9-AS2
OK	0.00221052	2.84644	0.00980071	0.0177481	MAGI1
OK	0.000862815	3.13379	0.0108021	0.00779112	SUCLG2
OK	0.00021054	3.52651	0.0121732	0.00217798	SUCLG2-AS1
OK	0.000666535	3.20876	0.0110508	0.00621491	TMF1
OK	5.48124e-09	5.71512	0.0198236	1.00599e-07	FRMD4B
OK	2.12111e-31	11.5975	0.0403524	9.26853e-30	MITF
OK	2.79735e-18	8.64054	0.0300445	8.35894e-17	FOXP1
OK	0.00262366	2.79145	0.00881562	0.0206496	AC097634.3
OK	1.36619e-13	7.30697	0.0253778	3.3499e-12	PDZRN3
OK	0	78.0501	0.268646	0	ROBO2
OK	5.38014e-10	6.0977	0.0177418	1.0629e-08	AC108752.1
OK	7.32713e-07	4.81589	0.0164732	1.08566e-05	ROBO1
OK	2.80403e-98	21.0074	0.0732247	2.92042e-96	LINC02027
OK	7.74984e-06	4.32146	0.0140631	0.00010151	CADM2
OK	0.000932797	3.11083	0.0094128	0.00834926	AC107204.1
OK	6.20466e-89	19.9594	0.0691086	5.68894e-87	MTRNR2L12
OK	5.40268e-23	9.80415	0.0338045	1.91594e-21	COL8A1
OK	1.53244e-06	4.66642	0.0161333	2.18171e-05	CMSS1
OK	0.0017923	2.91258	0.00989332	0.0147051	LNP1
OK	4.93426e-17	8.30636	0.028858	1.40033e-15	ABI3BP
OK	0.00381423	2.66809	0.00911583	0.0285834	RPL24
OK	0	47.5878	0.165539	0	NFKBIZ
OK	3.39504e-05	3.98352	0.0131037	0.000402533	ZPLD1
OK	8.25293e-06	4.30757	0.0148993	0.000107809	ALCAM
OK	9.59796e-05	3.72937	0.0127802	0.00105548	CD47
OK	2.01836e-06	4.60948	0.0159131	2.83588e-05	HHLA2
OK	5.0679e-10	6.10726	0.021072	1.00399e-08	C3orf85
OK	3.42743e-12	6.86065	0.0232655	7.79805e-11	AC078980.1
OK	4.07039e-43	13.716	0.0458898	2.18326e-41	CD200
OK	6.06057e-12	6.77876	0.0234604	1.35872e-10	AC092894.1
OK	0	63.2653	0.220985	0	ZBTB20
OK	8.28498e-61	16.4087	0.0562326	5.64299e-59	LSAMP
OK	0.000199139	3.54122	0.0117031	0.00206902	LSAMP-AS1
OK	0.00353515	2.69351	0.00926003	0.0267554	IGSF11
OK	0.000388573	3.36081	0.0115955	0.00381025	GSK3B
OK	0.00734255	2.44005	0.00826016	0.0496484	FSTL1
OK	1.10707e-20	9.25148	0.0321732	3.65417e-19	HGD
OK	9.12821e-158	26.7354	0.0931556	1.46153e-155	GOLGB1
OK	8.44422e-15	7.67234	0.0266451	2.18278e-13	EAF2
OK	3.64887e-23	9.8437	0.0341217	1.30044e-21	CASR
OK	0.00235458	2.82628	0.00968466	0.0187519	PARP9
OK	4.06663e-16	8.05218	0.0279196	1.11288e-14	PARP14
OK	0.000992363	3.09251	0.010606	0.00883817	ADCY5
OK	4.63104e-10	6.12163	0.0154444	9.20842e-09	AC112503.1
OK	1.60539e-29	11.2211	0.0390363	6.62377e-28	MYLK
OK	4.06745e-72	17.9207	0.0621164	3.09458e-70	KALRN
OK	4.14122e-24	10.0602	0.0350037	1.50084e-22	ALDH1L1
OK	2.16279e-05	4.08936	0.0139545	0.000264855	PLXNA1
OK	8.96639e-06	4.28919	0.0148176	0.000116449	MGLL
OK	6.36215e-05	3.83173	0.0127956	0.000723371	LINC01565
OK	3.17365e-05	3.99951	0.013807	0.000377862	NEK11
OK	0.00552003	2.54143	0.00870795	0.0391641	NUDT16
OK	2.74343e-05	4.03386	0.0138366	0.000330675	CPNE4
OK	1.23616e-25	10.4003	0.0357564	4.64481e-24	ACPP
OK	9.30555e-05	3.73716	0.0128663	0.0010249	TOPBP1
OK	2.24237e-09	5.86524	0.0202607	4.22019e-08	AMOTL2
OK	2.86817e-06	4.53588	0.0157031	3.96754e-05	PPP2R3A
OK	0.00388557	2.66185	0.00851004	0.0290066	SLC35G2
OK	6.39382e-06	4.36371	0.0149661	8.50989e-05	MRAS
OK	0.0058684	2.51996	0.00865107	0.0413079	CEP70
OK	0.00299861	2.74793	0.00945331	0.0231588	PIK3CB
OK	0	44.1711	0.151209	0	CLSTN2
OK	2.72461e-27	10.7577	0.0273095	1.06673e-25	CLSTN2-AS1
OK	0.00137547	2.99428	0.0102859	0.0116643	ATP1B3
OK	1.3104e-08	5.56505	0.0192987	2.3197e-07	TFDP2
OK	0.00159225	2.94934	0.0101308	0.0133028	PLS1
OK	0.000215714	3.52007	0.0121147	0.00222936	TRPC1
OK	0	73.6214	0.255197	0	SLC9A9
OK	1.07669e-18	8.74896	0.0302697	3.27664e-17	PLOD2
OK	1.51416e-06	4.66889	0.0161437	2.15713e-05	PLSCR4
OK	1.61563e-60	16.3681	0.056862	1.09004e-58	PLSCR1
OK	0.00126851	3.01889	0.0103982	0.0108907	WWTR1
OK	3.11278e-08	5.4122	0.0187571	5.28778e-07	RNF13
OK	5.88535e-23	9.79551	0.0277112	2.08367e-21	LINC01214
OK	2.64679e-05	4.04227	0.0139597	0.000320287	TSC22D2
OK	1.48325e-58	16.0907	0.0393995	9.61426e-57	C3orf79
OK	0	42.5034	0.148402	0	MME
OK	0.00243298	2.81578	0.00966044	0.0193046	SSR3
OK	4.78479e-19	8.84003	0.0306989	1.47922e-17	TIPARP
OK	6.42599e-26	10.4624	0.0362444	2.42728e-24	IQCJ-SCHIP1
OK	0.000100733	3.71717	0.0128168	0.00110211	LINC01322
OK	1.01605e-216	31.3999	0.109525	2.11645e-214	MECOM
OK	0.00549288	2.54315	0.00873593	0.0389972	PHC3
OK	8.55986e-26	10.4352	0.0362849	3.22763e-24	SLC2A2
OK	5.67733e-139	25.0671	0.0873947	8.01362e-137	TNIK
OK	6.32526e-90	20.0732	0.0699872	5.90037e-88	FNDC3B
OK	3.73263e-22	9.60706	0.0333754	1.29585e-20	TNFSF10
OK	1.08634e-60	16.3922	0.0568427	7.37579e-59	NCEH1
OK	0	47.5103	0.165905	0	NLGN1
OK	2.60839e-10	6.21244	0.0215586	5.28951e-09	NAALADL2
OK	2.37379e-05	4.06772	0.0120789	0.000289044	AC092920.1
OK	2.58301e-10	6.21398	0.0215643	5.24299e-09	TBL1XR1
OK	1.47102e-05	4.17791	0.0143551	0.000185216	LINC02015
OK	0.00383554	2.66621	0.00904056	0.028703	KCNMB2-AS1
OK	0.000209975	3.52722	0.0121355	0.00217318	ABCC5
OK	0.00598225	2.51319	0.00829815	0.0419168	THPO
OK	0.00282489	2.76744	0.00951496	0.0220072	VPS8
OK	1.3236e-17	8.46116	0.0294183	3.82205e-16	EHHADH
OK	1.0675e-18	8.74992	0.0304321	3.25329e-17	MAP3K13
OK	0.000310739	3.42206	0.011797	0.00311684	DGKG
OK	1.14924e-06	4.72524	0.0163097	1.66488e-05	KNG1
OK	1.02581e-12	7.03093	0.0243025	2.40302e-11	BCL6
OK	1.71271e-78	18.7196	0.0652849	1.3972e-76	LPP
OK	0.000132972	3.6464	0.012222	0.00142361	TPRG1-AS1
OK	2.8922e-167	27.5403	0.0960879	4.92478e-165	P3H2
OK	4.15957e-46	14.2068	0.0486951	2.34235e-44	CLDN1
OK	0.00221117	2.84635	0.00968818	0.0177481	IL1RAP
OK	0.000726018	3.1841	0.0109633	0.00669851	CCDC50
OK	9.63542e-40	13.1406	0.0457171	4.79647e-38	MB21D2
OK	0.00182843	2.90634	0.0099954	0.0149615	OPA1
OK	1.99877e-07	5.06908	0.0163017	3.13019e-06	LINC00887
OK	7.31874e-05	3.79714	0.0131117	0.000820823	ATP13A3
OK	0.00445493	2.61549	0.00844822	0.0326325	TMEM44
OK	0.00317166	2.72949	0.00810783	0.0243202	AC233280.1
OK	1.35675e-06	4.69139	0.0162475	1.9471e-05	MUC20-OT1
OK	1.4542e-06	4.67719	0.0160798	2.07927e-05	TFRC
OK	0.00569598	2.53044	0.00869557	0.0402383	DLG1
OK	0.00044644	3.32227	0.0112603	0.00432042	BDH1
OK	2.11229e-10	6.2455	0.0207106	4.30382e-09	PDE6B
OK	0.00013576	3.64106	0.0125236	0.00144921	MYL5
OK	0.00387149	2.66308	0.0091304	0.0289216	PCGF3
OK	0.00217728	2.85126	0.00980976	0.0175286	AC139887.2
OK	8.07173e-08	5.23902	0.0181521	1.31097e-06	GAK
OK	1.17085e-09	5.97213	0.0204377	2.24692e-08	SPON2
OK	0.000152993	3.61018	0.0124484	0.00161937	CTBP1
OK	3.22212e-11	6.53305	0.0226683	6.91305e-10	FGFR3
OK	2.03486e-05	4.10349	0.0141756	0.000251341	NSD2
OK	0.00539344	2.54953	0.00875722	0.0384079	FAM193A
OK	7.88164e-11	6.3978	0.0221998	1.64175e-09	SH3BP2
OK	0.0033261	2.71377	0.00928962	0.0253594	MFSD10
OK	1.1167e-05	4.24018	0.0139294	0.000143123	HGFAC
OK	6.80907e-19	8.80052	0.0305812	2.09596e-17	STK32B
OK	1.52665e-05	4.16945	0.0144172	0.000191434	KIAA0232
OK	0.00278175	2.77246	0.00953853	0.0217106	TBC1D14
OK	0.000266903	3.46319	0.0118369	0.00271265	TADA2B
OK	0.00392244	2.65867	0.009092	0.0292411	SORCS2
OK	1.14361e-07	5.17434	0.0178342	1.82696e-06	AFAP1
OK	6.46365e-104	21.6152	0.0747171	7.07539e-102	ABLIM2
OK	0.00019839	3.54222	0.0122117	0.00206423	SH3TC1
OK	0.00143508	2.98131	-5.90902e-05	0.0121172	GPR78
OK	5.95677e-23	9.79429	0.0340806	2.10548e-21	SLC2A9
OK	0.00420048	2.63552	0.00903106	0.031087	CLNK
OK	1.38443e-25	10.3895	0.0349463	5.19284e-24	HS3ST1
OK	6.27753e-120	23.2554	0.0804578	7.65252e-118	AC005699.1
OK	0.0019603	2.88448	-6.1932e-05	0.0159372	LINC02360
OK	0.00244039	2.8148	0.00968557	0.019349	RAB28
OK	8.43715e-30	11.2779	0.0392465	3.49458e-28	BOD1L1
OK	9.44945e-13	7.04238	0.0243564	2.223e-11	CPEB2-DT
OK	7.12696e-09	5.67031	0.0196455	1.29914e-07	CPEB2
OK	9.52138e-256	34.1397	0.119003	2.22045e-253	AC098829.1
OK	0.000566513	3.25522	0.0111982	0.00538049	C1QTNF7
OK	0.00538106	2.55033	0.0087515	0.0383493	CC2D2A
OK	0	37.7027	0.130061	0	PROM1
OK	0.000204684	3.53397	0.0119084	0.00212047	LDB2
OK	2.1557e-86	19.6649	0.0685804	1.92711e-84	SLIT2
OK	7.86858e-51	14.9493	0.0515297	4.66355e-49	KCNIP4
OK	2.34512e-05	4.07055	0.0140765	0.000286041	PPARGC1A
OK	0.002919	2.75674	0.00945059	0.0226009	SEPSECS
OK	9.51574e-41	13.3146	0.0462548	4.7701e-39	SEL1L3
OK	0.00201389	2.87598	0.00990085	0.0163234	TBC1D19
OK	0.00579343	2.52448	0.00831255	0.040807	RELL1
OK	5.23479e-14	7.43484	0.0255146	1.30596e-12	AC024022.1
OK	2.45256e-06	4.56881	0.0157756	3.41464e-05	KCTD8
OK	7.59319e-19	8.78828	0.0218774	2.33398e-17	GABRA4
OK	0.00225715	2.83979	0.00958425	0.0180496	GABRB1
OK	5.23701e-05	3.87934	0.0132487	0.000602143	AC058822.1
OK	0.000128265	3.65565	0.0119137	0.00137987	SRD5A3
OK	0.00595044	2.51507	0.00862372	0.0417621	TMEM165
OK	1.06311e-14	7.64276	0.0265469	2.73818e-13	IGFBP7
OK	0.00638097	2.49034	0.00674457	0.0444349	IGFBP7-AS1
OK	0.000343682	3.39457	0.0102186	0.00341533	EPHA5
OK	3.73406e-05	3.96086	0.0136161	0.000438982	UBA6
OK	0.00243485	2.81553	0.00968879	0.0193123	UBA6-AS1
OK	0.00159139	2.94951	0.0101499	0.0133009	YTHDC1
OK	1.57082e-10	6.29162	0.0218202	3.2189e-09	UGT2A3
OK	9.43393e-90	20.0534	0.0698976	8.76212e-88	UGT2B7
OK	1.56143e-13	7.28899	0.0252068	3.8199e-12	AC111000.4
OK	0.000276562	3.45362	0.0118865	0.00280153	UTP3
OK	2.06517e-203	30.4094	0.106113	4.06498e-201	SLC4A4
OK	4.18469e-08	5.35898	0.0183939	7.00332e-07	ADAMTS3
OK	1.5918e-146	25.7505	0.0898223	2.33918e-144	AFM
OK	4.0607e-20	9.11155	0.031641	1.31208e-18	LINC02499
OK	0.00160281	2.9473	0.0101292	0.0133806	RASSF6
OK	1.04271e-16	8.21707	0.0250439	2.93586e-15	CXCL1
OK	6.79814e-16	7.98907	0.0261035	1.83927e-14	CXCL2
OK	8.09321e-11	6.39375	0.0221202	1.68419e-09	CDKL2
OK	3.28237e-11	6.53028	0.0226709	7.03529e-10	SHROOM3
OK	2.34253e-08	5.46287	0.0189281	4.06956e-07	SEPT11
OK	0.000148309	3.61824	0.0124776	0.00157368	CNOT6L
OK	4.73873e-25	10.2714	0.0350873	1.7499e-23	ANXA3
OK	0.00539905	2.54917	0.00875298	0.0384201	BMP2K
OK	0.00640769	2.48886	0.00854547	0.0445851	HNRNPDL
OK	5.5635e-17	8.2921	0.0287996	1.57474e-15	GPAT3
OK	1.17206e-14	7.63019	0.026518	3.00796e-13	WDFY3
OK	1.12772e-05	4.23797	0.0146619	0.00014445	ARHGAP24
OK	1.83275e-05	4.12761	0.0142792	0.000228348	MAPK10
OK	3.04861e-07	4.98811	0.0172848	4.6921e-06	AFF1
OK	0.0010152	3.08575	0.0105954	0.00900787	HSD17B11
OK	0.00476176	2.59267	0.008694	0.03462	AC093895.1
OK	7.0102e-16	7.98528	0.0276282	1.89426e-14	SPP1
OK	0.00494445	2.57969	0.00886329	0.0357906	PKD2
OK	4.24465e-13	7.15301	0.0239839	1.01867e-11	SNCA
OK	3.69975e-126	23.8631	0.083215	4.642e-124	CCSER1
OK	7.63157e-08	5.24936	0.0125731	1.24514e-06	AC074124.1
OK	3.41025e-46	14.2207	0.0495342	1.92544e-44	PDLIM5
OK	1.17613e-06	4.72053	0.0163102	1.70154e-05	BMPR1B
OK	0.000651618	3.21527	0.011088	0.00609702	STPG2
OK	0.00131057	3.00899	0.0103435	0.0111936	ADH5
OK	1.42593e-05	4.18498	0.0137774	0.000180812	EMCN
OK	4.2999e-14	7.4608	0.0259181	1.079e-12	PPP3CA
OK	2.69404e-05	4.03812	0.0138876	0.000325638	SLC39A8
OK	1.0463e-16	8.21665	0.0285205	2.94213e-15	NFKB1
OK	0.0007817	3.16265	0.0108958	0.00714738	UBE2D3
OK	0.00354457	2.69263	0.0092365	0.026806	BDH2
OK	7.60259e-11	6.4033	0.0222181	1.58517e-09	AC004053.1
OK	1.17506e-95	20.7187	0.0722426	1.1726e-93	AC096577.1
OK	0.000984073	3.095	0.0106503	0.00877526	PPA2
OK	9.12941e-08	5.21624	0.0179699	1.4694e-06	ARHGEF38
OK	0.00221583	2.84568	0.00974749	0.0177722	PAPSS1
OK	4.78994e-05	3.90099	0.0134742	0.000553708	HADH
OK	0.00360762	2.68674	0.00910789	0.0271871	LEF1
OK	8.81956e-07	4.77875	0.0164669	1.29517e-05	RPL34
OK	2.29147e-07	5.043	0.015812	3.55999e-06	CFI
OK	4.94381e-271	35.1546	0.122239	1.23337e-268	EGF
OK	1.69548e-16	8.15854	0.0283636	4.72422e-15	ENPEP
OK	7.18979e-41	13.3355	0.0464351	3.62958e-39	ANK2
OK	0.000190048	3.55353	0.0122628	0.00198514	CAMK2D
OK	2.76844e-15	7.81407	0.0269626	7.3239e-14	UGT8
OK	5.56885e-21	9.32462	0.0321072	1.85528e-19	PRSS12
OK	2.19902e-06	4.59163	0.0137439	3.08164e-05	MYOZ2
OK	1.2295e-18	8.73396	0.0298569	3.73112e-17	PDE5A
OK	0.000640648	3.22014	0.0111048	0.00600694	KIAA1109
OK	4.2944e-10	6.13364	0.019812	8.54698e-09	FGF2
OK	8.67701e-10	6.02082	0.0206956	1.68628e-08	AC105919.1
OK	0.000113789	3.68625	0.0127212	0.00123363	INTU
OK	4.37181e-34	12.1155	0.0421457	2.03907e-32	AC108062.1
OK	1.33655e-13	7.30992	0.0253772	3.28097e-12	JADE1
OK	0.00521024	2.56155	0.00879151	0.0373007	SCLT1
OK	0.00157788	2.95214	0.0101131	0.0131931	AC096711.2
OK	0.00297908	2.75007	0.0088126	0.0230246	AC079380.1
OK	0.00496566	2.57821	0.00885799	0.0359077	MAML3
OK	4.91815e-07	4.89489	0.0147832	7.42045e-06	AC139720.1
OK	0.000288921	3.44181	0.0118755	0.00291571	GAB1
OK	0.00274626	2.77663	0.00954638	0.0214962	ANAPC10
OK	0.0044831	2.61334	0.00897691	0.032816	OTUD4
OK	1.26442e-13	7.31737	0.0254234	3.10745e-12	ARHGAP10
OK	8.05614e-17	8.24796	0.0286676	2.27727e-15	NR3C2
OK	1.45467e-06	4.67712	0.0160762	2.07927e-05	DCLK2
OK	5.20368e-08	5.31946	0.0184445	8.59844e-07	LRBA
OK	9.78078e-08	5.20346	0.0180344	1.57071e-06	SH3D19
OK	2.83325e-05	4.02628	0.0139189	0.000340546	FAM160A1
OK	3.54278e-09	5.78888	0.0200707	6.6096e-08	FBXW7
OK	3.59927e-06	4.48773	0.0154613	4.93433e-05	TMEM131L
OK	9.07607e-10	6.01353	0.0200351	1.76064e-08	AC079298.3
OK	0.00618261	2.50155	0.00856166	0.0431656	MAP9
OK	9.61433e-09	5.6188	0.0192273	1.72471e-07	GUCY1A1
OK	0.000551696	3.26274	0.0111246	0.00525372	GUCY1B1
OK	3.27361e-90	20.1059	0.0701089	3.06704e-88	PDGFC
OK	0.000547453	3.26493	0.0112601	0.00521795	FNIP2
OK	2.38793e-15	7.83268	0.0272205	6.33289e-14	RAPGEF2
OK	0.00245232	2.81323	0.00907674	0.019415	LINC02233
OK	7.49914e-05	3.7911	0.0127079	0.000838863	MARCH1
OK	0.00107272	3.06932	0.00879326	0.00942475	TRIM61
OK	8.18429e-19	8.77985	0.0304445	2.50849e-17	TLL1
OK	5.39925e-12	6.79544	0.0235317	1.21173e-10	PALLD
OK	0.000396558	3.35519	0.0115741	0.00387439	CBR4
OK	4.69068e-08	5.33832	0.0185034	7.80143e-07	SH3RF1
OK	0.00355085	2.69204	0.0092538	0.0268252	LINC02275
OK	0.000233956	3.49848	0.0106948	0.00240398	LINC02512
OK	6.22486e-50	14.8109	0.0503014	3.63908e-48	GPM6A
OK	7.58743e-160	26.9137	0.0892301	1.23324e-157	VEGFC
OK	0.000155396	3.60613	0.0123661	0.001644	LINC01099
OK	5.45823e-139	25.0687	0.0870791	7.75538e-137	TENM3
OK	5.51511e-07	4.87231	0.0168761	8.26304e-06	WWC2
OK	0.00133121	3.00424	0.0101684	0.0113496	CDKN2AIP
OK	0	55.0091	0.191833	0	STOX2
OK	8.35869e-07	4.78953	0.0165785	1.2317e-05	ENPP6
OK	3.82951e-10	6.15184	0.0202611	7.67154e-09	LINC02365
OK	1.84873e-05	4.12561	0.0142653	0.000229806	ACSL1
OK	3.69532e-11	6.51251	0.0217646	7.88101e-10	PDLIM3
OK	8.90768e-14	7.36424	0.0255845	2.20686e-12	SORBS2
OK	8.74009e-05	3.7529	0.0129493	0.000965098	AC018709.1
OK	9.46506e-86	19.5897	0.0683089	8.39144e-84	LINC01060
OK	1.92527e-05	4.11627	0.0142087	0.000238491	SLC9A3
OK	0.00491744	2.58158	0.00885586	0.0356311	BRD9
OK	0.0013591	2.99793	0.0102188	0.0115712	NKD2
OK	0.000229222	3.50393	0.0120614	0.00235761	SLC12A7
OK	2.43009e-08	5.45635	0.0189057	4.21144e-07	AC114291.1
OK	7.61662e-06	4.32529	0.0149612	9.98867e-05	SLC6A19
OK	3.05002e-10	6.18782	0.0210336	6.156e-09	SLC6A18
OK	9.88524e-06	4.26747	0.014727	0.000127533	CLPTM1L
OK	1.38877e-17	8.45556	0.0193205	3.99948e-16	IRX1
OK	0.00461675	2.60329	0.00894313	0.0336798	LINC01020
OK	0.000192599	3.55002	0.0119089	0.00200788	AC022424.1
OK	1.89116e-76	18.4673	0.0642225	1.51398e-74	ADAMTS16
OK	5.92973e-05	3.84901	0.013294	0.000677075	ICE1
OK	0.000270768	3.45932	0.0117765	0.00274543	ADCY2
OK	6.01523e-169	27.6804	0.0965015	1.04924e-166	SEMA5A
OK	5.48812e-06	4.39699	0.0152096	7.35922e-05	CMBL
OK	4.86196e-10	6.11388	0.0212091	9.64971e-09	MARCH6
OK	4.2093e-72	17.9188	0.0623811	3.17994e-70	ANKRD33B
OK	0.00483734	2.58725	0.00887458	0.0350981	DAP
OK	1.39198e-06	4.68615	0.0158916	1.99499e-05	CTNND2
OK	5.07054e-12	6.80449	0.0235955	1.14154e-10	LINC02220
OK	4.60174e-206	30.6093	0.106772	9.1417e-204	TRIO
OK	4.17028e-75	18.2996	0.0632774	3.3016e-73	FBXL7
OK	4.66109e-79	18.7888	0.0654634	3.81693e-77	RETREG1
OK	2.81516e-11	6.55324	0.0227081	6.05204e-10	MYO10
OK	0.00103003	3.08143	0.0103367	0.00910934	CDH12
OK	5.07692e-96	20.7591	0.0723875	5.16233e-94	CDH9
OK	3.40787e-67	17.2786	0.0600221	2.47851e-65	CDH6
OK	0	42.1568	0.147203	0	PDZD2
OK	3.57375e-05	3.97132	0.0137224	0.000421986	NPR3
OK	0.00124407	3.02478	0.0102988	0.0107242	ADAMTS12
OK	3.76751e-06	4.47799	0.0150974	5.1551e-05	SLC45A2
OK	0.00117375	3.04233	0.0104798	0.0102162	RAI14
OK	4.74853e-92	20.3149	0.0708507	4.52799e-90	AGXT2
OK	1.09882e-56	15.8219	0.0551273	6.99557e-55	PRLR
OK	0.000244934	3.48624	0.0120297	0.00250718	SPEF2
OK	3.00584e-12	6.87937	0.0236475	6.85337e-11	RANBP3L
OK	3.67149e-07	4.95207	0.0171539	5.61452e-06	CPLANE1
OK	6.75292e-23	9.7816	0.0339625	2.38296e-21	GDNF-AS1
OK	0.00442884	2.6175	0.00895896	0.0324746	LINC02107
OK	9.40727e-07	4.76576	0.0164934	1.37676e-05	LIFR
OK	6.0334e-11	6.43849	0.0222261	1.26908e-09	OSMR
OK	0.000528317	3.275	0.0112937	0.00504677	RICTOR
OK	0.00570743	2.52974	0.00817599	0.0402806	PTGER4
OK	0.00185037	2.9026	0.00886992	0.0151124	CARD6
OK	7.19491e-06	4.33783	0.0149878	9.4995e-05	PLCXD3
OK	0.000325655	3.40929	0.0116978	0.00324672	OXCT1
OK	0.000463149	3.31201	0.0114242	0.00446199	GHR
OK	0.00544124	2.54645	0.00829797	0.038669	NIM1K
OK	5.23434e-14	7.43485	0.0256795	1.30596e-12	PARP8
OK	0.00337213	2.70921	0.00928838	0.0256466	ITGA2
OK	0.000113258	3.68745	0.0127391	0.00122848	ARL15
OK	2.47533e-12	6.90698	0.0207634	5.6983e-11	IL31RA
OK	2.06056e-05	4.10058	0.0140739	0.000253931	LINC01948
OK	0	53.3186	0.184899	0	C5orf67
OK	1.4828e-69	17.5895	0.0612466	1.10081e-67	MAP3K1
OK	9.58039e-17	8.22722	0.0276876	2.70457e-15	PLK2
OK	0	43.4506	0.151711	0	PDE4D
OK	8.13883e-11	6.39289	0.0221307	1.69204e-09	ELOVL7
OK	0.00123639	3.02665	0.0104192	0.0106705	ERCC8
OK	0.000552245	3.26246	0.0111753	0.00525662	NLN
OK	2.06243e-05	4.10037	0.0141795	0.000253952	ERBIN
OK	1.88019e-09	5.8944	0.0204393	3.56671e-08	SREK1
OK	1.07492e-214	31.2512	0.109081	2.21753e-212	MAST4
OK	0.00694325	2.46019	0.00833986	0.0474872	AC112206.2
OK	0.00385297	2.66469	0.00914658	0.0288033	PIK3R1
OK	0.00684226	2.46544	0.00810685	0.0469876	AC093523.1
OK	0.00141804	2.98497	0.0102438	0.0119969	OCLN
OK	4.57089e-33	11.9215	0.0414968	2.0646e-31	BDP1
OK	0.0061334	2.50437	0.00858426	0.0429058	MCCC2
OK	0.000690751	3.19849	0.0107695	0.00641284	MAP1B
OK	0.004547	2.6085	0.00873742	0.0332275	AC035140.1
OK	0.00108931	3.06474	0.01055	0.00955048	TNPO1
OK	0.000253242	3.4773	0.0113706	0.00258472	AC008972.2
OK	1.97631e-07	5.07123	0.0175322	3.09728e-06	AC116345.3
OK	0.000569166	3.2539	0.0110692	0.00540329	BTF3
OK	4.26123e-08	5.3557	0.0179373	7.12031e-07	UTP15
OK	2.58907e-06	4.55744	0.0157797	3.59305e-05	ARHGEF28
OK	1.3087e-10	6.3199	0.0219332	2.69464e-09	IQGAP2
OK	0.00025543	3.475	0.0118727	0.00260345	AC022414.1
OK	4.80928e-09	5.73732	0.0198857	8.87979e-08	TBCA
OK	0.00320985	2.72554	0.00937571	0.0245867	AP3B1
OK	2.32094e-16	8.12052	0.0281878	6.43356e-15	ARSB
OK	7.96536e-07	4.79919	0.016618	1.17617e-05	DMGDH
OK	1.89224e-33	11.9948	0.0417713	8.69335e-32	BHMT2
OK	2.96862e-41	13.4014	0.0466514	1.51287e-39	BHMT
OK	1.07614e-50	14.9284	0.0519861	6.36047e-49	CMYA5
OK	0.000123614	3.66511	0.0119657	0.0013334	AC008496.2
OK	1.02607e-07	5.19455	0.0179959	1.64286e-06	ZFYVE16
OK	1.37966e-51	15.0648	0.0517025	8.24529e-50	DHFR
OK	7.45468e-05	3.79257	0.0130977	0.000834761	RASGRF2
OK	6.13503e-45	14.017	0.0487693	3.41003e-43	SSBP2
OK	4.80311e-09	5.73754	0.0198122	8.87603e-08	RPS23
OK	9.1482e-20	9.02303	0.0302216	2.90777e-18	VCAN
OK	0.000672464	3.20622	0.0108654	0.00626475	EDIL3
OK	0.005194	2.56264	0.00880265	0.0372576	RASA1
OK	4.28917e-10	6.13384	0.0212671	8.54448e-09	CCNH
OK	0.00165328	2.9377	0.0100417	0.0137219	MEF2C
OK	0.00113152	3.05335	0.0104906	0.00989675	ADGRV1
OK	0.000227211	3.50628	0.011281	0.00233916	AC114316.2
OK	3.02693e-06	4.5245	0.0156226	4.18177e-05	AC124854.1
OK	2.39822e-11	6.57712	0.0228008	5.17644e-10	RHOBTB3
OK	0.00280803	2.76939	0.00951475	0.0218838	GLRX
OK	3.59092e-20	9.12488	0.0317372	1.16556e-18	ELL2
OK	1.40759e-11	6.65593	0.0230812	3.08476e-10	AC104123.1
OK	6.46991e-12	6.76931	0.0235054	1.44445e-10	PAM
OK	7.88011e-23	9.76597	0.0339357	2.7716e-21	EFNA5
OK	1.39812e-11	6.65692	0.0231054	3.06715e-10	FER
OK	4.98983e-09	5.73107	0.019876	9.18942e-08	EPB41L4A
OK	0.000387089	3.36187	-4.79219e-05	0.00379853	EPB41L4A-DT
OK	4.07761e-13	7.15852	0.0248155	9.79677e-12	APC
OK	0.00372168	2.67633	0.00917588	0.0279484	MCC
OK	6.16357e-13	7.10166	0.0246654	1.46444e-11	COMMD10
OK	9.55747e-220	31.6208	0.109998	2.01035e-217	SEMA6A
OK	2.83074e-33	11.9614	0.0416291	1.2922e-31	LINC02147
OK	1.02595e-12	7.03091	0.0191816	2.40302e-11	LINC02148
OK	0.00042363	3.33688	0.0113627	0.00412386	AC093206.1
OK	2.40114e-05	4.06505	0.0140589	0.000292043	DMXL1
OK	3.20063e-63	16.7427	0.0578535	2.2441e-61	TNFAIP8
OK	5.07114e-07	4.88886	0.0169236	7.64591e-06	ZNF608
OK	9.97245e-28	10.85	0.0377584	3.94758e-26	GRAMD2B
OK	1.72844e-30	11.4165	0.0390481	7.34332e-29	FBN2
OK	0.000378162	3.3683	0.0116158	0.00372006	CDC42SE2
OK	6.08593e-13	7.10341	0.024672	1.4476e-11	P4HA2
OK	2.59631e-19	8.90808	0.0309731	8.1201e-18	SLC22A5
OK	2.70662e-14	7.52155	0.0255942	6.87225e-13	IRF1
OK	0.0018504	2.9026	0.00982577	0.0151124	AC010307.4
OK	1.6063e-08	5.52944	0.0185196	2.82948e-07	AC008608.2
OK	0.000106214	3.70376	0.0121311	0.00115676	CDKN2AIPNL
OK	0.00551077	2.54201	0.00858505	0.0391114	LINC01843
OK	0.00353538	2.69349	0.00924676	0.0267554	SAR1B
OK	0.000195881	3.54557	0.0122342	0.00203912	DDX46
OK	2.95112e-07	4.99439	0.0172716	4.54532e-06	TRPC7-AS1
OK	2.96967e-10	6.19203	0.0214024	6.00511e-09	SPOCK1
OK	0.000508438	3.28582	0.0112766	0.00487641	KLHL3
OK	3.34199e-177	28.3579	0.0983196	5.97519e-175	EGR1
OK	0.000126493	3.65922	0.0126371	0.00136241	CTNNA1
OK	0.00200887	2.87677	0.00887793	0.0162888	AC034243.1
OK	0.00105702	3.07372	0.0105904	0.0093097	SIL1
OK	2.77716e-16	8.09871	0.0281372	7.63897e-15	UBE2D2
OK	0.00738219	2.43811	0.0080921	0.0498772	MALINC1
OK	7.79151e-06	4.32028	0.0138216	0.000101993	ARAP3
OK	0.00105901	3.07316	0.0103999	0.00931957	FGF1
OK	1.90562e-121	23.4049	0.0814638	2.34972e-119	ARHGAP26
OK	0.000684603	3.20106	0.0110249	0.00636127	NR3C1
OK	2.75697e-226	32.093	0.111209	5.97482e-224	KCTD16
OK	0	43.2548	0.150929	0	PPP2R2B
OK	6.80856e-06	4.34995	0.0148502	9.02828e-05	SPINK1
OK	0.00124684	3.02411	0.0104123	0.010739	ABLIM3
OK	0.0019173	2.89146	0.00993884	0.0156112	PPARGC1B
OK	0.000700052	3.19463	0.010409	0.00648795	PDGFRB
OK	4.11221e-05	3.93776	0.0135371	0.000480542	TCOF1
OK	1.19544e-94	20.6067	0.0716375	1.18741e-92	GPX3
OK	0	59.1756	0.206669	0	SLC36A2
OK	6.70541e-06	4.35329	0.0150219	8.89701e-05	SLC36A1
OK	0.0044541	2.61556	0.00853931	0.0326325	AC011337.1
OK	0.00395648	2.65576	0.00842395	0.029454	AC011374.1
OK	0.00128933	3.01396	0.0102685	0.0110377	SGCD
OK	4.04731e-07	4.93307	0.0168719	6.14979e-06	TIMD4
OK	9.61009e-106	21.8086	0.0755885	1.06281e-103	HAVCR1
OK	0.0012704	3.01844	0.0103992	0.0108982	CYFIP2
OK	5.88242e-15	7.71856	0.0268089	1.53724e-13	ADRA1B
OK	4.14324e-10	6.13934	0.0213023	8.26913e-09	AC113414.1
OK	0.00713623	2.45033	0.00837671	0.0485439	TENM2
OK	2.71903e-22	9.63964	0.0335275	9.4549e-21	WWC1
OK	2.06494e-05	4.10009	0.0141457	0.000254032	SLIT3
OK	2.06772e-15	7.85075	0.0270971	5.49045e-14	KCNIP1
OK	2.89899e-15	7.80827	0.0229559	7.64101e-14	AC027312.1
OK	2.25747e-167	27.5493	0.0942788	3.87473e-165	AC008514.1
OK	4.64809e-13	7.14054	0.024781	1.113e-11	RANBP17
OK	0.000877948	3.12869	0.010678	0.00790785	SH3PXD2B
OK	2.50006e-102	21.4458	0.0745404	2.69541e-100	DUSP1
OK	0.00569957	2.53022	0.00856798	0.0402383	LINC01485
OK	1.31238e-05	4.2038	0.0145417	0.000167005	CPEB4
OK	7.79421e-19	8.78535	0.0305352	2.39234e-17	SFXN1
OK	2.42668e-07	5.03202	0.0174242	3.75916e-06	KIAA1191
OK	3.26638e-61	16.4651	0.0573865	2.24616e-59	SLC34A1
OK	0.000925907	3.11302	0.0107051	0.00829797	GRK6
OK	1.88286e-05	4.1214	0.0139683	0.000233884	DBN1
OK	0.00713097	2.4506	0.00809942	0.0485236	DOK3
OK	0.00377924	2.67118	0.00917542	0.0283509	FAM193B
OK	0.000520117	3.27941	0.0101709	0.00497952	AC139795.2
OK	4.30109e-298	36.8832	0.127455	1.21421e-295	COL23A1
OK	2.36745e-10	6.22765	0.0176186	4.81456e-09	AC136628.4
OK	4.96492e-06	4.4187	0.0152915	6.69531e-05	HNRNPH1
OK	7.64835e-05	3.7862	0.0130691	0.000855109	CANX
OK	0.000660416	3.21141	0.011056	0.00616053	SQSTM1
OK	0.000135768	3.64104	0.0102001	0.00144921	BTNL8
OK	0.00163938	2.94032	0.0101101	0.0136276	TRIM52
OK	4.24629e-05	3.93006	0.0133253	0.000494862	AL356130.2
OK	9.31984e-09	5.62417	0.0176411	1.67328e-07	FOXQ1
OK	1.21866e-07	5.16245	0.017879	1.94109e-06	GMDS
OK	3.91608e-10	6.14829	0.0213337	7.83033e-09	NQO2
OK	2.05587e-05	4.10111	0.013494	0.000253498	TUBB2A
OK	9.82777e-47	14.3075	0.0498433	5.60784e-45	SLC22A23
OK	1.9187e-05	4.11706	0.0141608	0.000237814	PXDC1
OK	3.64605e-18	8.61022	0.0299318	1.07898e-16	PRPF4B
OK	8.62422e-06	4.29782	0.0133603	0.000112413	AL359643.3
OK	3.56229e-11	6.51801	0.0226246	7.61245e-10	FARS2
OK	1.44724e-25	10.3852	0.0360161	5.41893e-24	F13A1
OK	5.20277e-17	8.30006	0.0288565	1.47458e-15	RREB1
OK	0.00611844	2.50524	0.00859801	0.0428291	DSP
OK	1.81691e-26	10.5814	0.0368082	6.98599e-25	NEDD9
OK	1.56191e-18	8.70687	0.0298944	4.7132e-17	EDN1
OK	5.09365e-18	8.57181	0.0294973	1.4991e-16	PHACTR1
OK	0.00429032	2.62833	0.00900024	0.0316525	MCUR1
OK	0.000640871	3.22004	0.0104517	0.00600694	RNF182
OK	2.66734e-17	8.37907	0.0291337	7.64057e-16	ATXN1
OK	2.72077e-14	7.52086	0.0260502	6.90001e-13	CAP2
OK	5.40652e-09	5.71746	0.0198198	9.93124e-08	KIF13A
OK	2.15075e-79	18.8298	0.0649134	1.78163e-77	RNF144B
OK	0.000129248	3.65369	0.0120619	0.00138859	MIR548A1HG
OK	0.000364242	3.37863	0.0116558	0.00359467	CDKAL1
OK	2.17906e-07	5.05261	0.0171453	3.39272e-06	SOX4
OK	0	80.9197	0.281109	0	CASC15
OK	0	50.6917	0.176488	0	DCDC2
OK	1.46932e-05	4.17817	0.0142226	0.000185178	GMNN
OK	6.30318e-10	6.07234	0.0209422	1.23841e-08	RIPOR2
OK	7.3571e-07	4.81508	0.0166619	1.08935e-05	CARMIL1
OK	0.0025017	2.80681	0.00899412	0.0197767	SCGN
OK	9.42512e-10	6.00742	0.0205992	1.8267e-08	SLC17A4
OK	4.19327e-101	21.3142	0.0743475	4.45379e-99	SLC17A1
OK	7.63369e-82	19.1262	0.0666876	6.55123e-80	SLC17A3
OK	1.33681e-08	5.56157	0.0188167	2.36254e-07	HIST1H2AC
OK	0.00568895	2.53087	0.00846933	0.0402031	HCG11
OK	0.0062234	2.49922	0.00845821	0.043408	ZSCAN31
OK	6.18884e-20	9.06573	0.0312508	1.97886e-18	GABBR1
OK	7.25045e-05	3.79946	0.013071	0.000814015	HLA-A
OK	0.00364113	2.68365	0.0092269	0.0274107	HCG17
OK	0.00108121	3.06697	0.0104554	0.00948661	PRR3
OK	0.00243141	2.81598	0.00960375	0.0192993	DDR1
OK	0.00567316	2.53185	0.00869009	0.0401046	POU5F1
OK	0.00166185	2.9361	0.0100591	0.0137877	HLA-C
OK	1.56946e-10	6.29176	0.0217148	3.2189e-09	HLA-B
OK	0.000779725	3.16339	0.0105207	0.00713695	C6orf47
OK	0.000527409	3.27548	0.0111725	0.00504034	HSPA1A
OK	2.94419e-12	6.88232	0.0232317	6.72712e-11	HSPA1B
OK	0.000362358	3.38005	0.011615	0.00357937	SLC44A4
OK	0.00371668	2.67678	0.00859743	0.0279304	C4A
OK	0.00469827	2.59728	0.0087527	0.0342048	AL662796.1
OK	0.0010299	3.08147	0.0103697	0.00910934	TAP1
OK	4.86692e-05	3.89713	0.0133582	0.000561698	RPS18
OK	2.20277e-06	4.59127	0.0154335	3.08488e-05	ZBTB22
OK	3.97191e-08	5.3684	0.0182397	6.67324e-07	ITPR3
OK	9.19116e-06	4.28368	0.0146994	0.000119152	UQCC2
OK	0.000518391	3.28035	0.0105	0.00496521	SMIM29
OK	0.00540548	2.54875	0.00832935	0.0384403	AL451165.2
OK	1.20903e-129	24.1966	0.0844314	1.56263e-127	FKBP5
OK	0.00221544	2.84574	0.00979249	0.0177722	MAPK14
OK	1.70366e-11	6.6278	0.0206408	3.71087e-10	ETV7
OK	0.000864173	3.13333	0.0102386	0.00780009	PPIL1
OK	2.09764e-21	9.42761	0.032802	7.06512e-20	ZFAND3
OK	5.64892e-29	11.1094	0.0386681	2.29541e-27	KCNK5
OK	5.028e-33	11.9136	0.041338	2.26155e-31	CCND3
OK	1.37848e-12	6.98959	0.0238035	3.21471e-11	PTK7
OK	1.6123e-44	13.9482	0.0485326	8.80203e-43	SLC22A7
OK	5.15161e-18	8.5705	0.0297707	1.51408e-16	SUPT3H
OK	0.000121288	3.66997	0.0125448	0.00130898	RUNX2
OK	0.00596843	2.51401	0.00858479	0.0418473	CLIC5
OK	1.87889e-11	6.61333	0.0229138	4.08011e-10	RCAN2
OK	2.28241e-13	7.23766	0.0250892	5.54576e-12	ADGRF5
OK	0.00697321	2.45864	0.00838577	0.0476314	ADGRF1
OK	1.11662e-26	10.6269	0.0369635	4.31659e-25	TNFRSF21
OK	2.26583e-67	17.3021	0.0588541	1.65352e-65	PTCHD4
OK	5.93135e-24	10.0248	0.0342211	2.13878e-22	TFAP2B
OK	2.66891e-148	25.9085	0.0904005	3.97649e-146	PKHD1
OK	0.0016173	2.94452	0.01012	0.0134859	GSTA2
OK	0.000267132	3.46296	0.0119232	0.00271369	ELOVL5
OK	2.28083e-09	5.86242	0.0188998	4.2888e-08	AL513211.1
OK	1.55652e-61	16.5099	0.0575416	1.07726e-59	TINAG
OK	3.5975e-20	9.12468	0.0317336	1.16593e-18	DST
OK	2.17914e-27	10.7783	0.028864	8.54726e-26	BEND6
OK	1.2552e-11	6.67276	0.0231468	2.75926e-10	KHDRBS2
OK	0.000115809	3.68177	0.0126283	0.00125362	LGSN
OK	1.3731e-121	23.4189	0.0808562	1.70288e-119	ADGRB3
OK	0.000101181	3.71605	0.0128156	0.00110644	AL136164.2
OK	7.36341e-11	6.40818	0.0214933	1.53679e-09	KCNQ5
OK	0.000286834	3.44377	0.0115972	0.00289601	AC019205.1
OK	0.00432669	2.62545	0.00898411	0.0318453	OOEP
OK	2.02997e-13	7.25355	0.025173	4.9492e-12	EEF1A1
OK	0.00308815	2.73827	0.00939468	0.0237819	CD109
OK	1.15343e-136	24.8546	0.0843519	1.61743e-134	COL12A1
OK	6.32389e-05	3.83322	0.0126931	0.000719401	FILIP1
OK	0.00672552	2.4716	0.00848973	0.046367	SENP6
OK	0.000724093	3.18487	0.0109727	0.00668765	IRAK1BP1
OK	6.3089e-09	5.69116	0.0197317	1.15394e-07	PHIP
OK	0.000191156	3.552	0.0122579	0.00199574	HMGN3
OK	0.00042478	3.33612	0.0114664	0.00413131	SH3BGRL2
OK	2.81119e-12	6.8889	0.0239153	6.44381e-11	BCKDHB
OK	1.20172e-06	4.71616	0.0163249	1.73388e-05	DOPEY1
OK	8.8442e-09	5.63321	0.0180355	1.59322e-07	SNAP91
OK	2.08297e-05	4.09808	0.0141711	0.000256104	ZNF292
OK	0.000198556	3.542	0.0114337	0.00206426	GJB7
OK	2.61993e-39	13.0647	0.0421386	1.30117e-37	SPACA1
OK	0.00211021	2.8612	0.00933012	0.0170343	SRSF12
OK	0.0010396	3.07868	0.010377	0.00917886	GABRR2
OK	5.73947e-42	13.5228	0.0470331	2.98884e-40	ANKRD6
OK	2.84018e-12	6.88744	0.0238866	6.50332e-11	CASP8AP2
OK	5.00986e-112	22.4609	0.077959	5.71737e-110	BACH2
OK	1.03222e-65	17.0808	0.0594849	7.35756e-64	EPHA7
OK	2.23427e-07	5.04783	0.0171866	3.47616e-06	FAXC
OK	1.2157e-19	8.99183	0.0312755	3.84704e-18	PNISR
OK	0.00492421	2.58111	0.00878326	0.0356681	TSTD3
OK	3.29508e-05	3.99062	0.0137809	0.000391667	CRYBG1
OK	2.36275e-69	17.5631	0.0612261	1.74802e-67	LINC02532
OK	3.61336e-05	3.9687	0.013675	0.000426193	CD24
OK	0.00531695	2.5545	0.00877521	0.0379618	SEC63
OK	2.62978e-45	14.077	0.0490325	1.46932e-43	FOXO3
OK	9.26359e-31	11.4706	0.0399057	3.94346e-29	SESN1
OK	0.00533556	2.55329	0.00876063	0.038082	CD164
OK	8.12381e-09	5.64784	0.0195773	1.47086e-07	SLC16A10
OK	0.000840102	3.14161	0.0107878	0.00761809	AL080317.3
OK	6.75259e-11	6.42137	0.0222202	1.41481e-09	TRAF3IP2-AS1
OK	0.000372178	3.3727	0.0115537	0.00366961	HDAC2
OK	9.25441e-53	15.2424	0.0531094	5.60885e-51	NT5DC1
OK	0.000180356	3.56728	0.0123078	0.00189035	MCM9
OK	0.000356655	3.38441	0.0116715	0.00353117	MAN1A1
OK	0.00647858	2.48494	0.00853448	0.0449832	NCOA7
OK	4.60309e-17	8.3146	0.0265617	1.30807e-15	AL096711.2
OK	5.72087e-171	27.8478	0.0971643	1.01439e-168	PTPRK
OK	4.1258e-86	19.6319	0.0682252	3.67299e-84	EPB41L2
OK	0.00040022	3.35264	0.011508	0.00390483	AKAP7
OK	3.57484e-33	11.942	0.0415401	1.62841e-31	ENPP3
OK	6.12223e-12	6.7773	0.0234812	1.37111e-10	ENPP1
OK	2.44986e-08	5.45491	0.018721	4.24227e-07	CTGF
OK	0.000341336	3.39644	-4.69071e-05	0.00339359	AL021408.1
OK	1.6302e-11	6.6343	0.0230266	3.56132e-10	STX7
OK	0.00104137	3.07817	0.0105649	0.00919072	VNN1
OK	9.4981e-16	7.94773	0.0271241	2.55046e-14	AL078590.2
OK	1.71904e-06	4.64275	0.0141823	2.43929e-05	LINC01010
OK	3.08194e-79	18.8108	0.0648556	2.54319e-77	AL078590.3
OK	0.00241029	2.81878	0.00822508	0.0191529	AL121970.1
OK	7.25517e-05	3.7993	0.0131235	0.00081412	AHI1
OK	1.97978e-58	16.0728	0.0559484	1.2794e-56	PDE7B
OK	1.14293e-09	5.97607	0.0207333	2.19531e-08	MAP7
OK	2.40062e-16	8.11642	0.02821	6.64585e-15	MAP3K5
OK	1.44656e-16	8.1777	0.0279201	4.03588e-15	TNFAIP3
OK	2.14618e-05	4.09115	0.0141378	0.000263121	REPS1
OK	0.00163665	2.94083	0.0100542	0.0136155	ABRACL
OK	0.00415551	2.63917	0.00891484	0.0307755	HECA
OK	3.47596e-297	36.8265	0.128242	9.68528e-295	ADGRG6
OK	9.23704e-20	9.02197	0.031361	2.93167e-18	HIVEP2
OK	7.1792e-11	6.41204	0.0222448	1.50273e-09	LINC01277
OK	0.00655672	2.48067	0.00846696	0.0454375	AL023581.2
OK	3.78392e-07	4.94619	0.0171359	5.77822e-06	AIG1
OK	0.0011842	3.03967	0.0104535	0.010303	PHACTR2
OK	1.00537e-06	4.75234	0.0164413	1.46438e-05	UTRN
OK	6.20682e-05	3.83781	0.0132486	0.000707208	AL356599.1
OK	0.00662386	2.47704	0.00850051	0.0458435	STXBP5
OK	3.2799e-30	11.3607	0.039554	1.37981e-28	SAMD5
OK	1.21994e-05	4.22029	0.0145928	0.000155629	AL033504.1
OK	0.00371814	2.67665	0.00920228	0.0279316	SASH1
OK	0.000202769	3.53645	0.012153	0.00210266	NUP43
OK	4.07865e-09	5.76518	0.0183266	7.58296e-08	AL355312.2
OK	7.40931e-30	11.2893	0.0311934	3.07479e-28	RAET1E
OK	0.00115254	3.04782	0.0104669	0.0100642	PPP1R14C
OK	0.00317307	2.72934	0.00935691	0.0243223	IYD
OK	0.00730709	2.4418	0.00836642	0.0494866	PLEKHG1
OK	2.33677e-11	6.58098	0.0227341	5.05908e-10	MTHFD1L
OK	0	39.2836	0.135661	0	AKAP12
OK	0.00146093	2.97584	0.0102374	0.0123064	RMND1
OK	3.36493e-08	5.39824	0.0187037	5.70708e-07	ESR1
OK	2.87997e-18	8.63722	0.0300278	8.59386e-17	SYNE1
OK	1.3399e-62	16.6573	0.0580533	9.3336e-61	CNKSR3
OK	0.00280072	2.77024	0.00952924	0.0218428	SCAF8
OK	7.56665e-36	12.4437	0.0433394	3.59961e-34	ARID1B
OK	5.30784e-07	4.87987	0.016874	7.97183e-06	ZDHHC14
OK	7.82814e-05	3.78042	0.0130415	0.000872482	WTAP
OK	0.00182529	2.90688	0.00992866	0.0149472	SLC22A1
OK	3.36419e-10	6.17235	0.0214045	6.7583e-09	SLC22A2
OK	2.35145e-07	5.03805	0.0173434	3.64525e-06	SLC22A3
OK	1.81644e-106	21.8847	0.0763281	2.01926e-104	PLG
OK	2.38606e-11	6.57788	0.0226193	5.16058e-10	AGPAT4
OK	4.5086e-50	14.8326	0.0516898	2.64295e-48	PRKN
OK	3.52177e-07	4.96016	0.0171797	5.39326e-06	QKI
OK	0.00684391	2.46535	0.0084656	0.0469876	PDE10A
OK	2.80651e-09	5.8279	0.0201901	5.25883e-08	MPC1
OK	6.39061e-08	5.28196	0.0182997	1.04905e-06	FRMD1
OK	1.55571e-42	13.6184	0.0379624	8.20092e-41	THBS2
OK	1.01197e-37	12.7836	0.0445105	4.9345e-36	FAM20C
OK	2.2338e-05	4.08186	0.0133267	0.000273084	GET4
OK	1.32111e-06	4.69684	0.0160227	1.89722e-05	MICALL2
OK	0.00217525	2.85156	0.00979996	0.0175187	INTS1
OK	0.000252573	3.47801	0.0119909	0.00257982	MAD1L1
OK	0.00335813	2.71059	0.0093135	0.025563	SNX8
OK	0.00578648	2.5249	0.00866206	0.0407714	EIF3B
OK	0.00300525	2.74721	0.00944398	0.0232018	GNA12
OK	1.33438e-247	33.5862	0.117121	3.0136e-245	SDK1
OK	1.17475e-74	18.2431	0.0633315	9.26627e-73	ACTB
OK	1.0371e-58	16.1128	0.0345188	6.78382e-57	OCM
OK	0.00384155	2.66569	0.00911451	0.0287279	DAGLB
OK	7.85672e-05	3.77951	0.0103984	0.000875212	AC079742.1
OK	0.000104347	3.70825	0.0128032	0.00113759	C1GALT1
OK	1.74184e-06	4.64002	0.0157209	2.47e-05	AC004982.2
OK	8.29842e-08	5.2339	0.0181332	1.34372e-06	UMAD1
OK	4.2539e-09	5.75808	0.0198931	7.90194e-08	ICA1
OK	0.00121433	3.03209	0.0103468	0.0105139	NDUFA4
OK	0.000315464	3.41796	0.0117887	0.00315684	PHF14
OK	6.22586e-07	4.84831	0.0167586	9.28254e-06	SCIN
OK	5.65168e-13	7.11363	0.0246711	1.3473e-11	AC011287.1
OK	4.06057e-06	4.46197	0.0154206	5.53492e-05	DGKB
OK	5.19872e-20	9.08471	0.0315861	1.67475e-18	AGMO
OK	4.29975e-31	11.5369	0.0395937	1.85616e-29	AC019117.1
OK	0.00517501	2.56391	0.00880523	0.0371462	SNX13
OK	8.66161e-146	25.6847	0.088751	1.26418e-143	HDAC9
OK	0	45.7356	0.15925	0	MACC1
OK	0	124.547	0.433321	0	ITGB8
OK	5.44854e-15	7.72833	0.0265669	1.42559e-13	RAPGEF5
OK	1.27007e-23	9.94928	0.034474	4.56438e-22	STEAP1B
OK	0.000781865	3.16259	0.0108654	0.00714738	FAM126A
OK	4.33688e-13	7.15006	0.0189027	1.03964e-11	AC005082.1
OK	0.000762168	3.17001	0.0109186	0.00699415	TRA2A
OK	0.0023647	2.82491	0.00954607	0.0188254	FAM221A
OK	2.13816e-30	11.398	0.0396622	9.06605e-29	AC004485.1
OK	0.000630509	3.22471	0.0111029	0.00592535	MPP6
OK	6.25905e-16	7.99925	0.0277473	1.69985e-14	OSBPL3
OK	6.41354e-06	4.36303	0.0149728	8.53085e-05	AC004540.1
OK	2.56994e-52	15.1755	0.0527099	1.54017e-50	JAZF1
OK	0	47.8116	0.16511	0	CREB5
OK	3.18745e-06	4.51356	0.0155378	4.38939e-05	AC005162.3
OK	2.13899e-08	5.47897	0.0188964	3.72803e-07	CPVL
OK	5.13041e-07	4.88657	0.0165389	7.71899e-06	WIPF3
OK	3.78106e-05	3.95787	0.0135514	0.000443778	SCRN1
OK	7.10221e-06	4.34068	0.0150019	9.40604e-05	ZNRF2
OK	0.00177687	2.91528	0.0099014	0.0146009	NOD1
OK	4.01068e-07	4.93485	0.0170895	6.09845e-06	AVL9
OK	0.0028501	2.76455	0.00949956	0.0221573	HERPUD2
OK	2.9432e-08	5.42222	0.0181049	5.02757e-07	AC006960.2
OK	0.00675094	2.47025	-7.40887e-05	0.0464684	TRGC1
OK	6.31679e-10	6.07199	0.0210447	1.23995e-08	VPS41
OK	0.00037587	3.36998	0.0109294	0.00369921	POU6F2
OK	3.91613e-131	24.3377	0.0849154	5.15464e-129	SUGCT
OK	9.0505e-12	6.72057	0.0216861	2.00184e-10	INHBA
OK	0.00228518	2.83585	0.0095199	0.0182601	MRPL32
OK	4.91428e-24	10.0433	0.0349418	1.77501e-22	HECW1
OK	0.00317579	2.72906	0.00923684	0.0243345	YKT6
OK	1.11667e-08	5.59288	0.0193741	1.98988e-07	ZMIZ2
OK	0.00248984	2.80834	0.00963127	0.0196902	PPIA
OK	1.97848e-11	6.60568	0.0228931	4.29204e-10	AC004870.4
OK	7.33379e-06	4.33362	0.0149814	9.65908e-05	AC004870.3
OK	1.63534e-32	11.8149	0.041141	7.27931e-31	GRB10
OK	7.40433e-05	3.79426	0.0131094	0.000829556	COBL
OK	3.36756e-17	8.35159	0.029031	9.60785e-16	EGFR
OK	0.00587421	2.51961	0.00864219	0.0413241	VOPP1
OK	0.00162296	2.94343	0.0101099	0.0135173	ZNF138
OK	4.0492e-09	5.7664	0.0199062	7.53474e-08	TPST1
OK	3.92982e-08	5.37032	0.0186193	6.61288e-07	AUTS2
OK	0.00417054	2.63794	0.0089443	0.0308761	GALNT17
OK	6.43818e-27	10.6782	0.0371484	2.50237e-25	BAZ1B
OK	0.00674365	2.47064	0.0083437	0.0464478	TBL2
OK	5.38689e-34	12.0984	0.0421196	2.49624e-32	MLXIPL
OK	3.46392e-07	4.96338	0.0171391	5.31606e-06	ABHD11
OK	1.88339e-06	4.62385	0.0154913	2.65843e-05	CLDN3
OK	3.29556e-68	17.4129	0.0602334	2.41318e-66	CLDN4
OK	9.34093e-06	4.28009	0.0145223	0.000120801	CLIP2
OK	5.26308e-16	8.02056	0.0278196	1.43663e-14	HIP1
OK	0.00665884	2.47516	0.00846927	0.046041	RHBDD2
OK	0.000966651	3.10029	0.0106777	0.00863426	POR
OK	5.03992e-08	5.32528	0.0173201	8.34648e-07	SSC4D
OK	0.00233052	2.82957	0.0096116	0.0185809	POMZP3
OK	0.000107474	3.70077	0.0127634	0.00116989	CCDC146
OK	5.12423e-07	4.88681	0.0169123	7.71512e-06	GSAP
OK	1.72754e-05	4.14119	0.0143253	0.000215616	MAGI2
OK	6.13498e-07	4.85123	0.0167038	9.15341e-06	GNAI1
OK	1.56808e-15	7.88537	0.0274037	4.17927e-14	CACNA2D1
OK	5.17817e-09	5.72479	0.0198523	9.51993e-08	PCLO
OK	4.23132e-15	7.76045	0.0269015	1.11117e-13	AC003984.1
OK	5.64307e-06	4.39094	0.0151699	7.55336e-05	ABCB1
OK	0.000712819	3.18941	0.0109154	0.00659489	SLC25A40
OK	9.94274e-154	26.3859	0.0920617	1.56854e-151	ZNF804B
OK	7.66534e-41	13.3308	0.0464433	3.86056e-39	CDK14
OK	0.00191677	2.89154	0.00987303	0.0156112	AC079760.2
OK	1.1824e-60	16.3871	0.0571117	8.00268e-59	AKAP9
OK	6.7902e-16	7.98921	0.027725	1.83927e-14	CDK6
OK	0.000430859	3.33217	0.0114859	0.00418095	GNGT1
OK	1.85321e-18	8.68746	0.0302014	5.57652e-17	PPP1R9A
OK	0.00684719	2.46518	0.00843196	0.046995	PON2
OK	4.81557e-102	21.4153	0.0746408	5.1659e-100	PDK4
OK	1.51238e-06	4.66913	0.0160955	2.15602e-05	BAIAP2L1
OK	3.41407e-09	5.7951	0.0185694	6.38613e-08	TMEM130
OK	7.60199e-09	5.65925	0.0196092	1.3787e-07	SMURF1
OK	0	42.3619	0.147788	0	CYP3A5
OK	3.88349e-10	6.14962	0.0195491	7.77241e-09	CYP3A4
OK	6.66535e-11	6.42335	0.0185538	1.3979e-09	AC004522.2
OK	3.02536e-08	5.4173	0.0187612	5.1556e-07	AZGP1
OK	0.000260253	3.46998	0.0119555	0.00264757	SLC12A9
OK	1.62096e-27	10.8055	0.0361535	6.38124e-26	SERPINE1
OK	0.00057315	3.25192	0.0109618	0.00543391	MOGAT3
OK	0.00433872	2.62451	0.00899429	0.031912	FIS1
OK	2.32342e-05	4.07271	0.0140878	0.000283555	CUX1
OK	1.54359e-05	4.16694	0.0139721	0.000193327	LRWD1
OK	0.000163303	3.59323	0.0119505	0.00172086	EFCAB10
OK	2.53915e-06	4.56153	0.0157932	3.52834e-05	CDHR3
OK	5.28604e-114	22.6622	0.0777448	6.16369e-112	NAMPT
OK	0.00220264	2.84758	0.00979615	0.0176995	LAMB1
OK	2.44289e-13	7.22844	0.0249597	5.92898e-12	NRCAM
OK	1.60734e-98	21.0339	0.0733637	1.68798e-96	IMMP2L
OK	3.79938e-14	7.47709	0.0259617	9.57882e-13	DOCK4
OK	9.04745e-160	26.9072	0.0938373	1.4595e-157	FOXP2
OK	0.00377768	2.67132	0.00913758	0.0283509	MDFIC
OK	1.28448e-06	4.70258	0.016259	1.84708e-05	TFEC
OK	3.3175e-08	5.40078	0.0187011	5.63109e-07	LINC01510
OK	4.17927e-17	8.32605	0.0289141	1.18921e-15	MET
OK	1.0109e-66	17.2158	0.0600115	7.27814e-65	ST7
OK	3.95359e-14	7.47186	0.0259556	9.93474e-13	CTTNBP2
OK	3.1856e-47	14.3856	0.0424337	1.82746e-45	KCND2
OK	4.94724e-05	3.89316	0.0134234	0.000570355	TSPAN12
OK	7.23048e-31	11.4921	0.0399999	3.10882e-29	AASS
OK	6.23023e-26	10.4654	0.0364118	2.35749e-24	SLC13A1
OK	0.000461586	3.31295	0.0113894	0.00445093	AC073486.1
OK	1.02487e-09	5.99382	0.020571	1.98274e-08	GRM8
OK	0.0044411	2.61656	0.00897263	0.0325534	RBM28
OK	0.00238429	2.82226	0.00970338	0.0189533	TNPO3
OK	3.49029e-15	7.78483	0.0270551	9.17698e-14	AHCYL2
OK	3.28019e-05	3.99169	0.0137857	0.000390114	KLHDC10
OK	8.18137e-16	7.9662	0.0276892	2.19964e-14	AC016831.7
OK	7.47177e-12	6.74845	0.023432	1.66449e-10	MKLN1
OK	0.00100585	3.0885	0.0106042	0.00894341	PODXL
OK	6.9239e-136	24.7825	0.0864642	9.64626e-134	EXOC4
OK	1.66226e-07	5.10405	0.0176829	2.61465e-06	CALD1
OK	0.00214086	2.85663	0.00907965	0.0172677	AC078845.1
OK	2.0768e-12	6.93185	0.0239471	4.78602e-11	ATP6V0A4
OK	0.00210221	2.8624	0.00981516	0.0169943	TMEM213
OK	3.47794e-05	3.97779	0.0137499	0.000411806	KIAA1549
OK	5.10416e-11	6.46383	0.0208228	1.07998e-09	KLRG2
OK	9.81972e-05	3.72361	0.0127319	0.00107766	PARP12
OK	0.00027944	3.45082	0.0117888	0.00282935	DENND2A
OK	0.0045857	2.6056	0.00887385	0.0334875	MRPS33
OK	0	85.2123	0.297058	0	TMEM178B
OK	0.00520683	2.56178	0.00877777	0.0373007	AC004918.1
OK	0.000380087	3.3669	0.0116072	0.00373729	MGAM
OK	0.00151668	2.96434	0.00951056	0.012731	TRPV5
OK	0.000967498	3.10003	0.0105475	0.00863824	ZYX
OK	2.57306e-16	8.108	0.0280854	7.09417e-15	TPK1
OK	0.00481373	2.58893	-7.06057e-05	0.0349386	GIMAP2
OK	0.00590084	2.51802	0.00858897	0.0414688	AOC1
OK	3.09619e-13	7.19618	0.0249972	7.4639e-12	PRKAG2
OK	0.00420716	2.63498	0.00906099	0.031115	KMT2C
OK	0.00296441	2.75169	0.00922478	0.0229277	INSIG1
OK	0.000794628	3.15787	0.0108861	0.00725478	RBM33
OK	0.00572675	2.52855	0.00867945	0.0404037	ESYT2
OK	3.17521e-39	13.0501	0.045441	1.56968e-37	WDR60
OK	0.00231889	2.83117	0.00970986	0.018502	GTPBP6
OK	1.52693e-28	11.0202	0.0382698	6.16953e-27	ARSF
OK	8.74746e-39	12.9726	0.0447657	4.29466e-37	PRKX
OK	6.56918e-116	22.8546	0.0783886	7.8301e-114	NLGN4X
OK	0.000243931	3.48733	0.0120317	0.00249811	TBL1X
OK	0.00137022	2.99545	0.0102956	0.0116303	SHROOM2
OK	1.39841e-21	9.47006	0.0329446	4.73232e-20	ARHGAP6
OK	3.35075e-10	6.17298	0.0213242	6.73761e-09	TMSB4X
OK	0.000847084	3.13919	0.0107843	0.00766844	CLTRN
OK	0.00275727	2.77533	0.00949277	0.021543	ZRSR2
OK	0.00225232	2.84048	0.00974977	0.0180299	CTPS2
OK	1.62144e-65	17.0544	0.0594498	1.15192e-63	NHS
OK	4.22629e-11	6.49232	0.0218042	8.97772e-10	RAI2
OK	4.95063e-08	5.32853	0.0184497	8.21468e-07	BCLAF3
OK	7.71567e-08	5.24734	0.0181863	1.25695e-06	SAT1
OK	0.00130091	3.01124	0.0103431	0.0111288	APOO
OK	0.000583326	3.24691	0.0106731	0.00551876	AL592043.1
OK	0.000101674	3.71482	0.012023	0.00111014	TSPAN7
OK	0.000774248	3.16544	0.0108946	0.00709589	MED14
OK	0.00465932	2.60014	0.00892114	0.0339673	DDX3X
OK	1.68339e-08	5.52121	0.0191291	2.95558e-07	CASK
OK	1.71702e-52	15.2019	0.0529688	1.03189e-50	Z93403.1
OK	5.82203e-05	3.8535	0.0133105	0.00066584	MAOB
OK	0.00702294	2.45609	0.00839528	0.0479405	JADE3
OK	0.00420351	2.63527	0.00897408	0.0310987	TFE3
OK	1.20849e-09	5.96697	0.0206944	2.315e-08	CLCN5
OK	0.00082229	3.14788	0.0107199	0.00748187	GSPT2
OK	0.0066482	2.47573	0.00846431	0.0459823	TSPYL2
OK	2.75754e-05	4.03265	0.0138546	0.00033219	MAGED2
OK	0.00738947	2.43775	0.00820084	0.0498937	PFKFB1
OK	0.00703561	2.45544	0.00668346	0.0479965	MAGEH1
OK	1.04011e-07	5.19202	0.0179714	1.6641e-06	AL445472.1
OK	0.00235339	2.82644	0.00930782	0.0187494	SPIN2B
OK	4.94758e-06	4.41945	0.0152767	6.67612e-05	FAAH2
OK	0.00317023	2.72963	0.00937694	0.0243179	MTMR8
OK	9.95434e-05	3.72017	0.0128033	0.00109132	LAS1L
OK	1.61798e-09	5.91916	0.0190595	3.08293e-08	HEPH
OK	6.60602e-07	4.83654	0.0159378	9.81525e-06	EDA2R
OK	1.25206e-05	4.21443	0.0145457	0.000159518	AR
OK	0.00414233	2.64024	0.00904693	0.030699	IGBP1
OK	0.00709852	2.45224	0.00792506	0.0483488	FOXO4
OK	5.33119e-05	3.875	0.0133797	0.000612644	OGT
OK	0.000238047	3.49386	0.0120122	0.00244018	RPS4X
OK	6.29059e-25	10.2441	0.035648	2.30709e-23	ATRX
OK	3.20785e-06	4.51221	0.0156133	4.41465e-05	DIAPH2
OK	8.85381e-20	9.02661	0.0262001	2.81837e-18	SRPX2
OK	5.64906e-66	17.1159	0.0596404	4.04002e-64	ZMAT1
OK	0.00127549	3.01723	0.0103728	0.0109331	FAM199X
OK	5.53814e-05	3.86572	0.01335	0.000635066	TBC1D8B
OK	0.000835188	3.14333	0.0107991	0.00758635	ACSL4
OK	3.46167e-10	6.16783	0.0211615	6.94113e-09	CHRDL1
OK	3.51035e-05	3.97558	0.0128066	0.000414956	PAK3
OK	0.000134526	3.64341	0.0125717	0.00143809	PLS3
OK	0.0010669	3.07095	0.0105843	0.00937741	DANT2
OK	1.99136e-19	8.93744	0.0310477	6.23718e-18	KLHL13
OK	1.62242e-113	22.6128	0.0786872	1.88156e-111	DOCK11
OK	1.50123e-07	5.12329	0.0177158	2.36309e-06	LONRF3
OK	1.46125e-05	4.17942	0.0142469	0.000184425	PGRMC1
OK	6.9689e-05	3.80927	0.0122783	0.000786935	RHOXF1
OK	0.00285138	2.7644	0.00948074	0.0221573	LAMP2
OK	2.59721e-05	4.0467	0.0139857	0.00031482	XPNPEP2
OK	0.00342362	2.70418	0.00903082	0.0260013	IGSF1
OK	7.21287e-09	5.66826	0.0195247	1.31369e-07	HS6ST2
OK	6.78639e-15	7.70032	0.0267182	1.76701e-13	GPC4
OK	3.0691e-06	4.52157	0.0155746	4.23185e-05	GPC3
OK	0.000322951	3.41157	0.0115729	0.00322425	FAM122C
OK	0.00382298	2.66732	0.00908147	0.028639	HTATSF1
OK	9.02116e-11	6.37714	0.0220665	1.87004e-09	FGF13
OK	0.00287354	2.76187	0.00920869	0.0223134	LDOC1
OK	5.01703e-06	4.41644	0.0137703	6.76133e-05	SLITRK4
OK	3.41731e-30	11.3571	0.0393545	1.4348e-28	AFF2
OK	5.64122e-10	6.09012	0.0207299	1.11243e-08	MAMLD1
OK	0.00325061	2.72137	0.00914239	0.0248545	ZNF185
OK	0.00136387	2.99686	-5.86338e-05	0.0115934	HAUS7
OK	0.0008678	3.1321	0.0104293	0.00782954	BGN
OK	4.5818e-07	4.9088	0.0164439	6.93247e-06	PNCK
OK	0.00647221	2.48529	0.00848318	0.0449826	IDH3G
OK	0.00654046	2.48156	0.00851133	0.0453394	RENBP
OK	4.56261e-56	15.732	0.0525477	2.89618e-54	FLNA
OK	3.34674e-05	3.98693	0.0137118	0.000397588	GDI1
OK	3.51038e-09	5.79043	0.0200536	6.55485e-08	FAM50A
OK	0.000856056	3.1361	0.0107564	0.0077366	MPP1
OK	0.000203607	3.53536	0.0121747	0.00211033	ERICH1
OK	1.49492e-05	4.17424	0.0144238	0.000187893	DLGAP2
OK	1.6792e-15	7.87681	0.0235997	4.46989e-14	AC019257.1
OK	2.12593e-05	4.09335	0.0141	0.000260938	MYOM2
OK	2.56637e-08	5.44665	0.0188649	4.42261e-07	CSMD1
OK	6.9452e-30	11.295	0.0392263	2.88777e-28	DEFB1
OK	1.65139e-12	6.9642	0.0241711	3.83863e-11	MFHAS1
OK	4.05557e-05	3.94109	0.0136203	0.000474699	TNKS
OK	2.45364e-51	15.0267	0.052369	1.45825e-49	MSRA
OK	2.34095e-07	5.03891	0.0174471	3.6316e-06	XKR6
OK	0.0067814	2.46864	0.00828442	0.0466031	NEIL2
OK	0.00622891	2.4989	0.0079463	0.0434286	AC069185.1
OK	1.27644e-22	9.71696	0.03369	4.47483e-21	TUSC3
OK	5.02858e-05	3.88921	0.0133504	0.000579109	MICU3
OK	7.22018e-05	3.8005	0.0130515	0.000811042	PSD3
OK	0.00501207	2.575	0.0083909	0.0361702	NUDT18
OK	3.84984e-09	5.7749	0.0196429	7.16999e-08	BMP1
OK	3.21068e-10	6.17972	0.0214098	6.47416e-09	TNFRSF10B
OK	5.75317e-07	4.86395	0.0165034	8.60768e-06	LOXL2
OK	1.31305e-16	8.18936	0.0282095	3.68254e-15	STC1
OK	0.00142437	2.98361	0.0102738	0.0120409	PPP2R2A
OK	7.18148e-06	4.33824	0.0150109	9.4876e-05	BNIP3L
OK	0.00170216	2.92866	0.01003	0.0140731	DPYSL2
OK	2.9004e-08	5.42484	0.0174328	4.96633e-07	ADRA1A
OK	7.53561e-06	4.32764	0.0149085	9.89452e-05	AC090150.1
OK	0.00169482	2.93	0.00991681	0.0140287	CLU
OK	0.00121157	3.03278	0.0050936	0.0104985	SCARA3
OK	4.52327e-26	10.4956	0.0364661	1.71461e-24	NUGGC
OK	0.00120452	3.03454	0.0104451	0.0104585	HMBOX1
OK	0.000495543	3.29304	0.0102473	0.00475913	AC026979.3
OK	1.21794e-295	36.7299	0.128157	3.35011e-293	RBPMS
OK	0.00437521	2.62165	0.00899351	0.0321583	WRN
OK	5.37705e-140	25.1608	0.0874072	7.7426e-138	NRG1
OK	0.00128975	3.01386	0.0101394	0.0110377	AF279873.3
OK	8.25593e-06	4.30749	0.0128633	0.000107809	AC090993.1
OK	4.69462e-33	11.9193	0.0414409	2.11603e-31	UNC5D
OK	5.0145e-05	3.88989	0.0133653	0.000577799	RAB11FIP1
OK	8.75575e-06	4.29447	0.0146143	0.00011392	LSM1
OK	0.000618368	3.23027	0.0111252	0.00582145	BAG4
OK	1.14289e-05	4.23497	0.0145403	0.000146131	FGFR1
OK	0.000230169	3.50283	0.0120814	0.00236621	TACC1
OK	0.00067532	3.205	0.0108208	0.00628863	ADAM32
OK	1.54337e-27	10.81	0.0364422	6.08695e-26	IDO2
OK	8.70559e-05	3.75389	0.0127608	0.000961783	TCIM
OK	0.00616482	2.50257	0.00858917	0.0430554	GPAT4
OK	0.0012166	3.03153	0.0103647	0.0105293	AP3M2
OK	0.000770961	3.16668	0.0106808	0.00707181	PLAT
OK	0.0027486	2.77636	0.00952615	0.0215066	VDAC3
OK	0.000836549	3.14285	0.0107233	0.0075955	SMIM19
OK	0.00338907	2.70755	0.00929652	0.0257663	HGSNAT
OK	0.000869854	3.13141	0.0107944	0.00784478	SPIDR
OK	1.82715e-37	12.7376	0.044306	8.86912e-36	SNTG1
OK	4.35253e-248	33.6195	0.117303	9.93443e-246	ST18
OK	0.00671904	2.47194	0.0084892	0.0463527	RB1CC1
OK	1.86235e-93	20.4733	0.070912	1.80799e-91	RP1
OK	2.49191e-21	9.40953	0.0323681	8.3668e-20	XKR4
OK	8.73999e-25	10.2122	0.0352	3.19449e-23	LINC01606
OK	1.10488e-17	8.4822	0.0293976	3.19908e-16	FAM110B
OK	0.00196282	2.88408	0.00988212	0.0159516	SDCBP
OK	3.04782e-05	4.00908	0.0138074	0.000365109	NKAIN3
OK	3.75651e-11	6.51004	0.0225446	8.00357e-10	CYP7B1
OK	2.05819e-36	12.5472	0.0437061	9.87886e-35	PDE7A
OK	0.00144659	2.97886	0.0088349	0.0121999	AC084082.1
OK	0.000460008	3.31391	0.0114293	0.00443772	SGK3
OK	5.75111e-08	5.30123	0.0179606	9.46243e-07	TCF24
OK	1.04789e-15	7.93554	0.0275795	2.81031e-14	NCOA2
OK	0	44.8449	0.155031	0	MSC-AS1
OK	1.61284e-98	21.0337	0.071268	1.68798e-96	KCNB2
OK	4.25257e-79	18.7937	0.0645978	3.49575e-77	SBSPON
OK	0.000949201	3.10568	0.0106357	0.008489	RPL7
OK	0.000268234	3.46185	0.0118414	0.00272231	CASC9
OK	8.04157e-05	3.77372	0.0130329	0.000894411	HNF4G
OK	0.00216422	2.85318	0.00976049	0.017443	ZC2HC1A
OK	3.42824e-11	6.52376	0.0226451	7.33329e-10	TPD52
OK	0.000575394	3.2508	0.010818	0.00544796	PAG1
OK	0	72.9965	0.254972	0	RALYL
OK	1.25906e-08	5.57201	0.0175358	2.23434e-07	CA3-AS1
OK	2.7967e-21	9.39739	0.0288084	9.34628e-20	SLC7A13
OK	0.00738337	2.43805	0.00828488	0.0498772	CNBD1
OK	4.0228e-12	6.83773	0.0236947	9.10434e-11	CALB1
OK	3.49053e-08	5.39166	0.0185181	5.9061e-07	TMEM64
OK	8.80333e-12	6.72461	0.0229641	1.94918e-10	NECAB1
OK	1.74256e-14	7.57889	0.0262841	4.4508e-13	SLC26A7
OK	1.45066e-05	4.18108	0.0144267	0.000183514	LINC00535
OK	0.00714671	2.4498	0.00839333	0.0485691	SDC2
OK	0.000369647	3.37458	0.0116278	0.00364634	RIDA
OK	4.12471e-05	3.93704	0.0136098	0.00048174	STK3
OK	0.000224354	3.50964	0.0121003	0.00231197	YWHAZ
OK	0.00520952	2.5616	0.00875053	0.0373007	GRHL2
OK	1.17074e-28	11.0441	0.0379964	4.73929e-27	KLF10
OK	1.47105e-53	15.362	0.0535314	9.04337e-52	DPYS
OK	0.000745222	3.17654	0.0108936	0.00685329	LRP12
OK	1.0916e-160	26.9856	0.0939688	1.7878e-158	OXR1
OK	0.00359355	2.68805	0.00923765	0.0270905	EIF3E
OK	0.00121019	3.03312	0.0104144	0.0104907	EMC2
OK	1.30479e-41	13.4622	0.0468932	6.71328e-40	TRPS1
OK	7.49301e-18	8.52726	0.0295495	2.19321e-16	SLC30A8
OK	8.95775e-132	24.3981	0.0850885	1.19372e-129	EXT1
OK	2.04952e-06	4.6063	0.0159475	2.8759e-05	SAMD12
OK	0.000455722	3.31653	0.0108374	0.00440032	AC023590.1
OK	0.00016615	3.58872	0.0122674	0.00174855	TNFRSF11B
OK	1.50621e-15	7.89039	0.0229447	4.01937e-14	AC107953.2
OK	0.0034654	2.70015	0.00924941	0.0262722	MAL2
OK	1.28321e-21	9.47904	0.0329491	4.35622e-20	ENPP2
OK	1.24971e-07	5.15774	0.0178654	1.98465e-06	DEPTOR
OK	4.92813e-06	4.4203	0.0152467	6.65406e-05	SNTB1
OK	1.75733e-06	4.63819	0.0160582	2.48868e-05	ZHX2
OK	0.000171848	3.57992	0.0122573	0.00180558	DERL1
OK	0.00127152	3.01817	0.0102727	0.0109035	WDYHV1
OK	1.80732e-53	15.3487	0.0534169	1.10473e-51	FER1L6
OK	4.35455e-07	4.91877	0.0170389	6.59794e-06	MTSS1
OK	0.00731711	2.44131	0.00812056	0.0495232	ZNF572
OK	7.98281e-14	7.37886	0.0256385	1.98231e-12	NSMCE2
OK	1.86366e-11	6.61453	0.0215303	4.05115e-10	MYC
OK	2.40855e-222	31.8093	0.109259	5.11638e-220	PVT1
OK	4.40543e-12	6.8247	0.0236572	9.94932e-11	FAM49B
OK	1.23068e-07	5.16062	0.0174377	1.95877e-06	ADCY8
OK	1.02748e-112	22.5312	0.0779201	1.17886e-110	KCNQ3
OK	4.21299e-08	5.35776	0.0185717	7.04518e-07	NDRG1
OK	6.25083e-06	4.36865	0.0151138	8.32991e-05	ZFAT
OK	8.2397e-09	5.6454	0.0194937	1.48932e-07	KHDRBS3
OK	1.04057e-05	4.256	0.0147105	0.000133926	AC046195.1
OK	0	52.6659	0.18323	0	FAM135B
OK	5.18959e-08	5.31996	0.0175435	8.58463e-07	COL22A1
OK	3.80661e-08	5.37606	0.0186373	6.42572e-07	PTK2
OK	0.00241858	2.81768	0.00966566	0.0192045	SLC45A4
OK	5.6189e-06	4.39187	0.0151756	7.52989e-05	RHPN1
OK	0.000829353	3.14538	0.0108301	0.00753973	ZC3H3
OK	0.00145668	2.97673	0.0101451	0.0122802	AC067930.4
OK	5.20596e-08	5.31938	0.0184295	8.59844e-07	EEF1D
OK	0.00309869	2.73715	0.00925277	0.0238373	MAPK15
OK	0.000851162	3.13778	0.0108046	0.00769561	PLEC
OK	3.02939e-43	13.7374	0.0478398	1.63306e-41	PARP10
OK	9.69259e-05	3.7269	0.0127938	0.00106534	DGAT1
OK	4.03192e-11	6.4994	0.0225385	8.57333e-10	KIFC2
OK	4.08337e-05	3.93945	0.0136073	0.000477432	PPP1R16A
OK	1.49455e-44	13.9536	0.0485111	8.18e-43	GPT
OK	0.00312699	2.73416	0.00934544	0.0240379	MFSD3
OK	0.0017849	2.91387	0.00995571	0.0146612	LRRC24
OK	4.45694e-06	4.44197	0.0152845	6.03685e-05	ARHGAP39
OK	1.20408e-08	5.57979	0.0192561	2.14031e-07	RPL8
OK	0.000389955	3.35983	0.0115917	0.00382205	WASHC1
OK	0.00175231	2.91962	0.0100467	0.0144267	DOCK8
OK	2.19435e-10	6.23954	0.0216589	4.46678e-09	KANK1
OK	1.01545e-11	6.70378	0.0232468	2.23909e-10	RFX3
OK	4.33295e-279	35.678	0.124505	1.1337e-276	GLIS3
OK	5.72113e-06	4.38795	0.0151851	7.65255e-05	SLC1A1
OK	5.76396e-05	3.85595	0.0132089	0.00065955	SPATA6L
OK	3.82265e-06	4.47488	0.0153085	5.22721e-05	CDC37L1-DT
OK	1.7817e-05	4.13411	0.0142934	0.000222117	AK3
OK	0.000550949	3.26313	0.0112324	0.00524894	RCL1
OK	1.91858e-08	5.49819	0.0190608	3.35477e-07	KIAA2026
OK	0.00151865	2.96394	0.0101627	0.0127425	RANBP6
OK	5.45786e-11	6.45369	0.0224023	1.15141e-09	GLDC
OK	6.63453e-05	3.82141	0.0132057	0.000752346	KDM4C
OK	4.25083e-50	14.8366	0.0517066	2.49867e-48	PTPRD
OK	0.00495498	2.57896	0.00749218	0.0358547	LURAP1L-AS1
OK	0.00035926	3.38241	0.0116668	0.00355239	MPDZ
OK	1.47601e-167	27.5647	0.0961931	2.55386e-165	NFIB
OK	0.00232799	2.82992	0.00973252	0.0185677	ZDHHC21
OK	2.21826e-05	4.08349	0.014116	0.000271338	TTC39B
OK	0	52.0591	0.18181	0	BNC2
OK	3.22814e-38	12.8722	0.0448165	1.57767e-36	AL162725.2
OK	0.00103403	3.08028	0.0106108	0.00914094	SH3GL2
OK	0.00720337	2.44696	0.00837593	0.0488768	ADAMTSL1
OK	2.51534e-08	5.45022	0.0188679	4.34165e-07	MLLT3
OK	1.60081e-94	20.5925	0.0718202	1.57548e-92	AL391117.1
OK	0.000658578	3.21222	0.0110604	0.00614623	CAAP1
OK	2.87617e-74	18.1941	0.0634087	2.25213e-72	LINGO2
OK	1.42799e-44	13.9569	0.0486106	7.83569e-43	ACO1
OK	0.00719499	2.44738	0.0083467	0.0488354	DNAJA1
OK	0.000979227	3.09646	0.0106649	0.00873569	RUSC2
OK	0.00310018	2.73699	0.00909786	0.0238402	SPAAR
OK	0.00146052	2.97593	0.0102519	0.0123064	ZCCHC7
OK	9.49594e-05	3.73206	0.0121561	0.00104533	FBXO10
OK	0.0002171	3.51837	0.0121372	0.0022426	GLIDR
OK	5.92286e-05	3.8493	0.0132546	0.000676651	BMS1P14
OK	1.35364e-42	13.6286	0.0474852	7.17095e-41	CNTNAP3B
OK	4.28336e-09	5.75691	0.0183217	7.94977e-08	AL136317.2
OK	5.09829e-12	6.8037	0.0218688	1.14538e-10	FAM189A2
OK	8.59195e-11	6.38461	0.0221431	1.78279e-09	PTAR1
OK	0.00677721	2.46886	0.00830505	0.0465892	MAMDC2
OK	4.99157e-08	5.32703	0.0184377	8.27621e-07	SMC5-AS1
OK	0.00154991	2.95766	0.0101785	0.0129743	SMC5
OK	1.40219e-263	34.6634	0.121009	3.34266e-261	TRPM3
OK	9.80725e-05	3.72393	0.012858	0.00107684	CEMIP2
OK	7.00513e-06	4.3437	0.0150058	9.28321e-05	ABHD17B
OK	4.13546e-21	9.35613	0.0325357	1.37988e-19	GDA
OK	5.98181e-16	8.00483	0.0276711	1.62661e-14	TMC1
OK	6.58443e-56	15.7088	0.0546469	4.15497e-54	ALDH1A1
OK	0.00192589	2.89005	0.00992415	0.0156753	CARNMT1
OK	0.0040464	2.64817	0.0090933	0.0300504	NMRK1
OK	4.19375e-72	17.919	0.0624689	3.1794e-70	PCSK5
OK	5.07092e-135	24.7021	0.0861461	6.97414e-133	PRUNE2
OK	5.44243e-22	9.56814	0.0332836	1.88031e-20	GNAQ
OK	2.84984e-10	6.19852	0.0214659	5.76823e-09	PSAT1
OK	3.42727e-12	6.86066	0.0237674	7.79805e-11	TLE4
OK	4.02568e-82	19.1596	0.0662444	3.46871e-80	TLE1
OK	1.538e-25	10.3794	0.0361247	5.74876e-24	FRMD3
OK	0.000264396	3.46573	0.01191	0.00268844	IDNK
OK	0.0014455	2.9791	0.0102461	0.0121955	GKAP1
OK	7.75933e-35	12.2564	0.0418312	3.65882e-33	NTRK2
OK	1.04133e-12	7.02883	0.0243989	2.43638e-11	DAPK1
OK	0.000622874	3.22819	0.011118	0.0058613	LINC01508
OK	0.00225133	2.84062	0.00977831	0.0180299	AUH
OK	0.00061589	3.23142	0.0111292	0.00580321	FAM120A
OK	6.25975e-05	3.83572	0.013252	0.000712861	FBP1
OK	1.72724e-78	18.7192	0.0652738	1.40371e-76	C9orf3
OK	0.00731228	2.44155	0.00836776	0.0495061	HABP4
OK	0.000452481	3.31852	0.0111929	0.00437493	NANS
OK	0.00174724	2.92052	0.00993336	0.014399	SEC61B
OK	7.15278e-06	4.33912	0.0150123	9.45678e-05	INVS
OK	1.50287e-45	14.1165	0.0490847	8.41883e-44	PLPPR1
OK	4.33017e-135	24.7085	0.0862045	5.99379e-133	ALDOB
OK	9.75291e-18	8.4967	0.0295352	2.83151e-16	TMEM246-AS1
OK	0.000116218	3.68087	0.0127025	0.00125742	ABCA1
OK	6.64592e-08	5.27478	0.0180432	1.08846e-06	TMEM38B
OK	8.27693e-08	5.23438	0.0181292	1.34125e-06	PTPN3
OK	0.000219153	3.51588	0.0120362	0.00226163	PALM2
OK	0	55.9279	0.195036	0	UGCG
OK	3.23679e-06	4.5103	0.0156007	4.45162e-05	PTBP3
OK	1.88258e-23	9.91003	0.0344809	6.7543e-22	KIAA1958
OK	1.70479e-13	7.27715	0.0252725	4.16586e-12	KIF12
OK	2.38229e-10	6.22667	0.0216048	4.84016e-09	COL27A1
OK	0.00426553	2.6303	0.00899333	0.0315141	ATP6V1G1
OK	6.87874e-14	7.39865	0.0247983	1.7121e-12	TNC
OK	0.00013549	3.64157	0.0125451	0.00144768	PAPPA
OK	0.00269149	2.78318	0.00903058	0.0211368	PAPPA-AS1
OK	2.24647e-33	11.9806	0.0365519	1.02767e-31	PHF19
OK	2.19075e-179	28.5344	0.093405	4.05194e-177	TRAF1
OK	3.07475e-18	8.62973	0.030012	9.13693e-17	DENND1A
OK	1.50128e-05	4.17327	0.0144036	0.000188583	RPL35
OK	0.00528004	2.55693	0.00875555	0.0377443	HSPA5
OK	2.663e-46	14.238	0.0496042	1.50751e-44	MAPKAP1
OK	0.00427417	2.62961	0.00899681	0.0315562	PBX3
OK	8.10016e-25	10.2196	0.0349035	2.96568e-23	FAM129B
OK	4.81255e-10	6.11551	0.0210569	9.56049e-09	STXBP1
OK	6.52806e-05	3.8254	0.0131599	0.000741055	DPM2
OK	0.00398333	2.65348	0.00876324	0.0296127	NAIF1
OK	0.000341336	3.39644	-4.69071e-05	0.00339359	LCN2
OK	1.18893e-06	4.71833	0.0163269	1.71774e-05	COQ4
OK	2.35077e-05	4.06999	0.0140628	0.000286405	SPTAN1
OK	9.96349e-09	5.61263	0.0194081	1.78287e-07	WDR34
OK	0.000993107	3.09229	0.0105721	0.00884113	SPOUT1
OK	0.000374161	3.37123	0.0115991	0.00368578	MIGA2
OK	9.25211e-59	16.1199	0.0226708	6.08908e-57	AL353803.1
OK	0.000302922	3.42898	0.00912798	0.00304554	C9orf50
OK	0.00326789	2.71962	0.0092783	0.0249688	C9orf78
OK	1.96619e-06	4.61492	0.0159697	2.77165e-05	FNBP1
OK	8.04155e-78	18.6371	0.0649827	6.46185e-76	ASS1
OK	0.000220683	3.51403	0.0114885	0.00227632	LAMC3
OK	0.00282998	2.76686	0.00948275	0.0220389	DDX31
OK	4.689e-06	4.43104	0.0151701	6.34716e-05	ADAMTSL2
OK	1.45696e-05	4.18009	0.0144447	0.000184201	DBH-AS1
OK	2.87309e-08	5.42652	0.018793	4.92349e-07	RXRA
OK	0.00122934	3.02838	0.0104174	0.0106197	PPP1R26-AS1
OK	0.000720219	3.18642	0.0109405	0.00665474	PPP1R26
OK	4.67781e-05	3.90672	0.0134511	0.000541913	SNAPC4
OK	5.20046e-10	6.10313	0.0209373	1.0293e-08	INPP5E
OK	0.00505341	2.57215	0.00881898	0.0363951	PHPT1
OK	0.00484642	2.5866	0.00880652	0.0351521	TRAF2
OK	0.00124461	3.02465	0.0104044	0.0107242	DPP7
OK	0.000211166	3.52572	0.0121522	0.0021834	SLC34A3
OK	9.50378e-05	3.73185	0.0128475	0.00104566	TUBB4B
OK	0.00692589	2.46108	0.00843301	0.0473836	STPG3-AS1
OK	0.00105978	3.07295	0.0105649	0.00932254	NOXA1
OK	4.53464e-18	8.58518	0.0298373	1.33641e-16	NSMF
OK	0.000177947	3.5708	0.0123132	0.00186692	PNPLA7
OK	0.00328908	2.71748	0.00931877	0.0251129	ARRDC1
OK	2.49193e-16	8.11189	0.0278106	6.88086e-15	PGGHG
OK	1.18479e-07	5.16773	0.0175282	1.89134e-06	IFITM2
OK	6.69231e-08	5.2735	0.0181566	1.09522e-06	IFITM3
OK	1.75913e-29	11.2131	0.0390096	7.23031e-28	SIGIRR
OK	5.86893e-70	17.6419	0.0612198	4.38739e-68	ANO9
OK	0.00220653	2.84702	0.00977735	0.0177241	PTDSS2
OK	0.000531182	3.27347	0.011243	0.00507187	HRAS
OK	0.000163453	3.59299	0.0123872	0.0017216	RASSF7
OK	3.97281e-29	11.1407	0.0387626	1.62356e-27	CDHR5
OK	2.54105e-18	8.65151	0.0300771	7.60367e-17	EPS8L2
OK	7.39739e-16	7.97865	0.027678	1.99637e-14	PNPLA2
OK	4.70871e-06	4.43013	0.0152927	6.36983e-05	CD151
OK	7.18028e-21	9.29763	0.0268887	2.37736e-19	AC068580.4
OK	4.42502e-72	17.916	0.0624501	3.33119e-70	KCNQ1OT1
OK	9.458e-08	5.20969	0.0178413	1.52001e-06	OSBPL5
OK	0.00536491	2.55138	0.00833331	0.0382788	TRIM21
OK	0.00600518	2.51184	0.00861009	0.04205	TPP1
OK	0.00180384	2.91057	0.00980544	0.0147885	OVCH2
OK	0.00228099	2.83644	0.00975007	0.0182334	RIC3
OK	0.00386401	2.66373	0.00591267	0.0288758	MTRNR2L8
OK	0.00304204	2.74322	0.00942366	0.0234436	EIF4G2
OK	1.40845e-52	15.2149	0.0530256	8.48828e-51	TEAD1
OK	0.001261	3.02069	0.0101552	0.0108436	SPON1
OK	0.000806476	3.15355	0.0108647	0.00735044	RRAS2
OK	3.48724e-14	7.48835	0.0260052	8.81258e-13	PDE3B
OK	7.09141e-96	20.743	0.0723466	7.10963e-94	SOX6
OK	2.49673e-13	7.22548	0.0251035	6.05281e-12	PLEKHA7
OK	0.00489094	2.58345	0.00884847	0.035451	ZDHHC13
OK	6.31981e-24	10.0185	0.0345615	2.27502e-22	NAV2
OK	2.43163e-05	4.0621	0.0140255	0.000295249	NELL1
OK	0.000359296	3.38239	0.0112364	0.00355239	AC090092.1
OK	0	74.5511	0.260416	0	SLC5A12
OK	7.87792e-31	11.4847	0.0399712	3.38042e-29	BBOX1
OK	8.64713e-18	8.51066	0.0295711	2.52071e-16	BBOX1-AS1
OK	4.26687e-08	5.35546	0.0185645	7.12417e-07	LGR4
OK	0.00357337	2.68993	0.00924965	0.0269538	METTL15
OK	0.00259778	2.79465	0.00959259	0.0204666	ARL14EP
OK	6.31255e-05	3.83366	0.0132256	0.000718492	MPPED2
OK	2.89438e-05	4.02126	0.0139027	0.000347504	ELP4
OK	0.000192493	3.55017	0.0122313	0.00200774	QSER1
OK	3.80212e-34	12.1269	0.0418398	1.77722e-32	AL049629.1
OK	0.00224138	2.84203	0.0097228	0.0179637	LMO2
OK	3.00627e-05	4.01232	0.0138633	0.000360534	ABTB2
OK	0.000570906	3.25303	0.0112053	0.00541742	TRIM44
OK	0.000187035	3.55773	0.0121716	0.00195748	LDLRAD3
OK	0.00140297	2.98824	0.0102781	0.0118787	TSPAN18
OK	0.00100124	3.08986	0.0105035	0.00890613	MAPK8IP1
OK	2.52234e-13	7.22409	0.0250821	6.10799e-12	PHF21A
OK	0.00448458	2.61323	0.00897405	0.032816	C11orf49
OK	1.49702e-12	6.978	0.0242155	3.48358e-11	NR1H3
OK	1.4611e-05	4.17945	0.0144325	0.000184425	FOLH1
OK	0.00231204	2.83212	0.00969311	0.0184542	TNKS1BP1
OK	6.44375e-28	10.8898	0.0334416	2.5745e-26	AP003557.1
OK	1.14329e-12	7.01579	0.0243374	2.67203e-11	GLYAT
OK	7.61582e-18	8.52537	0.0296268	2.22612e-16	GLYATL1
OK	4.55827e-05	3.91298	0.0135178	0.000528636	FAM111A
OK	3.04554e-06	4.5232	0.0156488	4.20206e-05	STX3
OK	3.6576e-07	4.9528	0.0168008	5.59727e-06	VWCE
OK	5.3096e-07	4.8798	0.0159517	7.97183e-06	DKFZP434K028
OK	6.53995e-10	6.06641	0.0208059	1.28141e-08	MYRF
OK	0.00688615	2.46315	0.00789294	0.047202	FADS1
OK	3.47035e-18	8.61588	0.0299042	1.02983e-16	FTH1
OK	4.7116e-11	6.47593	0.0224354	9.98888e-10	ASRGL1
OK	9.57805e-58	15.9748	0.0555277	6.1526e-56	AHNAK
OK	0.000799693	3.15602	0.0108586	0.00729482	TAF6L
OK	2.75537e-268	34.9744	0.122077	6.71779e-266	SLC22A6
OK	4.10598e-31	11.5408	0.0401766	1.77967e-29	SLC22A8
OK	4.61544e-24	10.0495	0.0348836	1.66989e-22	SLC22A24
OK	4.31285e-06	4.44904	0.0153246	5.85276e-05	SLC22A10
OK	0.000922162	3.11422	0.0107309	0.00827132	MACROD1
OK	0.00171716	2.92593	0.0098183	0.0141753	PPP1R14B
OK	0.00209293	2.8638	0.0097569	0.0169321	BAD
OK	0.000681934	3.20219	0.0109663	0.00633921	PRDX5
OK	3.29194e-27	10.7403	0.0373632	1.28649e-25	SLC22A11
OK	7.33803e-15	7.69033	0.0266149	1.90833e-13	SLC22A12
OK	8.44701e-06	4.30242	0.0148663	0.000110238	SF1
OK	0	47.6253	0.166284	0	NEAT1
OK	0	87.8144	0.306816	0	MALAT1
OK	0.000193933	3.54821	0.0122254	0.00201982	LTBP3
OK	0.00125969	3.021	0.0100785	0.0108367	EHBP1L1
OK	0.00396856	2.65473	0.00903425	0.0295131	FIBP
OK	4.18367e-08	5.35902	0.0185736	7.00332e-07	PACS1
OK	1.80926e-07	5.088	0.0175924	2.8417e-06	C11orf80
OK	1.23925e-10	6.32832	0.0219545	2.559e-09	PC
OK	0.000283144	3.44727	0.0110878	0.0028628	LRFN4
OK	3.95673e-08	5.36909	0.0185978	6.65295e-07	NDUFV1
OK	0.000786734	3.16078	0.0096586	0.00718883	AC004923.4
OK	2.21642e-05	4.08368	0.0127368	0.000271267	AP002807.1
OK	0.000296776	3.43454	0.0116303	0.00299216	C11orf24
OK	1.5483e-05	4.16624	0.0144083	0.000193696	PPP6R3
OK	3.31212e-10	6.17481	0.0198847	6.66619e-09	AP002387.2
OK	0.00544486	2.54622	0.0087434	0.0386819	INPPL1
OK	2.6653e-34	12.156	0.0422705	1.25129e-32	FCHSD2
OK	0.000132857	3.64662	0.0119325	0.00142309	AP002761.3
OK	0.00650045	2.48374	0.00793894	0.0451058	DNAJB13
OK	1.24663e-06	4.70868	0.0162969	1.79387e-05	POLD3
OK	0.00177479	2.91564	0.00997383	0.0145893	RPS3
OK	0.00106248	3.07219	0.0105773	0.00934239	EMSY
OK	0.00229879	2.83396	0.0093911	0.0183552	LRRC32
OK	6.02816e-07	4.85471	0.0167864	9.00028e-06	MYO7A
OK	0.00513438	2.56665	0.00865342	0.0368915	AQP11
OK	1.90233e-25	10.3591	0.035946	7.08584e-24	GAB2
OK	0.00119252	3.03756	0.00888035	0.0103669	AP003086.2
OK	3.09173e-05	4.0057	0.0138201	0.000369337	NARS2
OK	8.24374e-06	4.30782	0.014896	0.000107781	TENM4
OK	0.00157505	2.9527	0.0101588	0.0131746	PCF11
OK	5.97509e-16	8.00496	0.0278321	1.62661e-14	DLG2
OK	0	47.7043	0.166484	0	PICALM
OK	2.80939e-07	5.00388	0.0172446	4.33325e-06	EED
OK	0.000322918	3.4116	0.011731	0.00322425	ME3
OK	0.000188475	3.55572	0.0122283	0.00197063	AP001528.2
OK	0.00582936	2.52231	0.00864558	0.0410466	FZD4
OK	1.56193e-06	4.6625	0.0136752	2.22075e-05	GRM5-AS1
OK	5.8104e-06	4.38458	0.0151017	7.75745e-05	GRM5
OK	0	44.6926	0.156061	0	NOX4
OK	1.40465e-89	20.0335	0.0697767	1.299e-87	AP003400.1
OK	5.26332e-103	21.5182	0.0731164	5.73222e-101	FAT3
OK	0.000100259	3.71836	0.0128419	0.00109747	TAF1D
OK	0.00105819	3.07339	0.0105618	0.00931618	ANKRD49
OK	8.46847e-49	14.6344	0.0504606	4.92388e-47	PIWIL4
OK	3.96996e-59	16.1721	0.0389319	2.66174e-57	AP002383.2
OK	9.62257e-09	5.61865	0.0194426	1.72475e-07	SESN3
OK	0.00102602	3.0826	0.0106122	0.00909263	MTMR2
OK	6.59085e-132	24.4107	0.0851536	8.83792e-130	MAML2
OK	5.60404e-21	9.32396	0.0324188	1.8641e-19	ARHGAP42
OK	5.83303e-08	5.29865	0.0166073	9.58986e-07	CFAP300
OK	0.000272474	3.45763	0.0119307	0.00276142	YAP1
OK	0	37.5672	0.127897	0	BIRC3
OK	1.14715e-17	8.47783	0.0269159	3.317e-16	MMP7
OK	0.00225271	2.84042	0.00960733	0.0180299	PDGFD
OK	0.00205863	2.86904	0.00893031	0.0166671	LINC02552
OK	0.00200432	2.87748	0.00985196	0.0162581	CASP4
OK	2.93933e-07	4.99516	0.0127601	4.53042e-06	CASP1
OK	0.000446176	3.32244	0.0114567	0.00431981	CWF19L2
OK	7.76787e-12	6.74281	0.0233838	1.72704e-10	AP003049.2
OK	3.22678e-05	3.99558	0.0137289	0.000383975	AP002444.1
OK	8.29653e-28	10.8668	0.0377742	3.29633e-26	RDX
OK	7.25297e-06	4.33606	0.0149971	9.56438e-05	ZC3H12C
OK	3.07036e-17	8.36249	0.0290735	8.78329e-16	SIK2
OK	0	67.3512	0.233946	0	CRYAB
OK	0.00033328	3.40298	0.0116694	0.00331965	PIH1D2
OK	1.31697e-15	7.90713	0.0273274	3.52753e-14	IL18
OK	2.72977e-05	4.03503	0.0129189	0.000329399	TMPRSS5
OK	6.1575e-27	10.6823	0.0371874	2.39762e-25	ZBTB16
OK	1.37453e-17	8.45676	0.0277241	3.96378e-16	AP002518.2
OK	2.43627e-06	4.5702	0.0157816	3.39637e-05	CADM1
OK	0.00112479	3.05514	0.0101609	0.00985397	ZPR1
OK	2.0927e-41	13.4273	0.0467115	1.07157e-39	DSCAML1
OK	2.9836e-19	8.89264	0.0301026	9.31777e-18	FXYD6-FXYD2
OK	3.2619e-16	8.07912	0.0280532	8.96083e-15	SMIM35
OK	7.65e-08	5.24891	0.0181849	1.24719e-06	KMT2A
OK	3.04422e-05	4.00936	0.013845	0.000364881	PHLDB1
OK	2.6455e-05	4.04239	0.0139676	0.000320287	PDZD3
OK	6.02544e-13	7.10479	0.0230356	1.4348e-11	MCAM
OK	0.000128967	3.65425	0.0126142	0.00138627	USP2
OK	0.000692108	3.19792	0.0110015	0.00641988	THY1
OK	0.00431341	2.6265	0.00822882	0.0317803	AP003393.1
OK	0.00147194	2.97354	0.0102431	0.0123797	ARHGEF12
OK	0.000820231	3.14861	0.0107711	0.00746947	SORL1
OK	0.000357673	3.38363	0.0115808	0.00353961	AP000755.1
OK	5.23014e-73	18.0344	0.0628689	4.06567e-71	GRAMD1B
OK	0.000658597	3.21221	0.00949761	0.00614623	AP000866.2
OK	6.1769e-09	5.69477	0.0192384	1.13076e-07	PKNOX2
OK	2.08616e-07	5.06092	0.017335	3.2599e-06	EI24
OK	5.85818e-16	8.0074	0.0251376	1.59704e-14	KIRREL3
OK	4.6295e-29	11.1271	0.0382248	1.88474e-27	ETS1
OK	4.66122e-11	6.47755	0.0223636	9.89183e-10	ST14
OK	1.07148e-09	5.98658	0.0189533	2.06865e-08	LINC02551
OK	4.47526e-39	13.0239	0.045138	2.20222e-37	OPCML
OK	0.00356908	2.69033	0.00917157	0.026944	ACAD8
OK	1.46605e-07	5.12776	0.0177751	2.3094e-06	DIP2C
OK	1.28417e-97	20.935	0.0724817	1.31827e-95	PFKP
OK	0	68.8433	0.239953	0	KLF6
OK	0.00702856	2.4558	0.00837912	0.0479636	AKR1C3
OK	0.00322046	2.72445	0.00930058	0.0246503	SFMBT2
OK	0.000268934	3.46115	0.0117908	0.00272812	ITIH5
OK	9.8199e-08	5.20271	0.017968	1.57581e-06	CELF2
OK	7.04161e-213	31.1172	0.10752	1.43883e-210	PROSER2
OK	7.32867e-09	5.66553	0.0196451	1.33251e-07	DHTKD1
OK	3.09399e-08	5.41328	0.0187522	5.26002e-07	FRMD4A
OK	0.000924779	3.11338	0.010721	0.00829132	FAM107B
OK	0.00301825	2.74579	0.00942358	0.0232854	NMT2
OK	6.45843e-07	4.84103	0.0167312	9.60261e-06	FAM171A1
OK	2.15101e-21	9.42498	0.0327156	7.23352e-20	PTER
OK	0	59.3376	0.207269	0	CUBN
OK	2.88405e-39	13.0574	0.0451198	1.42904e-37	VIM
OK	8.72457e-10	6.01993	0.0195078	1.69399e-08	HACD1
OK	7.9608e-14	7.37922	0.0255663	1.97913e-12	CACNB2
OK	0.000842798	3.14067	0.0108218	0.00763907	NSUN6
OK	0.00287481	2.76173	0.00942186	0.0223152	MALRD1
OK	7.24398e-11	6.41067	0.0222554	1.51481e-09	PLXDC2
OK	1.00447e-129	24.2042	0.0842979	1.31408e-127	NEBL
OK	0.0002219	3.51257	0.0121207	0.00228778	DNAJC1
OK	2.23503e-06	4.58824	0.015875	3.12802e-05	PIP4K2A
OK	0.00143043	2.98231	0.00985985	0.0120874	ARMC3
OK	6.58729e-13	7.09246	0.0246274	1.55934e-11	KIAA1217
OK	0	38.2864	0.131771	0	MYO3A
OK	0	49.6023	0.172502	0	APBB1IP
OK	0.000252631	3.47795	0.0119928	0.00257982	ABI1
OK	1.70269e-21	9.44947	0.0328715	5.75295e-20	ANKRD26
OK	0.00615341	2.50322	0.00785161	0.0430037	ARMC4
OK	1.20774e-06	4.71514	0.0163266	1.74024e-05	WAC
OK	2.14426e-08	5.47854	0.0184237	3.73417e-07	BAMBI
OK	3.84379e-98	20.9925	0.0731764	3.96483e-96	SVIL
OK	0.000400131	3.3527	0.0115524	0.00390483	ZEB1
OK	1.25194e-101	21.3707	0.0743905	1.33633e-99	NRP1
OK	5.74734e-274	35.3461	0.123358	1.4507e-271	PARD3
OK	1.13917e-05	4.23571	0.0146524	0.000145741	CCNY
OK	0.00382928	2.66676	0.00910413	0.0286761	ZNF25
OK	0.00052685	3.27578	0.0112937	0.00503724	ZNF33B
OK	2.40413e-42	13.5866	0.0425881	1.25806e-40	RASGEF1A
OK	0.000304296	3.42776	0.0117617	0.00305608	TMEM72
OK	5.72121e-20	9.07429	0.0315596	1.83755e-18	RASSF4
OK	0.0018746	2.89853	0.00946453	0.0152984	AL356056.2
OK	0.00148745	2.97032	0.00947656	0.0125003	AL356056.1
OK	0.000284193	3.44627	0.0118207	0.0028707	WDFY4
OK	1.66132e-10	6.28292	0.0217723	3.39788e-09	VSTM4
OK	6.85594e-08	5.26907	0.0182527	1.12115e-06	OGDHL
OK	5.50866e-120	23.261	0.0811153	6.75362e-118	TIMM23B
OK	0.000112273	3.68967	0.00955983	0.00121842	ASAH2
OK	0.00130217	3.01095	0.0103684	0.0111323	SGMS1
OK	3.92371e-07	4.93912	0.0170845	5.97892e-06	A1CF
OK	2.17851e-29	11.1941	0.0389302	8.91982e-28	PRKG1
OK	0	85.0682	0.297165	0	PCDH15
OK	0	42.0084	0.14661	0	BICC1
OK	0.00439942	2.61977	0.00899787	0.0323031	PHYHIPL
OK	0	47.8572	0.16712	0	SLC16A9
OK	1.89665e-166	27.472	0.0958544	3.20414e-164	ANK3
OK	8.61454e-93	20.3985	0.0711224	8.28812e-91	RHOBTB1
OK	0.000789503	3.15976	0.0108896	0.00721107	ARID5B
OK	0.00520123	2.56216	0.00866245	0.0372969	ZNF365
OK	8.89538e-09	5.63222	0.019535	1.59975e-07	JMJD1C
OK	8.33946e-05	3.76464	0.0126995	0.000925623	AC022387.1
OK	0.00264387	2.78896	0.00954891	0.0207933	AC016395.1
OK	0.000797388	3.15686	0.0108831	0.00727688	SLC25A16
OK	0.00100905	3.08756	0.0106164	0.00896076	DDX21
OK	7.47876e-12	6.74831	0.0232772	1.66449e-10	HKDC1
OK	1.98923e-06	4.6125	0.0158814	2.80045e-05	H2AFY2
OK	0.001081	3.06703	0.010459	0.00948661	PCBD1
[truncated: 1,181 more rows]
