# Supplementary material for: Human scattered tubular cells represent a heterogeneous population of glycolytic dedifferentiated proximal tubule cells
Source: J Pathol. 2022 Dec 19;259(2):149–62. doi: 10.1002/path.6029 (PMC10107692; doi:10.1002/path.6029)
Supplement: Supplementary file 5 — Table S6. LR_interactions [file PATH-259-149-s004.xlsx]

## Sheet: Cover sheet
	Human scattered tubular cells represent a heterogeneous population of glycolytic dedifferentiated proximal tubule cells
	J Eymael, M van den Broek et al. J Pathol https://doi.org/10.1002/path.6029

## Sheet: Table S5
Ligand.Cluster	Receptor.Cluster	Ligand	Receptor	MeanLR
Cluster 1	Cluster 2	ERBB4	NRG1	1.148
Cluster 1	Cluster 3	ERBB4	NRG1	1.281
Cluster 1	Cluster 4	ERBB4	NRG1	1.104
Cluster 1	Cluster 3	LGR4	NRG1	1.015
Cluster 2	Cluster 2	ERBB4	NRG1	1.122
Cluster 2	Cluster 3	ERBB4	NRG1	1.255
Cluster 2	Cluster 4	ERBB4	NRG1	1.078
Cluster 2	Cluster 1	NRG3	ERBB4	1.138
Cluster 2	Cluster 2	NRG3	ERBB4	1.112
Cluster 2	PT	NRG3	ERBB4	1.008
Cluster 2	Cluster 2	NRG1	EGFR	1.109
Cluster 2	Cluster 3	NRG1	EGFR	1.28
Cluster 2	Cluster 4	NRG1	EGFR	1.13
Cluster 2	Cluster 2	LGR4	NRG1	1.092
Cluster 2	Cluster 3	LGR4	NRG1	1.225
Cluster 2	Cluster 4	LGR4	NRG1	1.048
Cluster 3	Cluster 3	ERBB4	NRG1	1.119
Cluster 3	Cluster 3	COL4A2	a1b1 complex	1.001
Cluster 3	Cluster 1	NRG3	ERBB4	1.46
Cluster 3	Cluster 2	NRG3	ERBB4	1.434
Cluster 3	Cluster 3	NRG3	ERBB4	1.298
Cluster 3	Cluster 4	NRG3	ERBB4	1.259
Cluster 3	PT	NRG3	ERBB4	1.33
Cluster 3	Cluster 1	NRG1	EGFR	1.073
Cluster 3	Cluster 2	NRG1	EGFR	1.242
Cluster 3	Cluster 3	NRG1	EGFR	1.413
Cluster 3	Cluster 4	NRG1	EGFR	1.263
Cluster 3	PT	NRG1	EGFR	1.003
Cluster 3	Cluster 2	LGR4	NRG1	1.149
Cluster 3	Cluster 3	LGR4	NRG1	1.282
Cluster 3	Cluster 4	LGR4	NRG1	1.105
Cluster 4	Cluster 3	ERBB4	NRG1	1.08
Cluster 4	Cluster 1	NRG3	ERBB4	1.041
Cluster 4	Cluster 2	NRG3	ERBB4	1.015
Cluster 4	Cluster 2	NRG1	EGFR	1.065
Cluster 4	Cluster 3	NRG1	EGFR	1.236
Cluster 4	Cluster 4	NRG1	EGFR	1.086
Cluster 4	Cluster 2	LGR4	NRG1	1.114
Cluster 4	Cluster 3	LGR4	NRG1	1.247
Cluster 4	Cluster 4	LGR4	NRG1	1.07
PT	Cluster 2	ERBB4	NRG1	1.018
PT	Cluster 3	ERBB4	NRG1	1.151
PT	Cluster 3	LGR4	NRG1	1.089
